# Supplementary material for: Crystal structure of the di-Mannich base 4,4′-di­chloro-3,3′,5,5′-tetra­methyl-2,2′-[imidazolidine-1,3-diylbis(methyl­ene)]diphenol
Source: Acta Crystallogr E Crystallogr Commun. 2015 Feb 25;71(Pt 3):312–4. doi: 10.1107/S2056989015002212 (PMC4350744; doi:10.1107/S2056989015002212)
Supplement: Supplementary file 1 [file e-71-00312-sup1.cif]

##############################################################################
#                                                                            #
# This CIF contains the data in a paper accepted for publication in          #
# Acta Crystallographica Section E. It conforms to the requirements of       #
# Notes for Authors for Acta Crystallographica Section E, and has been       #
# peer reviewed under the auspices of the IUCr Commission on Journals.       #
#                                                                            #
# Full details of the Crystallographic Information File format               #
# are given in the paper "The Crystallographic Information File (CIF):       #
# a New Standard Archive File for Crystallography" by S. R. Hall, F. H.      #
# Allen and I. D. Brown [Acta Cryst. (1991), A47, 655-685].                  #
#                                                                            #
# The current version of the core CIF dictionary is obtainable from          #
# ftp://ftp.iucr.org/pub/cif_core.dic.                                       #
#                                                                            #
# Software is freely available for graphical display of the structure(s)     #
# in this CIF. For information consult the CIF software page                 #
# http://www.iucr.org/resources/cif/software.                                #
#                                                                            #
# This file may be used for bona fide research purposes within the           #
# scientific community so long as proper attribution is given to the journal # 
# article from which it was obtained.                                        #
#                                                                            #
##############################################################################
data_I
_audit_creation_method     SHELXL-2008
_database_code_depnum_ccdc_archive     'CCDC 1046907'
_chemical_name_systematic
;\
4,4'-Dichloro-3,3',5,5'-tetramethyl-2,2'-[imidazolidine-1,3-\
diylbis(methylene)]diphenol
;
_chemical_name_common
;\
4-Chloro-2-({3-[(3-chloro-6-hydroxy-2,4-dimethylphenyl)methyl]imidazolidin-\
1-yl}methyl)-3,5-dimethylphenol
;
_chemical_formula_moiety     'C21 H26 Cl2 N2 O2'
_chemical_formula_sum     'C21 H26 Cl2 N2 O2'
_chemical_formula_iupac     'C21 H26 Cl2 N2 O2'
_chemical_formula_weight     409.34
_chemical_melting_point     ?
_shelx_space_group_comment
;
The symmetry employed for this shelxl refinement is uniquely defined
by the following loop, which should always be used as a source of
symmetry information in preference to the above space-group names.
They are only intended as comments.
;
_space_group_crystal_system     orthorhombic
_space_group_name_H-M_alt     'P n a 21'
_space_group_name_Hall     'P 2c -2n'
loop_
    _space_group_symop_operation_xyz
    'x, y, z'
    '-x, -y, z+1/2'
    'x+1/2, -y+1/2, z'
    '-x+1/2, y+1/2, z+1/2'
_cell_length_a     20.1594(11)
_cell_length_b     17.8088(12)
_cell_length_c     5.6120(3)
_cell_angle_alpha     90
_cell_angle_beta     90
_cell_angle_gamma     90
_cell_volume     2014.8(2)
_cell_formula_units_Z     4
_cell_measurement_reflns_used     16491
_cell_measurement_theta_min     2.1
_cell_measurement_theta_max     25.9
_cell_measurement_temperature     173(2)
_exptl_crystal_description     needle
_exptl_crystal_colour     colourless
_exptl_crystal_size_max     0.220
_exptl_crystal_size_mid     0.110
_exptl_crystal_size_min     0.090
_exptl_crystal_density_diffrn     1.349
_exptl_crystal_density_meas     ?
_exptl_crystal_density_method     ?
_exptl_crystal_F_000     864
_exptl_absorpt_coefficient_mu     0.341
_exptl_absorpt_correction_type     multi-scan
_exptl_absorpt_process_details
;
(X-AREA; Stoe & Cie, 2001)
;
_shelx_estimated_absorpt_T_min     0.929
_shelx_estimated_absorpt_T_max     0.970
_exptl_absorpt_correction_T_min     0.891
_exptl_absorpt_correction_T_max     0.946
_diffrn_ambient_temperature     173(2)
_diffrn_radiation_type     MoK\a
_diffrn_radiation_wavelength     0.71073
_diffrn_measurement_device_type     'Stoe IPDS II two-circle'
_diffrn_measurement_method     \w
_diffrn_detector_area_resol_mean     ?
_diffrn_reflns_number     17730
_diffrn_reflns_av_R_equivalents     0.0801
_diffrn_reflns_theta_min     2.020
_diffrn_reflns_theta_max     25.436
_diffrn_reflns_theta_full     25.000
_diffrn_measured_fraction_theta_max     0.996
_diffrn_measured_fraction_theta_full     0.999
_diffrn_reflns_limit_h_min     -24
_diffrn_reflns_limit_h_max     24
_diffrn_reflns_limit_k_min     -21
_diffrn_reflns_limit_k_max     21
_diffrn_reflns_limit_l_min     -6
_diffrn_reflns_limit_l_max     6
_refine_special_details     ?
_reflns_number_total     3708
_reflns_number_gt     3280
_reflns_threshold_expression     I>2\s(I)
_refine_ls_structure_factor_coef     Fsqd
_refine_ls_matrix_type     full
_refine_ls_R_factor_all     0.0407
_refine_ls_R_factor_gt     0.0348
_refine_ls_wR_factor_gt     0.0793
_refine_ls_wR_factor_ref     0.0819
_refine_ls_goodness_of_fit_ref     0.996
_refine_ls_restrained_S_all     0.996
_refine_ls_number_reflns     3708
_refine_ls_number_parameters     256
_refine_ls_number_restraints     1
_refine_ls_hydrogen_treatment     mixed
_refine_ls_weighting_scheme     calc
_refine_ls_weighting_details
                      'w=1/[\s^2^(Fo^2^)+(0.0492P)^2^] where P=(Fo^2^+2Fc^2^)/3'
_atom_sites_solution_hydrogens     mixed
_atom_sites_solution_primary     ?
_atom_sites_solution_secondary     ?
_refine_ls_shift/su_max     0.001
_refine_ls_shift/su_mean     0.000
_refine_diff_density_max     0.157
_refine_diff_density_min     -0.199
_refine_ls_extinction_method     none
_refine_ls_extinction_coef     .
_refine_ls_abs_structure_details
;
Flack <i>x</i> determined using 1338 quotients
[(<i>I</i>^+^)-(<i>I</i>^-^)]/[(<i>I</i>^+^)+(<i>I</i>^-^)]
(Parsons <i>et al.</i>, 2013)
;
_refine_ls_abs_structure_Flack     0.00(4)
loop_
    _atom_type_symbol
    _atom_type_description
    _atom_type_scat_dispersion_real
    _atom_type_scat_dispersion_imag
    _atom_type_scat_source
    'C' 'C' 0.0033 0.0016
                         'International Tables Vol C Tables 4.2.6.8 and 6.1.1.4'
    'H' 'H' 0.0000 0.0000
                         'International Tables Vol C Tables 4.2.6.8 and 6.1.1.4'
    'Cl' 'Cl' 0.1484 0.1585
                         'International Tables Vol C Tables 4.2.6.8 and 6.1.1.4'
    'N' 'N' 0.0061 0.0033
                         'International Tables Vol C Tables 4.2.6.8 and 6.1.1.4'
    'O' 'O' 0.0106 0.0060
                         'International Tables Vol C Tables 4.2.6.8 and 6.1.1.4'
_computing_data_collection
;
X-AREA and X-RED32 (Stoe & Cie, 2001)
;
_computing_cell_refinement
;
X-AREA and X-RED32 (Stoe & Cie, 2001)
;
_computing_data_reduction
;
X-AREA and X-RED32 (Stoe & Cie, 2001)
;
_computing_structure_solution
;
SHELXS87 (Sheldrick, 2008)
;
_computing_structure_refinement
;
SHELXL2014 (Sheldrick, 2015)
;
_computing_molecular_graphics
;
XP in SHELXTL-Plus (Sheldrick, 2008)
;
_computing_publication_material
;
SHELXL2014 (Sheldrick, 2015)
;
loop_
    _atom_site_type_symbol
    _atom_site_label
    _atom_site_fract_x
    _atom_site_fract_y
    _atom_site_fract_z
    _atom_site_U_iso_or_equiv
    _atom_site_adp_type
    _atom_site_calc_flag
    _atom_site_occupancy
    _atom_site_disorder_assembly
    _atom_site_disorder_group
    Cl Cl1 0.71322(3) 0.87262(4) 0.49746(17) 0.04042(19) Uani d 1 . .
    Cl Cl2 0.63887(4) 0.04441(4) 0.5199(2) 0.0535(2) Uani d 1 . .
    O O1 0.55382(11) 0.60445(11) 0.6973(4) 0.0383(5) Uani d 1 . .
    H H1 0.574(2) 0.565(3) 0.595(9) 0.074(13) Uiso d 1 . .
    O O2 0.52557(10) 0.34212(11) 0.6988(4) 0.0368(5) Uani d 1 . .
    H H2 0.5460(19) 0.3744(19) 0.611(7) 0.044(10) Uiso d 1 . .
    N N1 0.62589(11) 0.52659(13) 0.4013(5) 0.0304(5) Uani d 1 . .
    N N2 0.61125(12) 0.40126(13) 0.4025(5) 0.0308(5) Uani d 1 . .
    C C1 0.60746(16) 0.46539(14) 0.2433(5) 0.0326(6) Uani d 1 . .
    H H1A 0.5620 0.4721 0.1797 0.039 Uiso calc 1 . .
    H H1B 0.6390 0.4605 0.1090 0.039 Uiso calc 1 . .
    C C2 0.68434(15) 0.49812(15) 0.5313(7) 0.0394(7) Uani d 1 . .
    H H2A 0.6872 0.5204 0.6925 0.047 Uiso calc 1 . .
    H H2B 0.7258 0.5092 0.4435 0.047 Uiso calc 1 . .
    C C3 0.67177(14) 0.41297(15) 0.5448(6) 0.0341(7) Uani d 1 . .
    H H3A 0.7096 0.3846 0.4768 0.041 Uiso calc 1 . .
    H H3B 0.6649 0.3968 0.7118 0.041 Uiso calc 1 . .
    C C4 0.63685(15) 0.59859(15) 0.2782(6) 0.0337(6) Uani d 1 . .
    H H4A 0.6020 0.6056 0.1558 0.040 Uiso calc 1 . .
    H H4B 0.6803 0.5971 0.1959 0.040 Uiso calc 1 . .
    C C5 0.60838(15) 0.32829(16) 0.2813(6) 0.0337(6) Uani d 1 . .
    H H5A 0.6508 0.3195 0.1969 0.040 Uiso calc 1 . .
    H H5B 0.5725 0.3294 0.1608 0.040 Uiso calc 1 . .
    C C11 0.63568(13) 0.66441(15) 0.4475(5) 0.0290(6) Uani d 1 . .
    C C12 0.59219(13) 0.66519(15) 0.6419(6) 0.0304(6) Uani d 1 . .
    C C13 0.58553(14) 0.72820(15) 0.7842(6) 0.0332(6) Uani d 1 . .
    H H13 0.5558 0.7269 0.9154 0.040 Uiso calc 1 . .
    C C14 0.62147(14) 0.79335(15) 0.7393(6) 0.0326(7) Uani d 1 . .
    C C15 0.66605(13) 0.79115(14) 0.5501(6) 0.0308(6) Uani d 1 . .
    C C16 0.67502(13) 0.72850(15) 0.4053(5) 0.0296(6) Uani d 1 . .
    C C17 0.61244(17) 0.86156(17) 0.8953(7) 0.0429(8) Uani d 1 . .
    H H17A 0.5790 0.8509 1.0175 0.064 Uiso calc 1 . .
    H H17B 0.5977 0.9040 0.7976 0.064 Uiso calc 1 . .
    H H17C 0.6547 0.8741 0.9720 0.064 Uiso calc 1 . .
    C C18 0.72556(15) 0.72805(16) 0.2061(6) 0.0387(7) Uani d 1 . .
    H H18A 0.7530 0.7733 0.2163 0.058 Uiso calc 1 . .
    H H18B 0.7026 0.7270 0.0522 0.058 Uiso calc 1 . .
    H H18C 0.7538 0.6835 0.2208 0.058 Uiso calc 1 . .
    C C21 0.59596(13) 0.26437(14) 0.4523(5) 0.0299(6) Uani d 1 . .
    C C22 0.55305(14) 0.27410(15) 0.6465(6) 0.0317(6) Uani d 1 . .
    C C23 0.53458(15) 0.21404(16) 0.7892(6) 0.0351(6) Uani d 1 . .
    H H23 0.5045 0.2221 0.9169 0.042 Uiso calc 1 . .
    C C24 0.55924(16) 0.14239(16) 0.7492(6) 0.0385(7) Uani d 1 . .
    C C25 0.60474(15) 0.13394(15) 0.5636(6) 0.0359(7) Uani d 1 . .
    C C26 0.62373(14) 0.19245(16) 0.4129(6) 0.0334(7) Uani d 1 . .
    C C27 0.67213(16) 0.18022(16) 0.2127(6) 0.0405(7) Uani d 1 . .
    H H27A 0.6872 0.1279 0.2141 0.061 Uiso calc 1 . .
    H H27B 0.7103 0.2137 0.2333 0.061 Uiso calc 1 . .
    H H27C 0.6504 0.1911 0.0604 0.061 Uiso calc 1 . .
    C C28 0.5373(2) 0.07780(19) 0.9026(7) 0.0534(9) Uani d 1 . .
    H H28A 0.5161 0.0395 0.8029 0.080 Uiso calc 1 . .
    H H28B 0.5056 0.0958 1.0220 0.080 Uiso calc 1 . .
    H H28C 0.5759 0.0560 0.9829 0.080 Uiso calc 1 . .
loop_
    _atom_site_aniso_label
    _atom_site_aniso_U_11
    _atom_site_aniso_U_22
    _atom_site_aniso_U_33
    _atom_site_aniso_U_12
    _atom_site_aniso_U_13
    _atom_site_aniso_U_23
    Cl1 0.0421(4) 0.0336(3) 0.0456(4) -0.0080(3) 0.0053(4) -0.0003(4)
    Cl2 0.0674(5) 0.0306(3) 0.0625(6) 0.0073(3) -0.0007(6) 0.0026(4)
    O1 0.0401(11) 0.0349(10) 0.0400(14) -0.0082(9) 0.0115(10) 0.0021(9)
    O2 0.0379(11) 0.0373(11) 0.0353(13) 0.0040(9) 0.0028(10) 0.0014(10)
    N1 0.0329(12) 0.0293(11) 0.0289(13) -0.0008(9) -0.0042(11) 0.0015(10)
    N2 0.0352(13) 0.0284(11) 0.0287(13) 0.0008(9) -0.0056(11) 0.0000(10)
    C1 0.0389(15) 0.0314(14) 0.0276(17) -0.0011(11) -0.0055(13) 0.0012(12)
    C2 0.0415(15) 0.0360(14) 0.041(2) -0.0018(12) -0.0137(17) 0.0032(15)
    C3 0.0362(15) 0.0345(13) 0.0316(18) 0.0020(11) -0.0093(13) -0.0026(13)
    C4 0.0397(16) 0.0294(14) 0.0319(17) -0.0007(11) 0.0015(14) 0.0043(12)
    C5 0.0385(15) 0.0328(14) 0.0297(17) -0.0006(12) -0.0014(13) -0.0034(13)
    C11 0.0294(14) 0.0299(13) 0.0278(18) 0.0023(10) -0.0001(12) 0.0028(11)
    C12 0.0277(14) 0.0317(13) 0.0316(17) 0.0003(11) 0.0017(12) 0.0036(12)
    C13 0.0314(14) 0.0368(14) 0.0314(17) 0.0021(12) 0.0052(13) 0.0011(12)
    C14 0.0320(14) 0.0318(14) 0.0342(19) 0.0028(10) -0.0001(13) -0.0008(13)
    C15 0.0286(13) 0.0298(13) 0.0341(18) -0.0021(10) -0.0026(12) 0.0020(12)
    C16 0.0268(13) 0.0325(14) 0.0294(16) 0.0033(11) 0.0004(12) 0.0048(11)
    C17 0.0484(18) 0.0375(16) 0.043(2) 0.0007(13) 0.0080(16) -0.0055(14)
    C18 0.0394(16) 0.0375(15) 0.0392(19) -0.0023(12) 0.0099(15) -0.0007(13)
    C21 0.0295(13) 0.0308(13) 0.0294(18) -0.0022(11) -0.0035(12) -0.0018(11)
    C22 0.0309(14) 0.0345(14) 0.0297(17) 0.0005(11) -0.0053(12) -0.0020(12)
    C23 0.0337(15) 0.0418(16) 0.0297(16) -0.0032(12) 0.0003(13) 0.0006(13)
    C24 0.0450(17) 0.0352(15) 0.0352(19) -0.0093(12) -0.0069(15) 0.0043(13)
    C25 0.0403(15) 0.0295(13) 0.038(2) -0.0003(11) -0.0085(13) -0.0005(12)
    C26 0.0309(14) 0.0346(15) 0.0347(17) -0.0020(11) -0.0047(13) -0.0045(12)
    C27 0.0421(17) 0.0390(16) 0.040(2) 0.0014(13) 0.0049(15) -0.0065(14)
    C28 0.065(2) 0.0424(18) 0.053(2) -0.0127(16) 0.0006(19) 0.0101(16)
_geom_special_details
;
All e.s.d.'s (except the e.s.d. in the dihedral angle between two l.s. planes)
are estimated using the full covariance matrix. The cell e.s.d.'s are taken
into account individually in the estimation of e.s.d.'s in distances, angles
and torsion angles; correlations between e.s.d.'s in cell parameters are only
used when they are defined by crystal symmetry. An approximate (isotropic)
treatment of cell e.s.d.'s is used for estimating e.s.d.'s involving l.s.
planes.
;
loop_
    _geom_bond_atom_site_label_1
    _geom_bond_atom_site_label_2
    _geom_bond_site_symmetry_2
    _geom_bond_distance
    _geom_bond_publ_flag
    Cl1 C15 . 1.760(3) ?
    Cl2 C25 . 1.754(3) ?
    O1 C12 . 1.366(3) ?
    O1 H1 . 0.99(5) ?
    O2 C22 . 1.364(3) ?
    O2 H2 . 0.86(4) ?
    N1 C1 . 1.453(4) ?
    N1 C4 . 1.473(4) ?
    N1 C2 . 1.476(4) ?
    N2 C1 . 1.452(3) ?
    N2 C5 . 1.468(4) ?
    N2 C3 . 1.473(4) ?
    C1 H1A . 0.9900 ?
    C1 H1B . 0.9900 ?
    C2 C3 . 1.539(4) ?
    C2 H2A . 0.9900 ?
    C2 H2B . 0.9900 ?
    C3 H3A . 0.9900 ?
    C3 H3B . 0.9900 ?
    C4 C11 . 1.509(4) ?
    C4 H4A . 0.9900 ?
    C4 H4B . 0.9900 ?
    C5 C21 . 1.510(4) ?
    C5 H5A . 0.9900 ?
    C5 H5B . 0.9900 ?
    C11 C12 . 1.399(4) ?
    C11 C16 . 1.410(4) ?
    C12 C13 . 1.384(4) ?
    C13 C14 . 1.391(4) ?
    C13 H13 . 0.9500 ?
    C14 C15 . 1.392(4) ?
    C14 C17 . 1.508(4) ?
    C15 C16 . 1.392(4) ?
    C16 C18 . 1.513(4) ?
    C17 H17A . 0.9800 ?
    C17 H17B . 0.9800 ?
    C17 H17C . 0.9800 ?
    C18 H18A . 0.9800 ?
    C18 H18B . 0.9800 ?
    C18 H18C . 0.9800 ?
    C21 C22 . 1.402(4) ?
    C21 C26 . 1.415(4) ?
    C22 C23 . 1.387(4) ?
    C23 C24 . 1.388(4) ?
    C23 H23 . 0.9500 ?
    C24 C25 . 1.396(5) ?
    C24 C28 . 1.503(4) ?
    C25 C26 . 1.396(4) ?
    C26 C27 . 1.504(5) ?
    C27 H27A . 0.9800 ?
    C27 H27B . 0.9800 ?
    C27 H27C . 0.9800 ?
    C28 H28A . 0.9800 ?
    C28 H28B . 0.9800 ?
    C28 H28C . 0.9800 ?
loop_
    _geom_angle_atom_site_label_1
    _geom_angle_atom_site_label_2
    _geom_angle_atom_site_label_3
    _geom_angle_site_symmetry_1
    _geom_angle_site_symmetry_3
    _geom_angle
    _geom_angle_publ_flag
    C12 O1 H1 . . 101(3) ?
    C22 O2 H2 . . 106(2) ?
    C1 N1 C4 . . 113.9(2) ?
    C1 N1 C2 . . 104.4(2) ?
    C4 N1 C2 . . 114.3(2) ?
    C1 N2 C5 . . 114.2(2) ?
    C1 N2 C3 . . 105.4(2) ?
    C5 N2 C3 . . 114.2(2) ?
    N2 C1 N1 . . 101.6(2) ?
    N2 C1 H1A . . 111.5 ?
    N1 C1 H1A . . 111.5 ?
    N2 C1 H1B . . 111.5 ?
    N1 C1 H1B . . 111.5 ?
    H1A C1 H1B . . 109.3 ?
    N1 C2 C3 . . 103.4(2) ?
    N1 C2 H2A . . 111.1 ?
    C3 C2 H2A . . 111.1 ?
    N1 C2 H2B . . 111.1 ?
    C3 C2 H2B . . 111.1 ?
    H2A C2 H2B . . 109.1 ?
    N2 C3 C2 . . 104.4(2) ?
    N2 C3 H3A . . 110.9 ?
    C2 C3 H3A . . 110.9 ?
    N2 C3 H3B . . 110.9 ?
    C2 C3 H3B . . 110.9 ?
    H3A C3 H3B . . 108.9 ?
    N1 C4 C11 . . 112.2(3) ?
    N1 C4 H4A . . 109.2 ?
    C11 C4 H4A . . 109.2 ?
    N1 C4 H4B . . 109.2 ?
    C11 C4 H4B . . 109.2 ?
    H4A C4 H4B . . 107.9 ?
    N2 C5 C21 . . 112.3(2) ?
    N2 C5 H5A . . 109.1 ?
    C21 C5 H5A . . 109.1 ?
    N2 C5 H5B . . 109.1 ?
    C21 C5 H5B . . 109.1 ?
    H5A C5 H5B . . 107.9 ?
    C12 C11 C16 . . 118.4(3) ?
    C12 C11 C4 . . 120.6(2) ?
    C16 C11 C4 . . 120.9(3) ?
    O1 C12 C13 . . 117.1(3) ?
    O1 C12 C11 . . 121.6(3) ?
    C13 C12 C11 . . 121.2(3) ?
    C12 C13 C14 . . 121.4(3) ?
    C12 C13 H13 . . 119.3 ?
    C14 C13 H13 . . 119.3 ?
    C13 C14 C15 . . 116.8(3) ?
    C13 C14 C17 . . 120.3(3) ?
    C15 C14 C17 . . 122.9(3) ?
    C14 C15 C16 . . 123.5(2) ?
    C14 C15 Cl1 . . 117.0(2) ?
    C16 C15 Cl1 . . 119.5(2) ?
    C15 C16 C11 . . 118.5(3) ?
    C15 C16 C18 . . 121.5(3) ?
    C11 C16 C18 . . 119.9(3) ?
    C14 C17 H17A . . 109.5 ?
    C14 C17 H17B . . 109.5 ?
    H17A C17 H17B . . 109.5 ?
    C14 C17 H17C . . 109.5 ?
    H17A C17 H17C . . 109.5 ?
    H17B C17 H17C . . 109.5 ?
    C16 C18 H18A . . 109.5 ?
    C16 C18 H18B . . 109.5 ?
    H18A C18 H18B . . 109.5 ?
    C16 C18 H18C . . 109.5 ?
    H18A C18 H18C . . 109.5 ?
    H18B C18 H18C . . 109.5 ?
    C22 C21 C26 . . 118.5(3) ?
    C22 C21 C5 . . 120.2(2) ?
    C26 C21 C5 . . 121.2(3) ?
    O2 C22 C23 . . 116.8(3) ?
    O2 C22 C21 . . 121.9(3) ?
    C23 C22 C21 . . 121.3(3) ?
    C22 C23 C24 . . 121.3(3) ?
    C22 C23 H23 . . 119.4 ?
    C24 C23 H23 . . 119.4 ?
    C23 C24 C25 . . 117.1(3) ?
    C23 C24 C28 . . 120.4(3) ?
    C25 C24 C28 . . 122.6(3) ?
    C26 C25 C24 . . 123.5(3) ?
    C26 C25 Cl2 . . 119.1(2) ?
    C24 C25 Cl2 . . 117.4(2) ?
    C25 C26 C21 . . 118.2(3) ?
    C25 C26 C27 . . 121.5(3) ?
    C21 C26 C27 . . 120.3(3) ?
    C26 C27 H27A . . 109.5 ?
    C26 C27 H27B . . 109.5 ?
    H27A C27 H27B . . 109.5 ?
    C26 C27 H27C . . 109.5 ?
    H27A C27 H27C . . 109.5 ?
    H27B C27 H27C . . 109.5 ?
    C24 C28 H28A . . 109.5 ?
    C24 C28 H28B . . 109.5 ?
    H28A C28 H28B . . 109.5 ?
    C24 C28 H28C . . 109.5 ?
    H28A C28 H28C . . 109.5 ?
    H28B C28 H28C . . 109.5 ?
loop_
    _geom_torsion_atom_site_label_1
    _geom_torsion_atom_site_label_2
    _geom_torsion_atom_site_label_3
    _geom_torsion_atom_site_label_4
    _geom_torsion_site_symmetry_1
    _geom_torsion_site_symmetry_2
    _geom_torsion_site_symmetry_3
    _geom_torsion_site_symmetry_4
    _geom_torsion
    _geom_torsion_publ_flag
    C5 N2 C1 N1 . . . . -168.1(2) ?
    C3 N2 C1 N1 . . . . -42.0(3) ?
    C4 N1 C1 N2 . . . . 170.7(2) ?
    C2 N1 C1 N2 . . . . 45.4(3) ?
    C1 N1 C2 C3 . . . . -31.0(3) ?
    C4 N1 C2 C3 . . . . -156.0(2) ?
    C1 N2 C3 C2 . . . . 22.5(3) ?
    C5 N2 C3 C2 . . . . 148.6(3) ?
    N1 C2 C3 N2 . . . . 5.2(3) ?
    C1 N1 C4 C11 . . . . 163.0(2) ?
    C2 N1 C4 C11 . . . . -77.2(3) ?
    C1 N2 C5 C21 . . . . -166.3(2) ?
    C3 N2 C5 C21 . . . . 72.3(3) ?
    N1 C4 C11 C12 . . . . -36.2(4) ?
    N1 C4 C11 C16 . . . . 148.0(2) ?
    C16 C11 C12 O1 . . . . -178.3(3) ?
    C4 C11 C12 O1 . . . . 5.8(4) ?
    C16 C11 C12 C13 . . . . 2.7(4) ?
    C4 C11 C12 C13 . . . . -173.2(3) ?
    O1 C12 C13 C14 . . . . -178.7(3) ?
    C11 C12 C13 C14 . . . . 0.3(5) ?
    C12 C13 C14 C15 . . . . -2.2(4) ?
    C12 C13 C14 C17 . . . . 179.1(3) ?
    C13 C14 C15 C16 . . . . 1.2(4) ?
    C17 C14 C15 C16 . . . . 179.8(3) ?
    C13 C14 C15 Cl1 . . . . -178.4(2) ?
    C17 C14 C15 Cl1 . . . . 0.3(4) ?
    C14 C15 C16 C11 . . . . 1.8(4) ?
    Cl1 C15 C16 C11 . . . . -178.7(2) ?
    C14 C15 C16 C18 . . . . -178.2(3) ?
    Cl1 C15 C16 C18 . . . . 1.3(4) ?
    C12 C11 C16 C15 . . . . -3.7(4) ?
    C4 C11 C16 C15 . . . . 172.2(3) ?
    C12 C11 C16 C18 . . . . 176.3(3) ?
    C4 C11 C16 C18 . . . . -7.8(4) ?
    N2 C5 C21 C22 . . . . 37.3(4) ?
    N2 C5 C21 C26 . . . . -146.7(3) ?
    C26 C21 C22 O2 . . . . 178.5(3) ?
    C5 C21 C22 O2 . . . . -5.4(4) ?
    C26 C21 C22 C23 . . . . -4.0(4) ?
    C5 C21 C22 C23 . . . . 172.1(3) ?
    O2 C22 C23 C24 . . . . 179.3(3) ?
    C21 C22 C23 C24 . . . . 1.7(5) ?
    C22 C23 C24 C25 . . . . 1.7(4) ?
    C22 C23 C24 C28 . . . . -178.6(3) ?
    C23 C24 C25 C26 . . . . -3.0(5) ?
    C28 C24 C25 C26 . . . . 177.3(3) ?
    C23 C24 C25 Cl2 . . . . 177.3(2) ?
    C28 C24 C25 Cl2 . . . . -2.4(4) ?
    C24 C25 C26 C21 . . . . 0.8(5) ?
    Cl2 C25 C26 C21 . . . . -179.5(2) ?
    C24 C25 C26 C27 . . . . -179.0(3) ?
    Cl2 C25 C26 C27 . . . . 0.7(4) ?
    C22 C21 C26 C25 . . . . 2.7(4) ?
    C5 C21 C26 C25 . . . . -173.4(3) ?
    C22 C21 C26 C27 . . . . -177.5(3) ?
    C5 C21 C26 C27 . . . . 6.4(4) ?
loop_
    _geom_hbond_atom_site_label_D
    _geom_hbond_atom_site_label_H
    _geom_hbond_atom_site_label_A
    _geom_hbond_site_symmetry_A
    _geom_hbond_distance_DH
    _geom_hbond_distance_HA
    _geom_hbond_distance_DA
    _geom_hbond_angle_DHA
    O1 H1 N1 . 0.99(5) 1.66(5) 2.606(3) 158(4)
    O2 H2 N2 . 0.86(4) 1.83(4) 2.619(3) 152(3)
    C13 H13 O2 2_665 0.95 2.59 3.464(4) 152
_shelx_hkl_file
;
 -15  11   0    5.04    0.25
 -14  11   0    0.12    0.17
 -13  11   0    0.30    0.25
 -12  11   0    0.51    0.25
 -11  11   0   11.79    0.37
 -10  11   0    1.75    0.27
  -9  11   0    6.01    0.28
 -17  10   0    3.72    0.33
 -16  10   0    4.61    0.32
  -7  10   0    0.28    0.24
  -6  10   0    5.72    0.27
 -19   9   0    0.53    0.20
 -18   9   0    0.14    0.29
 -20   8   0    0.64    0.32
 -21   7   0   -0.12    0.29
 -22   6   0    0.19    0.20
 -22   5   0    0.34    0.31
  -1   5   0    0.06    0.37
 -23   4   0    0.03    0.21
 -23   3   0   -0.07    0.29
 -23   2   0    5.59    0.37
 -23   1   0    0.39    0.30
 -23   0   0    0.08    0.28
 -23  -1   0    0.12    0.29
 -23  -2   0    5.29    0.41
 -22  -4   0    3.98    0.41
 -21  -5   0    0.76    0.37
  -2  -5   0   47.55    1.18
 -20  -6   0    0.82    0.36
 -19  -7   0   12.55    0.61
 -15  16   1    0.71    0.31
 -14  16   1    0.61    0.29
  -9  16   1    6.79    0.38
  -8  16   1   13.26    0.44
  -5  15   1    9.86    0.37
  -1  13   1   38.43    0.64
   6   1   1   60.29    1.18
   5  -4   1   12.72    0.41
   2  -9   1   29.70    0.58
   1 -10   1    1.32    0.27
   0 -11   1   11.83    0.41
  -6 -14   1   11.51    0.45
  -7  19   2    4.62    0.36
  -6  19   2    1.84    0.32
  -3  18   2    0.75    0.29
  -1  17   2    0.30    0.27
   1  16   2    3.98    0.34
   9  -4   2    5.00    0.32
   6 -10   2    0.37    0.22
   5 -11   2    5.71    0.33
   4 -12   2    1.36    0.27
   3 -13   2   18.53    0.47
   0 -15   2    0.04    0.24
  -2 -16   2    0.61    0.26
 -10 -18   2    0.05    0.30
  -9 -18   2    0.08    0.26
   5  16   3    0.05    0.35
   6  15   3    0.36    0.41
   7  14   3    7.05    0.58
  11   8   3    3.08    0.49
  12   5   3   11.52    0.55
  12  -3   3    0.52    0.26
  11  -6   3   18.30    0.42
  10  -8   3    2.94    0.23
   9 -10   3    6.85    0.33
   3 -16   3    5.77    0.37
  -3 -19   3    2.31    0.35
  13   8   4    0.28    0.35
  14   4   4    3.43    0.35
  14  -2   4    0.44    0.26
  14  -3   4    0.28    0.25
  13  -6   4    3.84    0.28
  11 -10   4    0.96    0.21
  10 -12   4    0.57    0.25
   9 -13   4    1.19    0.28
   8 -14   4    0.64    0.21
   7 -15   4    1.41    0.24
   6 -16   4    0.33    0.27
  15  -4   5    0.33    0.29
  14  -7   5    0.84    0.24
 -15  10   0    2.29    0.27
 -14  10   0    5.85    0.32
  -9  10   0    5.25    0.30
  -8  10   0   10.77    0.37
 -17   9   0    7.48    0.34
  -5   9   0    3.08    0.23
 -19   8   0    0.09    0.29
  -4   8   0   35.45    0.62
 -20   7   0    0.61    0.30
 -21   6   0    6.31    0.31
  -2   6   0    0.84    0.31
 -21   5   0    0.40    0.28
 -22   4   0    4.53    0.36
 -22   3   0    0.41    0.29
 -22  -2   0    0.11    0.28
 -22  -3   0    0.21    0.28
 -17  -8   0    1.25    0.40
 -14  -9   0    0.04    0.50
 -13  16   1    2.33    0.23
 -12  16   1    0.27    0.19
 -11  16   1    4.60    0.28
 -10  16   1    1.41    0.23
 -16  15   1    0.31    0.29
  -6  15   1    2.41    0.30
  -3  14   1    0.81    0.27
   0  12   1   -0.03    0.23
   3   9   1   14.69    0.58
   6   2   1   12.83    0.64
   6   0   1  156.84    1.64
   6  -1   1   86.32    1.17
   5  -5   1    6.44    0.36
   3  -8   1   82.62    0.88
  -1 -12   1    0.64    0.28
  -3 -13   1    8.00    0.38
 -12 -15   1    0.62    0.42
 -11 -15   1    4.19    0.43
 -10 -15   1    5.89    0.46
  -8  19   2    1.59    0.32
  -4  18   2    0.72    0.29
   2  15   2    1.38    0.30
   9   6   2    3.36    0.50
  10   0   2   11.76    0.43
   9  -5   2   12.57    0.39
   8  -7   2    1.20    0.20
   7  -9   2   19.75    0.44
   2 -14   2    2.04    0.29
  -1 -16   2    2.92    0.28
  -4 -17   2    2.73    0.32
  -8 -18   2    0.27    0.32
  -7 -18   2    0.70    0.29
   0  19   3    5.97    0.41
   2  18   3    0.03    0.32
  12  -4   3    4.75    0.33
  11  -7   3   12.89    0.43
  10  -9   3    1.19    0.26
   8 -12   3    2.05    0.26
   7 -13   3    0.88    0.25
   6 -14   3    2.03    0.27
   5 -15   3    1.49    0.31
   2 -17   3    1.37    0.29
   0 -18   3   -0.01    0.18
  -2 -19   3    0.21    0.29
  14   5   4    0.26    0.27
  14  -4   4    4.16    0.33
  13  -7   4    1.80    0.24
  12  -9   4    0.33    0.19
  11 -11   4    5.45    0.34
  16   1   5    0.05    0.27
  16   0   5    1.73    0.31
  15  -5   5    0.05    0.20
 -13  10   0    5.27    0.24
 -12  10   0    0.01    0.15
 -11  10   0    2.08    0.20
 -10  10   0    0.35    0.16
 -16   9   0    0.48    0.20
 -15   9   0    0.79    0.26
  -7   9   0    0.01    0.24
  -6   9   0   12.52    0.34
 -18   8   0    5.08    0.28
 -17   8   0    1.42    0.28
 -19   7   0   13.95    0.44
  -3   7   0    7.22    0.32
 -20   6   0    0.58    0.27
 -21   4   0    0.80    0.27
  -1   4   0    0.41    0.40
 -22   2   0   -0.18    0.29
 -22   1   0    4.64    0.35
 -22   0   0    1.76    0.32
 -22  -1   0    4.14    0.36
 -21  -3   0   11.26    0.50
 -21  -4   0    0.61    0.29
  -1  -4   0    0.40    0.50
 -20  -5   0    0.71    0.34
 -18  -7   0    0.15    0.31
  -5  -8   0  100.73    1.56
  -7  -9   0    0.04    0.33
 -15  15   1    0.59    0.28
 -14  15   1    1.23    0.27
 -13  15   1    0.26    0.26
  -8  15   1    7.89    0.34
  -7  15   1    6.95    0.33
 -18  14   1    0.14    0.28
  -4  14   1    4.96    0.31
  -2  13   1   10.58    0.40
   1  11   1   55.84    0.82
   2  10   1    2.69    0.30
   6  -2   1   13.26    0.50
   4  -7   1   25.38    0.52
  -5 -14   1   20.14    0.52
 -13 -15   1    0.04    0.34
  -9 -15   1    1.65    0.35
  -5  18   2    0.59    0.28
  -2  17   2    5.83    0.34
   0  16   2   13.77    0.45
   3  14   2    8.79    0.42
   6  11   2    5.64    0.52
  10   2   2    4.62    0.34
  10   1   2    2.29    0.28
  10  -1   2    3.15    0.29
  10  -2   2    5.23    0.33
   9  -6   2    2.73    0.28
   8  -8   2    1.46    0.25
   6 -11   2    4.74    0.28
   5 -12   2    8.84    0.35
   4 -13   2    4.62    0.30
   1 -15   2    3.28    0.24
  -3 -17   2   -0.11    0.25
  -6 -18   2    1.04    0.30
   3  17   3    0.89    0.35
  12   6   3   13.14    0.59
  12  -5   3   10.30    0.32
  11  -8   3    4.37    0.32
  10 -10   3    7.74    0.35
   9 -11   3    1.46    0.20
   4 -16   3    0.43    0.21
   3 -17   3    0.98    0.27
   1 -18   3    0.86    0.29
  -1 -19   3    0.04    0.27
  14   6   4    2.18    0.39
  14  -5   4    0.33    0.21
  13  -8   4    0.35    0.28
  12 -10   4    0.92    0.28
  11 -12   4   -0.07    0.25
  10 -13   4    0.70    0.27
   9 -14   4    0.28    0.19
   8 -15   4    0.37    0.20
   7 -16   4    0.14    0.19
  16   3   5    0.25    0.30
  16   2   5    0.03    0.28
  16  -1   5   -0.10    0.26
  16  -2   5    0.06    0.27
  16  -3   5    0.22    0.29
 -14   9   0   -0.06    0.17
 -13   9   0    1.82    0.28
 -12   9   0    1.22    0.26
 -11   9   0    1.50    0.24
 -10   9   0    5.01    0.30
  -9   9   0   25.52    0.47
  -8   9   0   10.40    0.36
 -16   8   0    3.03    0.29
  -5   8   0  105.49    0.94
 -18   7   0    0.17    0.20
 -17   7   0    1.50    0.27
  -4   7   0   13.78    0.42
 -19   6   0    0.03    0.27
 -20   5   0    0.66    0.21
 -20   4   0    1.25    0.28
 -21   3   0   10.72    0.35
 -21   2   0    4.25    0.32
 -21   1   0    0.83    0.28
 -21   0   0   -0.06    0.25
 -21  -1   0    0.64    0.27
 -21  -2   0    3.98    0.34
 -19  -6   0    0.08    0.26
 -12  15   1    0.89    0.19
 -11  15   1    5.01    0.28
 -10  15   1    6.09    0.29
  -9  15   1    2.13    0.21
 -17  14   1    0.80    0.22
 -16  14   1    2.28    0.32
  -5  14   1   21.84    0.46
   6   3   1   67.86    1.54
   6  -3   1   73.52    0.92
   5  -6   1   13.79    0.43
   3  -9   1   15.08    0.44
   2 -10   1    2.54    0.22
   1 -11   1   61.47    0.75
   0 -12   1   -0.02    0.25
  -2 -13   1   11.56    0.41
  -4 -14   1    4.27    0.31
 -14 -15   1    1.07    0.45
  -8 -15   1    6.68    0.40
  -7 -15   1    5.61    0.41
  -8  18   2    0.27    0.27
  -7  18   2    0.98    0.31
  -6  18   2    1.54    0.23
  -3  17   2    0.10    0.26
   4  13   2    4.61    0.37
   5  12   2    7.86    0.50
  10   3   2    9.44    0.44
  10  -3   2    9.96    0.37
   7 -10   2    0.54    0.22
   3 -14   2    7.99    0.30
   2 -15   2    1.64    0.28
   0 -16   2   11.69    0.41
  -2 -17   2    4.48    0.32
  -5 -18   2    0.16    0.25
  -1  19   3    0.28    0.29
   1  18   3    0.93    0.33
  13   2   3    1.10    0.26
  13   1   3    8.19    0.40
  13   0   3    0.02    0.23
  13  -1   3    8.46    0.37
  13  -2   3    1.07    0.26
  12  -6   3   11.41    0.35
  11  -9   3    0.22    0.23
   9 -12   3    2.92    0.27
   8 -13   3    4.09    0.29
   7 -14   3    5.27    0.26
   6 -15   3    0.40    0.26
   5 -16   3    0.17    0.27
   2 -18   3    0.15    0.27
   0 -19   3    3.26    0.35
  13   9   4    3.44    0.57
  15   2   4    3.10    0.34
  15   1   4    1.66    0.29
  15   0   4   -0.04    0.25
  15  -1   4    1.90    0.30
  15  -2   4    2.85    0.31
  15  -3   4    1.55    0.29
  14  -6   4    1.35    0.21
  14  -7   4    0.47    0.26
  13  -9   4    2.69    0.30
  12 -11   4    0.38    0.25
   9 -15   4    0.91    0.28
 -15   8   0    1.06    0.20
 -14   8   0    1.53    0.26
  -7   8   0   16.56    0.43
  -6   8   0   33.49    0.53
 -16   7   0    2.20    0.28
 -18   6   0    1.04    0.21
  -3   6   0   32.98    0.65
 -19   5   0    0.47    0.17
  -2   5   0   52.45    0.89
 -19   4   0    0.43    0.25
 -20   3   0    0.69    0.28
 -20   2   0    0.79    0.26
 -20  -3   0    0.42    0.32
 -20  -4   0    1.40    0.28
 -19  -5   0    0.87    0.32
  -2  -6   0    1.07    0.40
  -3  -7   0    7.02    0.49
 -16  -8   0    2.47    0.44
 -15  14   1    1.20    0.20
 -14  14   1    2.81    0.29
 -13  14   1    0.42    0.26
  -7  14   1   10.98    0.36
  -6  14   1   15.23    0.37
 -18  13   1    4.64    0.27
 -17  13   1    0.32    0.27
  -3  13   1    8.85    0.36
 -19  12   1    1.56    0.30
  -1  12   1    0.62    0.18
   6  -4   1   59.37    0.79
   4  -8   1    5.98    0.28
  -1 -13   1   32.30    0.61
  -3 -14   1    0.51    0.24
  -6 -15   1    2.18    0.33
 -11  18   2    2.78    0.26
 -10  18   2    0.25    0.31
  -9  18   2    0.04    0.20
  -4  17   2    3.67    0.30
  -1  16   2    4.74    0.33
   1  15   2    4.85    0.34
  10  -4   2   22.19    0.44
   9  -7   2   18.45    0.40
   8  -9   2    3.71    0.23
   6 -12   2    0.39    0.24
   5 -13   2    0.26    0.23
   4 -14   2    1.42    0.25
   1 -16   2    2.79    0.30
  -1 -17   2    0.28    0.25
  -4 -18   2    0.48    0.28
  -2  19   3    0.25    0.28
   4  16   3    0.66    0.35
  13   3   3   13.71    0.48
  13  -3   3   10.89    0.35
  13  -4   3    2.20    0.27
  12  -7   3    3.75    0.24
  10 -11   3    3.26    0.28
   4 -17   3    1.22    0.28
   1 -19   3    0.13    0.27
   7  16   4   -0.03    0.39
  14   7   4    0.41    0.39
  15   3   4    2.33    0.33
  15  -4   4    0.58    0.26
  14  -8   4    2.12    0.31
  13 -10   4    1.02    0.27
  11 -13   4    0.31    0.26
  10 -14   4   -0.04    0.18
 -13   8   0    3.77    0.22
 -12   8   0    4.77    0.30
 -11   8   0    6.50    0.31
 -10   8   0   25.32    0.47
  -9   8   0    0.55    0.26
  -8   8   0   30.33    0.52
 -15   7   0    0.03    0.24
  -5   7   0    0.77    0.26
 -17   6   0    0.54    0.19
 -16   6   0    0.65    0.26
 -18   5   0   12.41    0.34
 -19   3   0    4.66    0.30
  -1   3   0    0.10    0.41
 -20   1   0    0.10    0.26
 -20   0   0    3.19    0.30
 -20  -1   0    0.17    0.26
 -20  -2   0    1.15    0.28
 -18  -6   0    1.05    0.33
 -17  -7   0    1.32    0.34
  -4  -8   0   37.33    0.90
  -6  -9   0   10.93    0.57
 -12  14   1    3.67    0.24
 -11  14   1    3.48    0.29
 -10  14   1   10.63    0.37
  -9  14   1    2.31    0.28
  -8  14   1    0.20    0.20
 -16  13   1    3.61    0.28
  -4  13   1   15.27    0.41
 -18  12   1    1.79    0.29
  -2  12   1   12.35    0.41
 -20  11   1    0.14    0.27
   0  11   1   15.31    0.45
 -21  10   1   -0.11    0.30
   6  -5   1    2.45    0.30
   5  -7   1   36.67    0.58
   4  -9   1    6.39    0.32
   3 -10   1    2.94    0.28
   2 -11   1    6.88    0.34
   1 -12   1    0.58    0.26
 -15 -15   1    0.35    0.46
  -5 -15   1    8.29    0.42
  -6  17   2    0.31    0.25
  -5  17   2    0.16    0.25
  -2  16   2    0.64    0.27
   2  14   2    1.80    0.27
  10   4   2   22.12    0.66
  10  -5   2   13.85    0.36
  10  -6   2    6.45    0.32
   9  -8   2   11.62    0.38
   8 -10   2   12.88    0.37
   7 -11   2    0.30    0.18
   3 -15   2    5.78    0.31
   0 -17   2    0.04    0.24
  -3 -18   2    0.59    0.26
  -8 -19   2    0.84    0.30
  -7 -19   2    2.93    0.36
  -3  19   3    3.71    0.33
   0  18   3   -0.10    0.24
   2  17   3    1.68    0.30
  13   4   3    2.32    0.34
  13  -5   3    6.97    0.35
  12  -8   3    1.91    0.27
  11 -10   3    0.36    0.17
  10 -12   3    6.66    0.32
   9 -13   3    0.26    0.23
   8 -14   3    0.28    0.18
   7 -15   3    0.70    0.19
   6 -16   3    3.26    0.29
   5 -17   3    0.23    0.24
   3 -18   3    1.47    0.23
  15   4   4    0.40    0.25
  15  -5   4    0.26    0.19
  15  -6   4    9.09    0.38
  14  -9   4    1.67    0.29
  13 -11   4   -0.09    0.24
  12 -12   4    1.20    0.21
 -14   7   0    0.89    0.19
 -13   7   0    7.39    0.32
 -12   7   0   10.10    0.36
  -7   7   0  119.21    0.98
  -6   7   0    9.71    0.33
 -15   6   0   18.60    0.42
  -4   6   0    8.21    0.33
 -17   5   0    7.66    0.28
  -3   5   0    1.46    0.31
 -18   4   0    4.34    0.24
 -18   3   0    4.05    0.30
 -19   2   0    8.39    0.35
 -19   1   0    1.46    0.28
   0  -2   0  124.54    2.35
 -19  -3   0    4.44    0.33
 -19  -4   0    0.52    0.27
  -1  -5   0    0.08    0.37
 -13  -9   0    1.65    0.60
 -15  13   1    0.69    0.19
 -14  13   1    1.99    0.27
 -13  13   1    1.92    0.25
  -6  13   1    3.50    0.28
  -5  13   1    6.13    0.27
 -17  12   1    1.51    0.27
 -19  11   1    2.47    0.30
 -20  10   1    2.53    0.30
   1  10   1    1.16    0.25
   4   7   1   27.32    0.97
   6  -6   1    0.61    0.24
   5  -8   1   27.64    0.53
   0 -13   1    5.41    0.32
  -2 -14   1   27.68    0.55
  -4 -15   1   10.77    0.45
 -12  17   2   10.39    0.41
 -11  17   2    2.03    0.29
 -10  17   2    1.31    0.28
  -9  17   2    0.96    0.28
  -8  17   2    5.00    0.33
  -7  17   2    2.39    0.29
  -3  16   2    0.49    0.25
   0  15   2   -0.09    0.24
  11   0   2   -0.04    0.24
  11  -1   2   26.60    0.54
  11  -2   2    3.40    0.29
   9  -9   2    2.84    0.28
   7 -12   2   12.78    0.37
   6 -13   2   24.78    0.46
   5 -14   2    6.10    0.31
   2 -16   2    0.42    0.20
  -2 -18   2    0.47    0.27
  -6 -19   2    1.28    0.29
  -5 -19   2    0.24    0.27
  -1  18   3    0.53    0.28
   5  15   3    1.25    0.35
  12   7   3    4.50    0.49
  13  -6   3    2.15    0.20
  13  -7   3    0.93    0.25
  12  -9   3    1.89    0.27
  11 -11   3    0.91    0.23
   8 -15   3    0.59    0.25
   4 -18   3    0.84    0.28
   2 -19   3    0.30    0.18
   8  15   4    0.75    0.44
  15   5   4    0.23    0.32
  16  -1   4    0.80    0.27
  15  -7   4    0.36    0.27
  12 -13   4    0.81    0.27
  11 -14   4    0.29    0.19
 -11   7   0    1.91    0.20
 -10   7   0   11.02    0.36
  -9   7   0    6.17    0.32
  -8   7   0    3.63    0.24
 -14   6   0    0.02    0.25
 -13   6   0   14.24    0.39
  -5   6   0   11.64    0.41
 -16   5   0    6.80    0.28
 -15   5   0    0.15    0.24
 -17   4   0    1.76    0.20
  -2   4   0    4.63    0.37
 -17   3   0   11.00    0.36
 -18   2   0    4.10    0.30
 -19   0   0   -0.01    0.17
 -19  -1   0    1.54    0.28
 -19  -2   0    8.10    0.38
   0  -3   0    0.09    0.44
 -18  -5   0   12.67    0.47
 -17  -6   0    0.78    0.32
 -15  -8   0    0.89    0.39
  -5  -9   0    2.78    0.36
 -10 -10   0    0.32    0.51
  -9 -10   0    5.08    0.62
 -12  13   1    0.29    0.18
 -11  13   1    2.99    0.28
 -10  13   1    4.26    0.30
  -9  13   1    0.86    0.26
  -8  13   1   12.28    0.37
  -7  13   1    2.75    0.23
 -16  12   1    2.88    0.22
 -15  12   1    1.59    0.26
  -3  12   1    6.86    0.35
 -18  11   1    1.42    0.28
  -1  11   1   59.19    0.77
 -19  10   1    3.80    0.31
 -21   9   1    2.06    0.24
   2   9   1   24.41    0.63
 -22   8   1    0.33    0.30
   3   8   1   93.25    1.35
   7   0   1    0.09    0.29
   7  -1   1   84.39    1.07
   7  -2   1  145.09    1.30
   7  -3   1    8.54    0.38
   4 -10   1    0.39    0.23
   3 -11   1    0.20    0.24
   2 -12   1   10.42    0.38
  -1 -14   1    3.80    0.30
 -11 -16   1    3.69    0.44
 -10 -16   1    0.95    0.34
  -9 -16   1    6.07    0.44
  -8 -16   1    9.51    0.50
  -4  16   2    4.22    0.31
  -1  15   2    4.72    0.32
   3  13   2   19.25    0.54
  11   1   2   25.37    0.58
  11  -3   2    8.96    0.33
  11  -4   2    5.64    0.33
  10  -7   2    8.52    0.31
   8 -11   2    6.34    0.29
   4 -15   2    3.29    0.23
   3 -16   2    0.39    0.27
   1 -17   2    0.44    0.25
  -1 -18   2    7.12    0.36
  -4 -19   2    2.06    0.30
   1  17   3    0.39    0.27
   3  16   3    7.69    0.45
   6  14   3    3.18    0.41
  13   5   3    7.05    0.45
  14   1   3    2.76    0.28
  14   0   3    5.59    0.33
  14  -1   3    2.68    0.28
  14  -2   3    2.35    0.28
  14  -3   3    0.62    0.23
  14  -4   3    1.80    0.25
  13  -8   3    2.16    0.27
  12 -10   3    7.34    0.33
  10 -13   3    1.54    0.26
   9 -14   3    2.56    0.22
   7 -16   3    1.23    0.19
   6 -17   3    0.17    0.23
   5 -18   3    0.72    0.27
   3 -19   3    1.81    0.32
   9  14   4    0.27    0.50
  10  13   4    1.44    0.66
  16   1   4    1.20    0.28
  16   0   4    1.51    0.28
  16  -2   4    0.33    0.19
  16  -3   4   -0.07    0.23
  16  -4   4    0.16    0.25
  15  -8   4    0.22    0.26
  14 -10   4    0.50    0.20
  13 -12   4    0.45    0.19
 -12   6   0    1.61    0.26
 -11   6   0   25.17    0.47
  -7   6   0    0.16    0.25
  -6   6   0    1.19    0.27
 -14   5   0    2.45    0.27
  -4   5   0    2.41    0.32
 -16   4   0    5.22    0.25
 -17   2   0   11.75    0.37
 -18   1   0    0.08    0.17
 -18   0   0    9.68    0.36
 -18  -1   0    0.14    0.23
 -18  -2   0    3.78    0.32
 -18  -3   0    4.20    0.31
 -18  -4   0    4.85    0.34
  -1  -6   0  137.56    1.56
 -16  -7   0    2.46    0.37
  -2  -7   0   75.45    1.14
  -3  -8   0    7.19    0.41
  -8 -10   0    9.39    0.62
 -14  12   1    2.50    0.26
 -13  12   1    0.85    0.24
  -5  12   1    1.91    0.28
  -4  12   1    8.98    0.36
 -17  11   1    1.30    0.20
 -16  11   1    2.45    0.27
 -18  10   1    1.36    0.27
 -20   9   1    3.38    0.30
 -21   8   1    0.40    0.27
 -22   7   1    0.13    0.28
 -23   6   1    1.84    0.24
   7   1   1   71.37    1.12
   7  -4   1   10.84    0.40
   6  -7   1   12.02    0.36
   5  -9   1   15.34    0.40
   1 -13   1   41.03    0.62
  -3 -15   1    2.03    0.27
 -12 -16   1   -0.04    0.31
  -7 -16   1    4.26    0.34
  -6 -16   1   11.55    0.45
 -14  16   2    0.42    0.22
 -13  16   2    1.54    0.29
 -12  16   2    4.30    0.33
  -6  16   2    2.47    0.28
  -5  16   2    4.20    0.29
   1  14   2    1.09    0.25
   4  12   2    1.44    0.33
  10   5   2   15.59    0.64
  11   2   2    4.02    0.31
  11  -5   2    6.74    0.28
  11  -6   2    7.43    0.33
  10  -8   2   31.53    0.51
   9 -10   2    2.43    0.20
   8 -12   2    1.81    0.25
   7 -13   2    0.47    0.24
   6 -14   2    0.05    0.23
   5 -15   2    4.32    0.30
   2 -17   2    4.88    0.31
   0 -18   2    3.44    0.30
  -3 -19   2    0.26    0.26
  -3  18   3    2.04    0.32
  -2  18   3    0.16    0.25
  11   9   3    0.05    0.50
  14   2   3    2.52    0.27
  14  -5   3    3.33    0.30
  14  -6   3    5.87    0.31
  13  -9   3    7.95    0.35
  12 -11   3    0.64    0.24
  11 -12   3    2.56    0.22
  10 -14   3    0.07    0.23
   9 -15   3    1.63    0.25
   8 -16   3    1.33    0.27
   7 -17   3    0.17    0.25
  14   8   4    2.85    0.50
  16   2   4    0.62    0.27
  16  -5   4    1.36    0.21
  16  -6   4    0.17    0.26
  15  -9   4    2.33    0.30
  14 -11   4    0.07    0.18
 -10   6   0    8.11    0.29
  -9   6   0   11.19    0.33
  -8   6   0   17.75    0.40
 -13   5   0    1.01    0.26
  -5   5   0    6.29    0.36
 -15   4   0    0.48    0.19
 -14   4   0    3.64    0.28
  -3   4   0   27.12    0.69
 -16   3   0    2.46    0.21
 -16   2   0    9.26    0.36
  -1   2   0    0.22    0.47
 -17   1   0   11.09    0.38
 -17   0   0    0.15    0.23
   0  -4   0   45.83    1.06
 -17  -5   0    7.25    0.39
  -4  -9   0   31.11    0.76
  -7 -10   0    0.08    0.27
 -12  12   1   11.50    0.31
 -11  12   1    5.11    0.31
 -10  12   1   13.38    0.36
  -9  12   1    0.53    0.25
  -8  12   1    0.25    0.25
  -7  12   1    5.25    0.30
  -6  12   1    4.02    0.30
 -15  11   1    5.68    0.30
  -2  11   1    7.10    0.34
 -17  10   1    7.17    0.33
   0  10   1    0.17    0.22
 -19   9   1    0.98    0.27
 -20   8   1    2.34    0.28
 -21   7   1    1.90    0.31
 -22   6   1    0.30    0.29
 -23   5   1    0.62    0.20
   6   4   1   59.82    1.86
   7  -5   1    0.88    0.20
   6  -8   1   79.30    0.79
   4 -11   1    3.84    0.29
   3 -12   1    5.61    0.32
   0 -14   1    0.09    0.23
  -2 -15   1    2.44    0.26
 -13 -16   1    1.96    0.47
  -5 -16   1   10.51    0.42
 -11  16   2    0.29    0.21
 -10  16   2    3.25    0.24
  -9  16   2    3.64    0.31
  -8  16   2    1.00    0.21
  -7  16   2    0.92    0.20
 -15  15   2    0.84    0.28
  -2  15   2    1.96    0.27
   9   7   2   20.72    1.22
  11  -7   2    6.74    0.34
  10  -9   2   12.82    0.35
   9 -11   2    6.96    0.29
   4 -16   2    3.42    0.25
   3 -17   2   -0.08    0.26
   1 -18   2    5.88    0.34
  -2 -19   2    3.65    0.35
  -4  18   3    0.78    0.28
   0  17   3    5.12    0.35
   4  15   3    2.29    0.34
   7  13   3    0.95    0.37
  14   3   3    0.56    0.30
  14  -7   3    5.02    0.32
  13 -10   3    0.42    0.24
  11 -13   3    1.86    0.25
   6 -18   3    0.32    0.28
  15   6   4    7.76    0.46
  16   3   4   -0.05    0.24
  16  -7   4    1.43    0.28
  16  -8   4    0.82    0.26
  15 -10   4    0.33    0.27
  14 -12   4    1.99    0.28
 -12   5   0   12.69    0.33
 -11   5   0    5.35    0.30
 -10   5   0   18.41    0.42
  -6   5   0    8.62    0.38
 -13   4   0   16.57    0.42
 -15   3   0    0.15    0.17
  -2   3   0   56.85    1.06
 -16   1   0    5.46    0.32
 -17  -1   0   10.58    0.39
 -17  -2   0   10.82    0.39
 -17  -3   0   10.42    0.41
 -17  -4   0    1.69    0.27
   0  -5   0    0.33    0.37
 -16  -6   0    0.63    0.30
 -14  -8   0    1.53    0.44
  -6 -10   0    5.53    0.42
 -14  11   1    0.63    0.17
 -13  11   1    6.71    0.30
  -3  11   1    0.74    0.27
 -16  10   1    8.43    0.32
 -18   9   1    4.07    0.30
   1   9   1    5.07    0.37
 -19   8   1    1.27    0.28
 -21   6   1    2.28    0.30
 -22   5   1    3.57    0.30
 -23   4   1    0.06    0.20
 -23   3   1    1.88    0.30
 -24   0   1    6.38    0.39
   7  -6   1    6.27    0.28
   6  -9   1    0.06    0.23
   5 -10   1    9.19    0.30
   2 -13   1   10.26    0.33
   1 -14   1    3.48    0.29
  -1 -15   1   15.28    0.41
  -4 -16   1    4.22    0.32
 -14  15   2    0.49    0.20
 -13  15   2    2.04    0.28
  -4  15   2    3.57    0.29
  -3  15   2    6.51    0.28
 -16  14   2    0.57    0.28
   0  14   2    0.36    0.24
   2  13   2    1.73    0.27
   5  11   2    5.48    0.44
  11   3   2    8.65    0.41
  12  -1   2    0.33    0.24
  12  -2   2    5.15    0.31
  12  -3   2    1.28    0.27
  12  -4   2    9.61    0.37
  11  -8   2    3.93    0.29
  10 -10   2    6.87    0.30
   8 -13   2    6.68    0.31
   7 -14   2    7.63    0.32
   6 -15   2    2.52    0.28
   5 -16   2    3.27    0.32
   2 -18   2    0.64    0.24
  -1 -19   2    0.28    0.26
  -4 -20   2    1.75    0.31
  -7  18   3    1.26    0.29
  -6  18   3    0.48    0.29
  -5  18   3    1.80    0.30
  -1  17   3    0.41    0.27
   2  16   3    2.15    0.29
  13   6   3    2.64    0.41
  15  -2   3    0.85    0.25
  15  -3   3    0.22    0.23
  14  -8   3    1.17    0.27
  12 -12   3    0.32    0.18
  11 -14   3    1.25    0.26
  10 -15   3    2.80    0.29
   9 -16   3    0.13    0.25
   8 -17   3    0.04    0.25
   7 -18   3    0.64    0.28
   6  16   4    0.21    0.35
  16   4   4    0.07    0.27
  17   0   4    0.06    0.25
  17  -1   4    0.66    0.26
  17  -2   4    1.57    0.29
  17  -3   4    0.46    0.27
  17  -4   4    0.58    0.27
  17  -5   4    0.96    0.28
  16  -9   4    0.13    0.29
  15 -11   4    2.64    0.31
  -9   5   0   32.39    0.52
  -8   5   0    2.89    0.24
  -7   5   0   88.90    0.88
 -12   4   0   24.34    0.47
  -4   4   0   12.66    0.48
 -14   3   0   11.77    0.34
 -15   2   0    3.70    0.24
 -16   0   0    2.45    0.27
 -16  -5   0    6.95    0.42
 -15  -7   0    0.02    0.32
  -1  -7   0    2.32    0.33
  -2  -8   0   12.24    0.47
  -3  -9   0   16.47    0.56
  -5 -10   0    2.14    0.32
 -12  11   1    2.18    0.25
 -11  11   1    1.65    0.24
  -5  11   1    7.17    0.33
  -4  11   1    4.56    0.31
 -15  10   1    1.13    0.25
  -1  10   1    1.28    0.24
 -17   9   1    1.70    0.27
 -18   8   1    4.13    0.30
 -20   7   1   -0.03    0.19
 -22   4   1    1.06    0.30
 -23   2   1    0.60    0.29
   7   2   1  123.00    1.60
 -24  -1   1    2.62    0.33
   8  -2   1    1.64    0.28
   8  -3   1   11.73    0.41
   7  -7   1    8.55    0.31
   5 -11   1    5.14    0.30
   4 -12   1    8.85    0.34
   3 -13   1    6.60    0.33
   0 -15   1    8.87    0.36
 -14 -16   1    0.25    0.44
  -3 -16   1    6.89    0.35
  -9 -17   1    0.10    0.32
  -8 -17   1    0.96    0.31
 -12  15   2    1.52    0.21
 -11  15   2    0.52    0.26
 -10  15   2    0.57    0.27
  -9  15   2    3.03    0.32
  -8  15   2    9.05    0.36
  -7  15   2    4.85    0.32
  -6  15   2    2.44    0.28
  -5  15   2    6.79    0.32
 -15  14   2    0.53    0.28
  -1  14   2    1.01    0.24
  12   0   2   14.66    0.44
  12  -5   2   12.50    0.39
  12  -6   2    5.96    0.32
  11  -9   2    9.03    0.35
  10 -11   2    0.96    0.23
   9 -12   2    1.55    0.20
   4 -17   2    2.68    0.29
   0 -19   2   -0.02    0.19
  -3 -20   2    0.24    0.27
  -2  17   3    1.66    0.29
   8  12   3    1.91    0.46
  14   4   3    2.40    0.34
  15   0   3   -0.03    0.23
  15  -1   3    1.87    0.21
  15  -4   3    0.98    0.18
  15  -5   3    4.91    0.34
  15  -6   3    3.06    0.28
  14  -9   3    0.03    0.24
  13 -11   3    4.99    0.27
  12 -13   3   -0.05    0.22
  13  10   4    0.91    0.62
  17   1   4    0.63    0.28
  17  -6   4    0.17    0.27
  17  -7   4    0.85    0.28
  16 -10   4    0.42    0.28
 -11   4   0    0.50    0.17
 -10   4   0    4.42    0.31
  -5   4   0    0.40    0.28
 -13   3   0    9.89    0.32
 -12   3   0    4.57    0.29
 -14   2   0   10.96    0.38
 -15   1   0    3.81    0.25
 -15   0   0    0.13    0.24
 -16  -1   0    5.85    0.29
 -16  -2   0   10.09    0.37
 -16  -3   0    2.44    0.28
 -16  -4   0    5.30    0.34
 -15  -6   0   21.06    0.67
   0  -6   0    0.25    0.31
 -10  11   1    1.70    0.20
  -9  11   1    1.62    0.26
  -8  11   1    1.99    0.27
  -7  11   1    1.87    0.27
  -6  11   1    1.90    0.27
 -14  10   1    1.15    0.18
 -13  10   1    2.87    0.25
  -2  10   1    3.05    0.28
 -16   9   1    3.59    0.28
   2   8   1    7.58    0.45
 -19   7   1    0.36    0.19
 -20   6   1    1.99    0.29
 -21   5   1   -0.01    0.19
 -22   3   1    0.08    0.25
 -23   1   1    0.18    0.28
 -23   0   1   -0.08    0.27
   8  -1   1   28.36    0.63
   8  -4   1   42.68    0.62
   8  -5   1    0.49    0.23
 -23  -6   1    1.69    0.39
   7  -8   1   15.58    0.38
   6 -10   1    4.93    0.29
   2 -14   1   27.23    0.50
  -2 -16   1    1.21    0.26
 -10 -17   1    1.25    0.35
  -7 -17   1    0.10    0.23
  -6 -17   1    5.23    0.34
  -5 -17   1    0.21    0.29
 -14  14   2    2.54    0.28
 -13  14   2    1.31    0.28
  -2  14   2    2.18    0.28
 -17  13   2    0.20    0.19
 -16  13   2    0.60    0.26
   1  13   2    8.20    0.37
   3  12   2    0.13    0.30
   6  10   2    0.80    0.37
  11   4   2    5.15    0.41
  12   1   2    0.34    0.23
  12  -7   2   10.23    0.37
  11 -10   2    4.79    0.29
   9 -13   2    0.08    0.21
   8 -14   2    3.10    0.22
   7 -15   2    3.66    0.25
   6 -16   2    1.94    0.29
   5 -17   2    0.52    0.26
   3 -18   2    0.64    0.20
   1 -19   2    0.08    0.26
  -2 -20   2    0.18    0.18
  -1 -20   2    0.04    0.25
  -3  17   3    0.83    0.27
   1  16   3    1.68    0.28
   3  15   3    6.89    0.42
   5  14   3    6.61    0.45
  15   1   3    2.48    0.30
  15  -7   3    4.54    0.32
  14 -10   3    2.86    0.25
  13 -12   3    0.29    0.17
  12 -14   3    0.56    0.25
  11 -15   3    0.40    0.23
  10 -16   3    0.31    0.18
   9 -17   3    0.30    0.18
  15   7   4    0.49    0.33
  16   5   4    2.11    0.37
  17   2   4    1.49    0.31
  17  -8   4    0.79    0.28
  -9   4   0   62.30    0.71
  -8   4   0    1.14    0.26
  -7   4   0    1.73    0.28
  -6   4   0   10.66    0.37
 -11   3   0    0.99    0.25
  -3   3   0   98.33    1.23
 -13   2   0   10.40    0.38
 -14   1   0    0.60    0.24
 -15  -1   0    3.32    0.27
 -15  -5   0    0.12    0.29
   0  -7   0    0.15    0.28
  -1  -8   0   15.11    0.49
 -12  -9   0    1.31    0.59
  -2  -9   0    0.08    0.23
  -4 -10   0    1.09    0.24
 -12  10   1    5.76    0.28
  -3  10   1    2.66    0.26
 -15   9   1    8.91    0.28
   0   9   1   15.31    0.46
 -17   8   1    3.65    0.23
 -18   7   1    3.28    0.29
 -19   6   1    1.10    0.28
 -20   5   1    1.18    0.28
 -21   4   1    1.46    0.20
 -22   2   1    0.11    0.26
   8   0   1   45.75    0.82
 -23  -1   1    0.00    0.27
 -23  -2   1    1.69    0.28
 -23  -3   1    2.27    0.30
 -23  -4   1    0.11    0.27
 -23  -5   1    0.61    0.31
   8  -6   1    1.32    0.19
   8  -7   1    0.21    0.24
 -22  -8   1    0.63    0.35
   7  -9   1    0.55    0.24
 -21 -10   1   -0.02    0.37
   6 -11   1    1.05    0.25
   5 -12   1    1.65    0.26
   4 -13   1   14.32    0.38
   3 -14   1    0.36    0.24
   1 -15   1   12.50    0.35
  -1 -16   1    2.53    0.27
 -11 -17   1    1.34    0.36
  -4 -17   1    0.92    0.25
 -12  14   2    2.47    0.28
 -11  14   2    4.95    0.31
  -3  14   2   10.37    0.36
 -15  13   2    3.06    0.29
 -18  12   2   -0.02    0.19
 -19  11   2    0.75    0.27
   7   9   2   18.61    0.96
  12   2   2    5.31    0.36
  12  -8   2    5.01    0.29
  11 -11   2    2.12    0.25
  10 -12   2    0.80    0.17
   9 -14   2    1.52    0.26
   8 -15   2    5.83    0.32
   7 -16   2    0.79    0.28
   4 -18   2    0.61    0.25
   2 -19   2    4.24    0.34
   0 -20   2    0.49    0.27
 -10  17   3    0.19    0.27
  -9  17   3    0.51    0.28
  -8  17   3    0.20    0.26
  -7  17   3    0.29    0.27
  -6  17   3    0.14    0.26
  -5  17   3    0.19    0.26
  -4  17   3    1.78    0.22
   0  16   3    0.09    0.24
   9  11   3    1.96    0.55
  12   8   3    2.23    0.47
  15   2   3    0.89    0.26
  15  -8   3    1.53    0.21
  15  -9   3    0.99    0.28
  14 -11   3    0.57    0.17
  13 -13   3    2.66    0.28
  11 -16   3    1.13    0.26
  10 -17   3    0.28    0.26
   3  17   4    0.02    0.29
   5  16   4    1.68    0.37
   7  15   4    2.36    0.42
  17   3   4    0.27    0.27
  18  -2   4    0.25    0.25
  18  -3   4    1.23    0.28
  18  -4   4    2.05    0.30
  18  -5   4    1.60    0.29
 -10   3   0    6.66    0.34
  -4   3   0   19.57    0.61
 -12   2   0   13.51    0.40
  -2   2   0    9.44    0.62
 -13   1   0    5.68    0.35
 -14   0   0    5.53    0.33
 -15  -2   0    3.84    0.29
 -15  -3   0   -0.03    0.20
   1  -3   0    0.16    0.28
 -15  -4   0    0.73    0.23
   1  -4   0    0.35    0.28
   1  -5   0    0.14    0.34
 -14  -7   0    1.08    0.34
 -13  -8   0    4.42    0.53
  -3 -10   0    5.63    0.34
  -8 -11   0    1.75    0.40
  -7 -11   0    3.03    0.38
  -6 -11   0   14.93    0.60
 -11  10   1    2.67    0.19
 -10  10   1    8.58    0.34
  -9  10   1    8.14    0.33
  -5  10   1   10.58    0.35
  -4  10   1    0.44    0.24
 -14   9   1    2.68    0.21
 -13   9   1    6.80    0.29
 -16   8   1    2.16    0.20
 -17   7   1    8.04    0.32
   3   7   1   12.31    0.59
 -18   6   1    0.61    0.25
 -19   5   1    1.61    0.28
 -20   4   1    6.55    0.33
 -21   3   1    0.32    0.18
 -22   1   1    0.35    0.27
 -22   0   1    1.50    0.28
   8  -8   1   27.39    0.49
   7 -10   1   36.59    0.54
   2 -15   1    2.57    0.25
   0 -16   1    0.09    0.23
 -12 -17   1    3.59    0.51
  -3 -17   1    5.46    0.33
  -2 -17   1    2.65    0.28
 -10  14   2    3.04    0.24
  -9  14   2    2.18    0.28
  -8  14   2    4.24    0.29
  -7  14   2    8.74    0.33
  -6  14   2    0.02    0.23
  -5  14   2    7.33    0.32
  -4  14   2    1.49    0.20
 -14  13   2    0.49    0.25
   0  13   2    0.19    0.22
 -17  12   2    0.88    0.21
 -16  12   2    4.16    0.28
 -18  11   2    4.20    0.31
 -20  10   2    0.36    0.27
  10   6   2    8.53    0.66
  13  -1   2    0.51    0.25
  13  -2   2    8.54    0.35
  13  -3   2    1.28    0.26
  13  -4   2    2.31    0.21
  13  -5   2    3.62    0.29
  13  -6   2   47.51    0.63
  12  -9   2    1.04    0.17
  10 -13   2    0.30    0.22
   6 -17   2    0.27    0.17
   5 -18   2    0.33    0.25
   3 -19   2    0.53    0.26
   1 -20   2    0.21    0.26
  -1  16   3    1.32    0.26
   2  15   3    1.27    0.31
  14   5   3    3.34    0.37
  15   3   3    0.09    0.28
  16  -1   3    2.51    0.28
  16  -2   3    0.77    0.24
  16  -3   3    3.57    0.24
  16  -4   3    0.04    0.17
  16  -5   3    1.41    0.25
  16  -6   3    3.59    0.31
  15 -10   3    0.43    0.25
  14 -12   3    0.62    0.24
  13 -14   3    0.24    0.24
  12 -15   3    0.10    0.18
  18   0   4    0.49    0.26
  18  -1   4    0.08    0.24
  18  -6   4    2.42    0.25
  -9   3   0    9.67    0.32
  -8   3   0   13.40    0.41
  -7   3   0   19.22    0.49
  -6   3   0   37.48    0.68
  -5   3   0   30.40    0.67
 -11   2   0   82.25    0.85
 -12   1   0   25.10    0.53
 -13   0   0    0.29    0.24
 -14  -1   0    0.53    0.25
 -14  -2   0    8.45    0.40
   1  -2   0    0.28    0.34
 -14  -6   0    0.23    0.31
   1  -6   0  170.07    1.50
   0  -8   0   18.88    0.53
  -1  -9   0   11.07    0.42
  -2 -10   0    3.10    0.33
  -9 -11   0    5.94    0.60
  -5 -11   0    0.16    0.27
  -8  10   1    0.59    0.19
  -7  10   1   33.98    0.48
  -6  10   1    4.85    0.25
 -12   9   1    4.45    0.26
  -1   9   1    5.84    0.33
 -15   8   1    0.43    0.17
 -16   7   1    0.31    0.25
 -20   3   1    1.86    0.26
   7   3   1   10.94    0.62
 -21   2   1    9.66    0.36
   8   1   1   27.53    0.68
 -22  -1   1    0.22    0.27
 -22  -2   1    0.06    0.26
   9  -2   1    1.48    0.27
   9  -3   1   33.37    0.58
   9  -4   1    2.03    0.28
   9  -5   1   19.61    0.44
 -22  -6   1    0.24    0.35
   9  -6   1   20.51    0.46
 -22  -7   1    0.02    0.30
   8  -9   1    0.44    0.22
 -20 -11   1    0.12    0.39
   7 -11   1    1.23    0.25
   6 -12   1    3.42    0.28
   5 -13   1    5.95    0.27
   4 -14   1    4.44    0.30
   3 -15   1    2.00    0.26
   1 -16   1    2.78    0.27
  -1 -17   1    1.37    0.26
  -8 -18   1    1.57    0.34
  -7 -18   1    1.50    0.35
  -6 -18   1    0.13    0.28
 -13  13   2    0.41    0.18
 -12  13   2    2.94    0.28
  -1  13   2    8.02    0.33
 -15  12   2    1.82    0.26
   2  12   2    8.13    0.38
 -17  11   2    0.86    0.25
   4  11   2    7.30    0.44
 -19  10   2    0.44    0.26
 -20   9   2    3.89    0.31
  13   0   2    0.15    0.23
  13  -7   2    4.96    0.25
  13  -8   2    1.54    0.26
  12 -10   2    5.98    0.27
  11 -12   2    1.67    0.18
  10 -14   2    2.14    0.25
   9 -15   2    2.62    0.28
   8 -16   2    0.78    0.25
   7 -17   2    1.98    0.28
   4 -19   2    2.43    0.31
   2 -20   2   -0.04    0.24
 -12  16   3    0.30    0.21
 -11  16   3    1.57    0.31
  -3  16   3    7.31    0.35
  -2  16   3    2.12    0.29
   4  14   3    0.20    0.31
   6  13   3    1.52    0.33
  16   0   3    3.66    0.32
  16  -7   3    0.56    0.19
  16  -8   3    0.51    0.25
  15 -11   3    0.26    0.24
  14 -13   3    0.74    0.26
  13 -15   3    0.45    0.25
  12 -16   3    0.74    0.26
   2  17   4    1.46    0.33
  14   9   4    2.83    0.55
  16   6   4    0.20    0.31
  17   4   4    0.22    0.27
  18   1   4   -0.14    0.22
 -10   2   0    6.43    0.36
  -3   2   0  146.76    1.66
 -13  -1   0    8.11    0.37
 -14  -3   0   10.58    0.40
 -14  -4   0    3.65    0.36
 -14  -5   0    2.75    0.36
   1  -7   0    2.65    0.32
  -4 -11   0    1.05    0.25
 -11   9   1   10.28    0.32
 -10   9   1    7.36    0.31
  -2   9   1   26.15    0.54
 -14   8   1    0.67    0.17
   1   8   1  107.53    1.19
 -15   7   1    1.79    0.26
 -17   6   1   17.91    0.37
 -18   5   1    3.52    0.28
 -19   4   1    0.24    0.25
 -20   2   1    1.48    0.26
 -21   1   1    0.11    0.19
 -21   0   1   -0.06    0.25
   9  -1   1    8.90    0.40
 -22  -3   1    0.05    0.26
 -22  -4   1    1.40    0.31
 -22  -5   1    3.79    0.37
   9  -7   1   22.77    0.46
 -21  -9   1    2.05    0.39
   8 -10   1    0.69    0.23
   6 -13   1    3.10    0.28
   5 -14   1   15.63    0.41
 -15 -16   1    0.32    0.60
   2 -16   1    1.18    0.25
 -13 -17   1    1.57    0.48
   0 -17   1    7.10    0.33
  -9 -18   1    2.42    0.39
  -5 -18   1    0.59    0.25
  -4 -18   1    1.30    0.26
  -3 -18   1    2.72    0.30
 -11  13   2    3.14    0.28
 -10  13   2    0.18    0.24
  -2  13   2    1.94    0.26
 -14  12   2   10.39    0.34
 -16  11   2    0.40    0.24
 -18  10   2    2.36    0.28
 -21   8   2    0.63    0.20
  12   3   2    1.78    0.29
  13  -9   2    5.87    0.30
  12 -11   2    0.23    0.16
  11 -13   2    1.91    0.19
   9 -16   2    2.30    0.27
   6 -18   2    1.24    0.21
   5 -19   2    0.07    0.26
   3 -20   2    0.42    0.26
 -10  16   3    0.34    0.20
  -9  16   3    0.08    0.27
  -8  16   3    1.95    0.30
  -7  16   3    1.76    0.28
  -6  16   3    4.87    0.32
  -5  16   3    0.14    0.24
  -4  16   3    0.81    0.26
   1  15   3    1.38    0.27
  13   7   3    1.51    0.40
  16   1   3    2.41    0.30
  16  -9   3    1.46    0.22
  16 -10   3    0.24    0.25
  15 -12   3    0.33    0.25
  14 -14   3    0.04    0.25
   1  17   4    0.22    0.25
   4  16   4    1.29    0.38
   8  14   4    1.42    0.44
  18   2   4    0.27    0.26
  19  -3   4    1.59    0.30
  19  -4   4    0.34    0.25
  -9   2   0   29.70    0.54
  -8   2   0   15.65    0.47
 -11   1   0   21.23    0.48
 -12   0   0   96.51    0.99
 -13  -2   0    7.56    0.41
   2  -4   0    4.31    0.44
   2  -5   0   40.89    0.80
 -13  -7   0    6.55    0.51
   1  -8   0   13.92    0.44
   0  -9   0    0.09    0.23
  -1 -10   0    5.37    0.32
  -3 -11   0   46.69    0.77
  -9   9   1    9.54    0.33
  -8   9   1    0.53    0.25
  -4   9   1    8.34    0.35
  -3   9   1   18.80    0.46
 -13   8   1    1.43    0.20
 -12   8   1    2.94    0.26
 -16   6   1    5.41    0.31
   4   6   1    2.18    0.47
 -17   5   1    1.14    0.25
 -18   4   1    7.55    0.33
 -19   3   1    4.70    0.31
 -20   1   1    1.45    0.27
 -21  -1   1    0.49    0.26
 -21  -8   1    0.69    0.36
   9  -8   1    3.73    0.22
   9  -9   1    5.67    0.30
   8 -11   1    1.45    0.26
 -19 -12   1    1.38    0.44
   7 -12   1    4.33    0.24
   4 -15   1   11.47    0.33
   3 -16   1    6.59    0.32
   1 -17   1    1.80    0.27
 -10 -18   1    0.55    0.34
  -2 -18   1    1.00    0.25
  -9  13   2    0.15    0.17
  -8  13   2    7.07    0.33
  -7  13   2    0.57    0.25
  -6  13   2   26.50    0.49
  -5  13   2    0.67    0.24
  -4  13   2    5.20    0.30
  -3  13   2   24.75    0.48
 -13  12   2    0.74    0.25
   1  12   2    0.06    0.22
 -15  11   2   -0.11    0.24
 -17  10   2    1.98    0.26
 -19   9   2    2.23    0.22
 -20   8   2    0.07    0.25
 -21   7   2    4.03    0.32
 -22   6   2    1.41    0.31
  11   5   2    7.91    0.52
  13   1   2    0.61    0.23
  14  -2   2    0.49    0.24
  14  -3   2    2.67    0.28
  14  -4   2    3.65    0.28
  14  -5   2    1.41    0.26
  14  -6   2   13.35    0.38
  14  -7   2    1.94    0.26
  13 -10   2    3.74    0.23
  12 -12   2    2.94    0.20
  11 -14   2    3.77    0.28
  10 -15   2    0.49    0.18
   8 -17   2    3.73    0.26
   7 -18   2    0.40    0.26
   6 -19   2    1.01    0.27
   4 -20   2    2.60    0.30
 -13  15   3    0.44    0.21
 -12  15   3    0.24    0.27
   0  15   3    1.63    0.27
  15   4   3    1.16    0.28
  16   2   3    0.73    0.31
  17  -2   3    3.07    0.30
  17  -3   3    6.16    0.35
  17  -4   3    1.54    0.21
  17  -5   3    0.79    0.18
  17  -6   3    1.79    0.30
  17  -7   3    1.93    0.27
  16 -11   3    1.33    0.25
  15 -13   3    0.99    0.27
   0  17   4    0.12    0.27
   6  15   4    2.81    0.38
  15   8   4    0.09    0.40
  17   5   4    1.34    0.38
  19  -1   4    0.25    0.25
  19  -2   4    0.65    0.20
  -7   2   0    7.23    0.39
  -6   2   0   22.39    0.59
  -5   2   0    1.75    0.38
  -4   2   0   23.44    0.66
 -10   1   0    1.49    0.26
 -11   0   0    0.36    0.25
 -12  -1   0   20.22    0.53
 -13  -3   0    8.98    0.39
   2  -3   0   48.61    1.02
   2  -6   0    1.11    0.23
   2  -7   0   63.48    0.86
   1  -9   0   10.45    0.39
   0 -10   0    2.35    0.27
 -10 -11   0    1.54    0.62
  -2 -11   0    9.25    0.39
  -7 -12   0    0.41    0.35
  -6 -12   0    0.13    0.29
  -5 -12   0    0.18    0.28
  -7   9   1    0.81    0.17
  -6   9   1    0.19    0.16
  -5   9   1   16.48    0.38
 -11   8   1    2.50    0.25
   0   8   1    0.09    0.25
 -14   7   1   15.81    0.35
 -15   6   1   18.84    0.41
 -19   2   1   12.58    0.37
   8   2   1    1.92    0.31
 -20   0   1    0.99    0.27
   9   0   1    0.14    0.24
 -21  -2   1   11.36    0.41
 -21  -3   1    0.25    0.26
  10  -3   1    5.26    0.32
 -21  -4   1    1.69    0.34
  10  -4   1   21.58    0.47
 -21  -5   1    0.12    0.32
  10  -5   1    2.38    0.26
 -21  -6   1    2.54    0.38
  10  -6   1   19.46    0.43
 -21  -7   1    2.94    0.34
  10  -7   1    5.36    0.30
 -20 -10   1    2.34    0.42
   9 -10   1    6.94    0.30
   8 -12   1    0.19    0.24
 -18 -13   1    4.50    0.69
   7 -13   1    3.31    0.27
   6 -14   1   14.58    0.39
   5 -15   1   11.18    0.36
   4 -16   1    4.07    0.29
   2 -17   1    3.28    0.27
 -11 -18   1    4.05    0.49
  -1 -18   1    1.98    0.28
   0 -18   1    0.12    0.21
 -12  12   2    3.94    0.23
 -11  12   2    2.56    0.27
   0  12   2   20.16    0.48
 -14  11   2    2.95    0.28
   3  11   2   50.81    0.85
 -16  10   2    0.31    0.24
   5  10   2   22.05    0.70
 -18   9   2    0.55    0.25
 -19   8   2    1.54    0.27
 -22   5   2    0.25    0.30
  14  -1   2    0.14    0.24
  14  -8   2    0.94    0.20
  14  -9   2    5.24    0.30
  13 -11   2    1.71    0.19
  12 -13   2    1.49    0.20
  11 -15   2    0.12    0.22
  10 -16   2    2.38    0.29
   9 -17   2    0.63    0.24
   8 -18   2   -0.06    0.23
   5 -20   2    0.34    0.27
 -11  15   3    0.58    0.20
 -10  15   3    3.80    0.31
  -1  15   3    1.31    0.27
 -14  14   3    0.27    0.27
   3  14   3    2.99    0.31
  14   6   3    8.03    0.51
  17  -1   3    0.56    0.25
  17  -8   3    0.86    0.19
  17  -9   3    3.23    0.31
  16 -12   3    1.65    0.27
  -2  17   4    1.48    0.29
  -1  17   4    0.26    0.28
   3  16   4    0.19    0.30
  18   3   4    0.99    0.31
  19   0   4    0.05    0.23
  -9   1   0    4.44    0.33
 -12  -2   0   10.45    0.42
 -13  -4   0   21.22    0.57
 -13  -5   0    0.94    0.31
 -13  -6   0   14.62    0.59
   2  -8   0   12.60    0.41
  -1 -11   0   32.46    0.61
  -8 -12   0    5.11    0.50
  -4 -12   0    3.20    0.28
  -3 -12   0    0.38    0.23
 -10   8   1    3.91    0.27
  -1   8   1   97.60    1.02
 -13   7   1    4.08    0.24
   2   7   1   26.67    0.72
 -16   5   1    4.72    0.24
 -17   4   1    7.69    0.32
 -18   3   1    6.58    0.32
 -19   1   1    0.68    0.25
 -20  -1   1    1.08    0.28
  10  -2   1   15.96    0.44
  10  -8   1    2.68    0.26
   9 -11   1    1.16    0.23
   7 -14   1    8.99    0.35
   6 -15   1    2.14    0.27
   3 -17   1    5.04    0.31
   1 -18   1    1.57    0.26
  -8 -19   1    1.33    0.37
  -7 -19   1    0.30    0.29
  -6 -19   1    0.68    0.27
  -5 -19   1    5.71    0.39
  -4 -19   1    4.77    0.34
  -3 -19   1    1.79    0.29
 -10  12   2    1.28    0.26
  -1  12   2    0.22    0.25
 -13  11   2    2.11    0.25
 -17   9   2    0.56    0.25
 -20   7   2    0.10    0.18
 -21   6   2    0.89    0.20
  12   4   2   11.36    0.52
  13   2   2    7.38    0.37
  14   0   2   16.39    0.44
  14 -10   2    7.02    0.32
  13 -12   2    0.35    0.16
  12 -14   2    1.79    0.20
   7 -19   2    2.85    0.26
  -9  15   3    2.04    0.22
  -8  15   3    0.97    0.27
  -7  15   3    1.09    0.28
  -6  15   3    0.23    0.25
  -4  15   3    2.24    0.27
  -3  15   3    6.81    0.34
  -2  15   3    1.23    0.27
 -13  14   3    0.06    0.26
   2  14   3    0.08    0.31
 -16  13   3    0.40    0.20
   5  13   3    3.99    0.38
   7  12   3    0.03    0.30
  16   3   3    3.74    0.37
  17   0   3   -0.03    0.25
  18  -5   3    0.87    0.25
  17 -10   3    0.49    0.20
  17 -11   3    0.16    0.24
  16 -13   3    0.63    0.27
  -3  17   4    0.14    0.27
   2  16   4    2.87    0.40
  16   7   4    1.48    0.44
  19   1   4    0.09    0.24
  -8   1   0   96.87    1.06
  -2   1   0    0.24    0.48
 -10   0   0    1.31    0.27
 -11  -1   0   26.04    0.59
   2  -2   0    6.76    0.57
 -12  -3   0    4.34    0.38
   3  -5   0    1.68    0.32
   3  -6   0   35.42    0.66
   3  -7   0    7.36    0.37
 -12  -8   0    4.49    0.55
   2  -9   0    0.15    0.25
   1 -10   0    5.43    0.31
   0 -11   0    0.15    0.24
  -2 -12   0   14.00    0.44
  -9   8   1    3.98    0.23
  -8   8   1   24.44    0.47
  -2   8   1    7.67    0.36
 -12   7   1   13.71    0.34
 -14   6   1    3.32    0.22
 -15   5   1    4.17    0.29
 -16   4   1    5.02    0.31
 -17   3   1    3.00    0.28
 -18   2   1    1.29    0.26
   9   1   1   10.63    0.44
 -19   0   1   -0.03    0.23
  10  -1   1   33.91    0.64
 -20  -2   1    1.53    0.26
 -20  -9   1    3.39    0.41
  10  -9   1    6.56    0.26
  10 -10   1    6.36    0.29
   9 -12   1    0.66    0.23
   8 -13   1   10.53    0.32
 -17 -14   1    0.47    0.64
   5 -16   1   11.48    0.33
 -14 -17   1    4.34    0.77
   4 -17   1    1.00    0.25
 -12 -18   1    0.10    0.38
   2 -18   1    1.05    0.24
  -9 -19   1    1.36    0.39
  -2 -19   1    1.37    0.28
  -1 -19   1    0.09    0.26
  -9  12   2    2.20    0.20
  -8  12   2    2.73    0.26
  -7  12   2   21.57    0.45
  -3  12   2    0.30    0.24
  -2  12   2    8.76    0.35
 -12  11   2    0.01    0.23
   2  11   2    1.03    0.29
 -15  10   2   10.92    0.31
 -16   9   2    0.91    0.26
 -18   8   2    2.84    0.28
 -19   7   2    1.96    0.27
 -20   6   2    0.08    0.25
 -21   5   2    0.00    0.27
 -22   4   2    1.56    0.22
 -23   2   2    0.33    0.28
  15  -3   2    3.11    0.28
  15  -4   2    4.10    0.29
  15  -5   2    3.19    0.22
  15  -6   2    7.57    0.28
  15  -7   2    4.55    0.30
  15  -8   2    1.37    0.25
  14 -11   2    1.96    0.20
  13 -13   2    0.18    0.17
  12 -15   2    1.63    0.25
  11 -16   2    0.28    0.16
  10 -17   2    0.95    0.18
   9 -18   2    0.03    0.17
   8 -19   2    1.10    0.28
  -5  15   3    1.27    0.20
 -12  14   3    0.71    0.20
 -11  14   3    2.15    0.28
 -15  13   3    0.75    0.21
  15   5   3    5.52    0.43
  17   1   3    0.75    0.26
  18  -2   3    0.35    0.25
  18  -3   3    0.15    0.23
  18  -4   3    0.55    0.18
  18  -6   3    0.78    0.20
  18  -7   3    0.24    0.17
  18  -8   3    1.60    0.27
  18  -9   3    0.55    0.27
  17 -12   3    0.30    0.25
   5  15   4    0.83    0.31
   9  13   4    2.02    0.48
  18   4   4    2.41    0.40
  19   2   4    0.68    0.36
  -7   1   0    0.19    0.29
  -6   1   0    0.57    0.33
  -9   0   0    0.44    0.28
 -11  -2   0   66.96    0.96
 -12  -4   0   23.04    0.64
   3  -4   0   33.40    0.72
   3  -8   0   10.03    0.38
   2 -10   0    2.68    0.27
   1 -11   0   28.47    0.54
  -9 -12   0    5.01    0.56
  -1 -12   0    0.22    0.23
  -6 -13   0    3.39    0.38
  -5 -13   0    3.97    0.39
  -4 -13   0   16.14    0.53
  -3 -13   0   46.13    0.76
  -7   8   1   17.60    0.38
  -6   8   1   87.84    0.81
  -5   8   1   35.19    0.57
  -4   8   1    6.27    0.35
  -3   8   1  119.06    1.03
 -11   7   1   11.26    0.31
 -10   7   1    7.06    0.31
 -13   6   1    0.09    0.18
 -14   5   1   38.22    0.55
 -18   1   1    1.62    0.26
 -19  -1   1    1.11    0.27
 -20  -3   1    1.45    0.27
 -20  -4   1    6.73    0.36
  11  -4   1   22.24    0.47
 -20  -5   1    1.04    0.33
  11  -5   1    5.02    0.24
 -20  -6   1    2.38    0.36
  11  -6   1   32.98    0.52
 -20  -7   1    0.24    0.33
  11  -7   1   10.26    0.38
 -20  -8   1    2.75    0.35
  11  -8   1    2.61    0.28
 -19 -11   1    2.00    0.43
  10 -11   1    1.99    0.24
   9 -13   1    0.42    0.25
   8 -14   1    0.43    0.24
   7 -15   1    5.40    0.25
   6 -16   1   17.28    0.44
   5 -17   1    0.32    0.23
   3 -18   1    3.58    0.28
 -10 -19   1    0.02    0.32
   0 -19   1   13.56    0.43
   1 -19   1    0.22    0.25
  -6  12   2    0.73    0.20
  -5  12   2    8.91    0.30
  -4  12   2    1.46    0.20
 -11  11   2    3.58    0.29
 -14  10   2    8.00    0.28
 -17   8   2    1.01    0.25
 -21   4   2    0.49    0.27
 -22   3   2    0.77    0.29
  13   3   2    1.48    0.35
 -23   1   2   -0.05    0.27
  14   1   2    0.22    0.22
  15  -2   2    2.69    0.28
  15  -9   2    3.47    0.23
  15 -10   2    9.59    0.34
  14 -12   2    7.49    0.30
  14 -13   2    0.38    0.23
  13 -14   2    0.71    0.18
  12 -16   2    3.24    0.28
  11 -17   2    2.11    0.29
  10 -18   2    0.62    0.27
 -10  14   3    0.24    0.27
   1  14   3    0.20    0.25
 -14  13   3    1.08    0.21
 -13  13   3    4.81    0.31
   4  13   3    2.10    0.34
 -16  12   3    2.30    0.24
  18  -1   3    1.34    0.26
  18 -10   3    0.04    0.27
   0  16   4    1.02    0.28
   1  16   4    2.67    0.34
   7  14   4    0.08    0.32
  17   6   4    0.39    0.34
  -5   1   0   39.59    0.87
  -4   1   0  152.08    1.75
  -3   1   0    0.07    0.32
  -8   0   0   18.50    0.60
 -10  -1   0    1.30    0.27
   3  -3   0   95.71    1.25
 -12  -5   0   13.24    0.54
 -12  -6   0    1.58    0.38
   4  -6   0    7.08    0.36
 -12  -7   0   10.86    0.62
   4  -7   0   13.38    0.41
   3  -9   0   17.61    0.42
   2 -11   0    8.33    0.35
   0 -12   0   30.01    0.57
  -7 -13   0    0.29    0.32
  -2 -13   0    0.12    0.23
  -1 -13   0   22.69    0.54
  -9   7   1   24.60    0.47
   1   7   1    2.80    0.33
 -12   6   1    2.60    0.29
 -15   4   1    2.48    0.28
 -16   3   1    1.91    0.28
 -17   2   1    1.09    0.25
  10   0   1   30.92    0.63
 -19  -2   1   14.48    0.43
  11  -2   1    2.00    0.27
  11  -3   1    7.76    0.30
  11  -9   1    8.01    0.27
  11 -10   1    2.12    0.25
  10 -12   1   14.30    0.38
   9 -14   1    1.86    0.26
   8 -15   1    6.80    0.32
   7 -16   1    3.98    0.30
   6 -17   1    4.59    0.34
   4 -18   1    1.25    0.25
   2 -19   1    1.02    0.27
  -7 -20   1    1.93    0.40
  -6 -20   1    3.05    0.37
  -5 -20   1    0.73    0.28
  -4 -20   1    0.43    0.28
  -3 -20   1    0.76    0.27
  -2 -20   1    1.04    0.27
 -10  11   2    1.50    0.19
  -9  11   2    7.63    0.33
   1  11   2    5.33    0.32
 -13  10   2    4.71    0.24
   4  10   2   19.19    0.62
 -15   9   2    4.51    0.23
 -18   7   2    0.42    0.18
 -19   6   2    2.72    0.31
 -20   5   2    0.46    0.20
 -22   2   2    0.81    0.29
 -23   0   2    0.12    0.27
  15  -1   2    2.95    0.28
  16  -5   2    5.77    0.33
  16  -6   2    4.16    0.30
  16  -7   2    7.11    0.33
  15 -11   2    0.09    0.18
  15 -12   2    1.16    0.26
  14 -14   2    1.42    0.26
  13 -15   2    1.49    0.21
  11 -18   2    1.49    0.30
  -9  14   3    4.41    0.27
  -8  14   3    1.37    0.27
  -7  14   3    9.44    0.38
  -1  14   3    0.18    0.26
   0  14   3    0.04    0.25
 -12  13   3    0.25    0.26
 -15  12   3    0.80    0.28
 -17  11   3    0.33    0.20
  16   4   3    0.09    0.30
  17   2   3    3.18    0.31
  18   0   3    2.38    0.29
  19  -5   3    0.12    0.25
  19  -6   3    0.53    0.27
  19  -7   3    0.70    0.27
  19  -8   3    0.63    0.26
  -7  16   4    0.06    0.28
  -6  16   4    0.44    0.28
  -2  16   4    2.41    0.31
  -1  16   4    2.51    0.30
   4  15   4    0.56    0.28
  19   3   4    1.63    0.39
  -9  -1   0    3.57    0.34
 -10  -2   0    5.37    0.40
 -11  -3   0    1.21    0.26
   4  -4   0    8.60    0.46
   4  -5   0    3.02    0.26
   4  -8   0   42.17    0.63
   4  -9   0   27.66    0.55
   3 -10   0    6.66    0.28
   1 -12   0    0.05    0.16
   0 -13   0    0.23    0.26
  -8   7   1    0.07    0.25
 -11   6   1   39.86    0.55
 -13   5   1    3.13    0.28
 -14   4   1    0.58    0.25
 -17   1   1    0.17    0.24
 -18   0   1    2.79    0.22
 -19  -3   1    4.47    0.33
  12  -5   1    4.08    0.30
  12  -6   1    1.65    0.25
  12  -7   1   11.99    0.38
  12  -8   1    1.95    0.27
 -19 -10   1    3.58    0.42
  11 -11   1    1.57    0.24
  10 -13   1    4.57    0.29
   5 -18   1    0.33    0.26
   3 -19   1    2.05    0.29
  -1 -20   1    0.51    0.25
   0 -20   1    0.15    0.25
  -8  11   2    9.53    0.35
  -7  11   2    0.31    0.25
   0  11   2   -0.02    0.23
 -12  10   2    8.21    0.28
 -14   9   2    9.13    0.33
   6   9   2   16.47    0.72
 -16   8   2    4.16    0.23
 -17   7   2    1.56    0.28
 -18   6   2    2.18    0.30
 -19   5   2    0.20    0.25
 -20   4   2    0.60    0.29
 -21   3   2    2.28    0.29
  14   2   2    0.55    0.26
 -22   1   2    1.17    0.29
  15   0   2    0.21    0.24
 -23  -1   2   -0.04    0.28
  16  -3   2    3.06    0.29
  16  -4   2    9.72    0.32
  16  -8   2    2.90    0.25
  16  -9   2    0.65    0.28
  16 -10   2    0.11    0.26
  15 -13   2    1.77    0.27
  14 -15   2    0.41    0.26
  13 -16   2    0.91    0.27
  12 -17   2    5.21    0.31
  -6  14   3    3.56    0.31
  -5  14   3    7.91    0.33
  -4  14   3    0.18    0.24
  -3  14   3    3.17    0.30
  -2  14   3    0.07    0.25
 -11  13   3    2.72    0.32
   3  13   3    1.72    0.33
 -14  12   3    0.98    0.26
   6  12   3    1.97    0.35
 -16  11   3    2.01    0.30
   8  11   3    1.72    0.46
 -18  10   3    0.15    0.18
 -19   9   3    0.64    0.30
  19  -3   3    0.81    0.27
  19  -4   3    0.22    0.18
  19  -9   3    0.36    0.20
  -5  16   4    1.67    0.22
  -4  16   4    1.68    0.30
  -3  16   4    0.21    0.19
   3  15   4    0.14    0.27
   6  14   4    0.31    0.34
  18   5   4    1.90    0.41
  -7   0   0    0.88    0.35
   3  -2   0  116.21    1.52
 -11  -4   0    0.53    0.29
   5  -6   0   10.52    0.42
   5  -7   0    0.46    0.26
   5  -8   0  114.60    1.00
   4 -10   0    1.32    0.25
   3 -11   0   43.37    0.61
   2 -12   0   12.28    0.37
  -8 -13   0   14.56    0.67
   1 -13   0   22.58    0.49
  -6 -14   0    0.11    0.31
  -5 -14   0    2.72    0.31
  -4 -14   0   27.99    0.62
  -3 -14   0   16.26    0.49
  -2 -14   0    0.06    0.22
  -1 -14   0    5.63    0.33
  -7   7   1   11.40    0.37
  -6   7   1   16.07    0.43
   0   7   1   15.79    0.52
 -10   6   1   15.13    0.40
   3   6   1   90.90    1.57
 -12   5   1    4.25    0.29
 -15   3   1    2.36    0.28
   8   3   1   15.73    0.67
 -16   2   1    5.69    0.31
   9   2   1    1.62    0.29
 -18  -1   1    2.03    0.27
  11  -1   1   13.81    0.44
 -19  -4   1    0.36    0.25
  12  -4   1    0.95    0.24
 -19  -5   1    1.50    0.34
 -19  -8   1    1.55    0.36
 -19  -9   1    0.73    0.34
  12  -9   1    4.28    0.25
  12 -10   1    4.91    0.28
 -18 -12   1    2.17    0.51
  11 -12   1    4.32    0.23
  10 -14   1   10.42    0.35
   9 -15   1    1.64    0.21
   8 -16   1    8.93    0.33
   7 -17   1    0.12    0.19
   6 -18   1    0.20    0.23
   4 -19   1    4.82    0.33
   1 -20   1    0.56    0.27
   2 -20   1    0.69    0.27
  -6  11   2    7.83    0.33
  -5  11   2    5.45    0.32
  -4  11   2    7.76    0.35
  -3  11   2   52.23    0.68
  -2  11   2    1.16    0.27
  -1  11   2    6.57    0.34
 -11  10   2    7.61    0.27
 -10  10   2    7.73    0.32
 -13   9   2    6.49    0.30
 -15   8   2    1.38    0.26
 -21   2   2    2.85    0.31
 -22   0   2    0.51    0.28
 -23  -2   2    0.66    0.29
  16  -2   2    0.36    0.24
  16 -11   2    0.02    0.25
  16 -12   2    2.11    0.27
  15 -14   2    0.46    0.27
  14 -16   2    0.45    0.25
  13 -17   2    0.15    0.27
 -10  13   3    2.77    0.25
  -9  13   3    0.07    0.28
 -13  12   3    0.07    0.25
 -15  11   3    0.52    0.25
 -17  10   3    0.56    0.21
 -18   9   3    1.26    0.29
  17   3   3    7.40    0.40
  18   1   3    1.29    0.28
  19  -2   3    3.25    0.32
  -9  15   4    1.43    0.30
   2  15   4    0.37    0.34
  -6   0   0    2.11    0.42
  -8  -1   0   74.33    1.13
   2  -1   0    0.27    0.49
   4  -3   0   20.90    0.59
   5  -5   0    6.51    0.37
 -11  -9   0    1.52    0.61
   5  -9   0    3.44    0.29
   5 -10   0    2.27    0.27
   4 -11   0    1.10    0.25
   3 -12   0    0.40    0.25
   2 -13   0   -0.08    0.26
  -7 -14   0    0.17    0.32
   0 -14   0    2.07    0.27
  -5   7   1   51.13    0.69
  -4   7   1   28.24    0.55
  -3   7   1   12.46    0.42
  -2   7   1   27.01    0.58
  -1   7   1    3.28    0.33
  -9   6   1   22.23    0.47
 -13   4   1    7.92    0.34
 -16   1   1    3.06    0.28
  10   1   1   45.15    0.79
 -17   0   1    0.14    0.24
 -18  -2   1    1.83    0.28
  12  -3   1   19.54    0.43
 -19  -6   1    1.27    0.28
 -19  -7   1    0.27    0.25
  13  -7   1    3.25    0.29
  12 -11   1    1.66    0.19
  12 -12   1    8.73    0.34
  11 -13   1    1.80    0.20
  11 -14   1    2.74    0.27
  10 -15   1    6.76    0.32
   9 -16   1    6.70    0.37
   8 -17   1    1.11    0.27
   7 -18   1    1.44    0.28
   5 -19   1    4.87    0.34
   3 -20   1    0.48    0.26
  -3 -21   1    1.08    0.30
  -2 -21   1    0.68    0.28
  -1 -21   1    0.24    0.26
   0 -21   1    0.01    0.26
  -9  10   2    3.48    0.30
   3  10   2    3.28    0.30
 -12   9   2    1.52    0.25
 -14   8   2    1.39    0.27
 -16   7   2   11.91    0.32
 -17   6   2    1.34    0.28
 -18   5   2    0.93    0.28
  12   5   2   14.23    0.65
 -19   4   2    1.33    0.30
 -20   3   2    2.42    0.23
 -21   1   2    0.27    0.28
  15   1   2    3.56    0.30
 -22  -1   2    1.35    0.31
  16  -1   2    0.44    0.23
  17  -4   2    1.22    0.25
  17  -5   2    1.17    0.25
  17  -6   2    1.00    0.28
  17  -7   2    1.30    0.22
  17  -8   2    1.00    0.28
  17  -9   2    0.64    0.28
  17 -10   2    1.30    0.29
  16 -13   2    0.63    0.25
  15 -15   2    0.52    0.26
  -8  13   3    6.64    0.35
   2  13   3    3.67    0.32
 -12  12   3    0.96    0.27
 -14  11   3    0.34    0.26
 -16  10   3    1.51    0.28
 -19   8   3    0.89    0.29
 -20   7   3    0.08    0.29
  14   7   3    5.66    0.56
  15   6   3    5.51    0.48
  19  -1   3    0.22    0.26
  20  -4   3    4.01    0.34
  20  -5   3    0.75    0.28
  20  -6   3    0.46    0.28
  20  -7   3    0.15    0.27
  -8  15   4    1.22    0.30
  -7  15   4    2.69    0.33
   1  15   4    3.10    0.32
   8  13   4    4.54    0.49
  10  12   4    0.96    0.52
  19   4   4    0.13    0.26
  -9  -2   0   31.59    0.75
 -10  -3   0    6.12    0.38
   5  -4   0    0.40    0.21
 -11  -5   0    4.79    0.38
   6  -6   0    1.00    0.28
   6  -7   0    9.96    0.38
   6  -8   0   31.23    0.55
   6  -9   0   12.63    0.39
   5 -11   0    0.18    0.24
 -10 -12   0    0.29    0.58
   4 -12   0    4.21    0.30
  -9 -13   0    0.93    0.46
   3 -13   0   51.52    0.67
   1 -14   0    5.87    0.33
   2 -14   0    0.19    0.24
  -5 -15   0    9.11    0.47
  -4 -15   0    4.25    0.34
  -3 -15   0   12.32    0.45
  -2 -15   0   13.09    0.43
  -1 -15   0   64.01    0.83
  -8   6   1    1.00    0.27
 -11   5   1    5.89    0.26
   7   4   1   11.51    0.82
 -14   3   1   11.29    0.33
 -15   2   1    6.30    0.27
  11   0   1    0.13    0.23
 -17  -1   1    0.13    0.23
  12  -2   1    6.82    0.30
 -18  -3   1    7.88    0.36
  13  -4   1    7.10    0.35
  13  -5   1    2.72    0.29
  13  -6   1    0.40    0.18
  13  -8   1    1.34    0.20
  13  -9   1    5.61    0.26
  13 -10   1    3.37    0.30
 -18 -11   1    2.05    0.49
  12 -13   1    0.08    0.24
  11 -15   1    4.28    0.29
  10 -16   1    1.00    0.27
   9 -17   1    0.22    0.27
   8 -18   1    1.38    0.30
   6 -19   1    0.79    0.29
   4 -20   1    0.64    0.27
   1 -21   1    0.10    0.26
   2 -21   1    0.36    0.29
  -8  10   2   19.86    0.44
   2  10   2    2.25    0.33
 -11   9   2   10.38    0.34
 -13   8   2    3.12    0.27
 -15   7   2    6.60    0.31
  11   6   2    9.54    0.69
  13   4   2    2.52    0.33
  14   3   2    2.69    0.37
 -20   2   2    1.43    0.30
 -22  -2   2    0.79    0.28
  17  -3   2    1.23    0.25
  17 -11   2    0.65    0.25
  17 -12   2    0.31    0.26
  16 -14   2    0.38    0.27
  -7  13   3    1.15    0.22
  -6  13   3    1.61    0.30
  -5  13   3    4.92    0.31
   0  13   3    5.88    0.34
   1  13   3   16.59    0.47
 -11  12   3    4.87    0.27
   5  12   3    0.31    0.31
 -13  11   3    8.25    0.35
 -15  10   3    0.45    0.28
 -17   9   3    5.24    0.32
 -18   8   3    2.53    0.31
  16   5   3    1.64    0.34
  18   2   3    0.29    0.26
  19   0   3   -0.09    0.27
  20  -3   3    0.44    0.26
  -6  15   4    3.48    0.34
  -5  15   4    0.94    0.29
  -4  15   4    0.80    0.30
  -3  15   4    0.33    0.28
  -2  15   4    0.29    0.26
  -1  15   4    3.06    0.34
   0  15   4    0.09    0.27
 -11  14   4    1.13    0.22
 -10  14   4    0.25    0.28
   5  14   4    3.42    0.35
  -5   0   0    1.07    0.37
  -7  -1   0    0.01    0.32
   4  -2   0   18.80    0.68
   5  -3   0   24.68    0.64
   6  -5   0   13.12    0.44
 -11  -6   0   26.59    0.82
 -11  -7   0    2.44    0.45
 -11  -8   0    6.87    0.70
   6 -10   0    6.78    0.32
   5 -12   0    0.47    0.25
   4 -13   0   20.67    0.47
  -8 -14   0   13.82    0.68
   3 -14   0   13.41    0.41
  -6 -15   0   47.13    0.93
   0 -15   0    0.14    0.26
   1 -15   0   64.36    0.78
  -7   6   1    5.86    0.34
 -10   5   1    3.09    0.28
 -12   4   1    1.21    0.19
 -13   3   1    2.44    0.28
 -15   1   1   25.17    0.50
 -16   0   1    1.03    0.25
  12  -1   1    4.39    0.32
 -17  -2   1    0.90    0.26
  13  -3   1    2.10    0.29
 -18  -4   1    8.77    0.39
 -18  -5   1    3.65    0.38
  13 -11   1    5.81    0.26
  13 -12   1    0.79    0.24
  12 -14   1    3.62    0.28
  10 -17   1    1.44    0.30
   9 -18   1    2.14    0.32
   7 -19   1    0.11    0.25
   5 -20   1    0.46    0.21
   6 -20   1    2.08    0.32
   3 -21   1    1.58    0.31
  -7  10   2    0.66    0.20
  -6  10   2    0.56    0.26
 -10   9   2   13.94    0.40
 -14   7   2    3.93    0.29
 -16   6   2    6.26    0.26
 -17   5   2    0.98    0.28
 -18   4   2    3.73    0.32
 -19   3   2    2.56    0.25
  15   2   2    2.81    0.34
 -21   0   2    0.04    0.19
  16   0   2    3.54    0.31
  17  -2   2    9.54    0.40
 -22  -3   2    0.51    0.30
  18  -6   2    1.75    0.29
  18  -7   2    0.22    0.26
  18  -8   2    1.93    0.29
  18  -9   2    0.63    0.28
  18 -10   2    1.38    0.28
  17 -13   2   -0.06    0.27
  -4  13   3    2.48    0.28
  -3  13   3    1.90    0.27
  -2  13   3    4.05    0.32
  -1  13   3   16.69    0.44
 -10  12   3   11.49    0.35
  -9  12   3    4.12    0.32
 -12  11   3    0.98    0.27
 -16   9   3    2.15    0.28
  13   8   3    3.51    0.72
 -19   7   3    0.98    0.22
 -20   6   3    0.98    0.30
  17   4   3    1.29    0.34
  20  -2   3    1.42    0.29
  -9  14   4    0.54    0.28
   4  14   4    2.34    0.37
 -12  13   4    0.98    0.31
  16   8   4    1.07    0.52
  17   7   4    1.16    0.41
  18   6   4    2.36    0.48
  -8  -2   0   18.76    0.68
 -10  -4   0    6.42    0.41
   6  -4   0   13.02    0.45
   7  -6   0    0.31    0.26
   7  -7   0  143.08    1.10
   7  -8   0   19.49    0.45
   7  -9   0    0.17    0.25
   7 -10   0    0.21    0.24
   6 -11   0   15.97    0.37
   6 -12   0    0.13    0.26
   5 -13   0    4.54    0.31
   4 -14   0   29.15    0.52
  -7 -15   0    7.99    0.49
   2 -15   0   13.49    0.42
   3 -15   0   11.71    0.39
  -4 -16   0    9.60    0.47
  -3 -16   0    0.52    0.27
  -2 -16   0   15.71    0.47
  -1 -16   0   14.60    0.45
   0 -16   0   11.37    0.43
  -6   6   1    0.73    0.27
   2   6   1    3.42    0.39
  -9   5   1   15.09    0.43
 -11   4   1   14.54    0.40
 -14   2   1    5.43    0.27
  14  -5   1   25.53    0.52
 -18  -6   1    0.21    0.26
  14  -6   1    3.47    0.30
 -18  -7   1    2.75    0.38
  14  -7   1   13.35    0.37
  14  -8   1    0.74    0.18
 -18  -9   1    3.87    0.43
  14  -9   1    2.20    0.21
 -18 -10   1    1.69    0.38
  14 -10   1    1.28    0.26
  14 -11   1    0.52    0.24
 -17 -13   1    0.45    0.50
  13 -13   1    1.79    0.26
  12 -15   1    0.60    0.25
  11 -16   1    3.35    0.25
   8 -19   1    1.13    0.30
   7 -20   1    1.81    0.34
  -5  10   2   29.74    0.53
  -4  10   2   18.34    0.46
   0  10   2   12.55    0.43
   1  10   2   13.48    0.45
  -9   9   2    3.89    0.32
   5   9   2   12.39    0.58
 -12   8   2    6.23    0.25
 -15   6   2    8.01    0.34
 -19   2   2    2.27    0.32
 -20   1   2    4.48    0.25
 -21  -1   2   -0.09    0.29
  17  -1   2    6.05    0.36
 -22  -4   2    1.04    0.31
  18  -4   2    2.72    0.28
 -22  -5   2    0.59    0.35
  18  -5   2    0.59    0.17
  18 -11   2    2.57    0.30
  18 -12   2   -0.02    0.26
  -8  12   3    2.29    0.29
   4  12   3    0.80    0.27
 -11  11   3    1.06    0.26
 -14  10   3    4.46    0.24
 -17   8   3    1.67    0.28
 -18   7   3   -0.08    0.27
 -20   5   3    0.81    0.30
 -21   4   3    0.01    0.31
  18   3   3    0.11    0.34
  19   1   3    0.11    0.25
  20  -1   3    0.17    0.27
  21  -4   3    0.22    0.28
  21  -5   3    0.85    0.28
  -8  14   4    1.65    0.29
  -7  14   4    0.07    0.28
 -11  13   4    0.70    0.29
   7  13   4    0.27    0.35
 -14  12   4    3.12    0.33
  -3   0   0    0.20    0.53
   3  -1   0    0.12    0.45
  -9  -3   0   10.47    0.50
   7  -5   0  108.18    1.01
   8  -8   0   29.32    0.53
   7 -11   0    3.65    0.30
   7 -12   0    0.37    0.27
   6 -13   0    3.81    0.30
   5 -14   0    3.08    0.30
   4 -15   0    3.60    0.30
  -5 -16   0   11.89    0.49
   1 -16   0   17.42    0.47
   2 -16   0   13.43    0.42
  -5   6   1   16.98    0.47
  -8   5   1    0.32    0.27
 -12   3   1   21.69    0.46
 -13   2   1    0.30    0.27
  10   2   1   14.23    0.53
  11   1   1   13.75    0.47
 -15   0   1   -0.13    0.27
  12   0   1    0.85    0.26
 -16  -1   1    3.02    0.24
  13  -2   1    0.28    0.18
 -17  -3   1    3.40    0.31
  14  -4   1    0.47    0.27
 -18  -8   1    4.24    0.37
  14 -12   1    2.18    0.27
  14 -13   1    1.10    0.26
  13 -14   1    0.56    0.19
  13 -15   1    0.26    0.25
  12 -16   1    0.00    0.25
  11 -17   1    1.12    0.20
  10 -18   1    0.43    0.19
   9 -19   1    1.37    0.31
   8 -20   1    2.60    0.33
  -3  10   2    3.55    0.26
  -2  10   2    2.52    0.31
  -1  10   2   13.76    0.44
  -8   9   2    3.99    0.32
 -11   8   2    6.49    0.31
 -13   7   2    7.38    0.33
 -16   5   2    9.35    0.31
 -17   4   2    1.82    0.22
 -18   3   2    0.72    0.21
  16   1   2    0.27    0.25
 -20   0   2    1.30    0.29
 -21  -2   2    3.46    0.34
  18  -3   2    1.23    0.28
 -22  -6   2    1.06    0.34
  19  -7   2    1.33    0.30
  19  -8   2    0.80    0.29
  19  -9   2    1.00    0.30
  -7  12   3   -0.19    0.26
   3  12   3    1.35    0.33
 -10  11   3    4.61    0.32
   7  11   3    5.66    0.47
 -13  10   3    0.64    0.25
 -15   9   3    1.53    0.21
 -16   8   3    0.69    0.27
 -19   6   3    1.00    0.23
  20   0   3    0.16    0.27
  21  -3   3    0.44    0.29
  -6  14   4    0.07    0.29
  -5  14   4    4.20    0.33
   2  14   4    0.41    0.34
   3  14   4    3.12    0.34
 -10  13   4    1.91    0.33
 -13  12   4    0.70    0.29
 -15  11   4    4.84    0.35
  -6  -1   0    0.67    0.38
   5  -2   0    2.57    0.42
   6  -3   0   46.87    0.77
   7  -4   0    1.36    0.30
 -10  -5   0   19.43    0.72
   8  -6   0   17.12    0.46
   8  -7   0    4.02    0.26
   8  -9   0    9.52    0.31
   8 -10   0   10.03    0.32
   8 -11   0    1.87    0.27
   7 -13   0    0.10    0.25
  -9 -14   0    4.94    0.57
   6 -14   0   -0.05    0.25
   5 -15   0    8.62    0.36
  -6 -16   0    0.08    0.33
   3 -16   0    0.56    0.26
  -3 -17   0    0.37    0.27
  -2 -17   0    1.03    0.28
  -1 -17   0    3.37    0.33
   0 -17   0   -0.05    0.26
   1 -17   0    3.40    0.32
  -4   6   1    2.34    0.23
  -3   6   1   80.35    0.96
   0   6   1   -0.08    0.31
   1   6   1    3.66    0.39
 -10   4   1   19.92    0.42
   9   3   1   28.47    0.83
 -14   1   1   10.92    0.34
  13  -1   1   26.34    0.59
 -16  -2   1    4.51    0.32
  14  -3   1   12.63    0.43
 -17  -4   1    7.58    0.38
  15  -6   1   19.09    0.47
  15  -7   1    1.79    0.28
  15  -8   1    0.32    0.18
  15  -9   1    6.86    0.29
  15 -10   1    0.94    0.26
  15 -11   1    5.70    0.31
  14 -14   1    2.57    0.28
  13 -16   1    1.12    0.29
  12 -17   1    3.91    0.33
  11 -18   1    3.94    0.34
  10 -19   1   -0.15    0.29
  -7   9   2   18.35    0.46
 -10   8   2   33.52    0.52
 -12   7   2    9.77    0.35
 -14   6   2   14.91    0.35
 -15   5   2    3.61    0.31
 -18   2   2    3.50    0.33
 -19   1   2    3.10    0.31
  17   0   2    0.24    0.25
 -20  -1   2    4.20    0.32
  18  -2   2    3.30    0.31
 -21  -3   2    2.32    0.31
  19  -5   2    0.33    0.26
  19  -6   2    1.62    0.24
  19 -10   2    0.21    0.20
  19 -11   2    0.76    0.31
  -6  12   3    2.07    0.23
  -5  12   3    0.24    0.26
   2  12   3    9.96    0.43
  -9  11   3    2.21    0.30
 -12  10   3    9.76    0.35
 -14   9   3    0.51    0.27
 -17   7   3    2.70    0.30
 -18   6   3    0.95    0.29
 -19   5   3    0.26    0.29
 -20   4   3    6.03    0.36
 -21   3   3    0.53    0.23
  19   2   3    3.70    0.36
  21  -2   3    0.60    0.30
  -4  14   4    2.75    0.31
  -3  14   4    2.68    0.30
  -2  14   4    0.27    0.28
  -1  14   4    2.08    0.33
   0  14   4    2.50    0.33
   1  14   4    2.48    0.32
  -9  13   4    2.00    0.31
 -12  12   4    2.90    0.31
 -14  11   4   -0.01    0.30
  -2   0   0    4.83    0.78
   8  -5   0    3.70    0.32
   9  -7   0    4.46    0.32
   9  -8   0    0.63    0.25
   9  -9   0   36.30    0.55
   9 -10   0    4.43    0.30
   8 -12   0    5.39    0.26
   8 -13   0   11.89    0.41
   7 -14   0    0.25    0.26
  -8 -15   0    0.04    0.32
   6 -15   0   54.56    0.69
  -7 -16   0    0.47    0.33
   4 -16   0    8.47    0.32
   5 -16   0   10.85    0.39
  -5 -17   0    2.63    0.38
  -4 -17   0    2.83    0.32
   2 -17   0    1.11    0.28
   3 -17   0    0.51    0.25
  -2   6   1    3.66    0.29
  -1   6   1    3.59    0.37
  -7   5   1    0.98    0.20
  -9   4   1    1.86    0.28
 -11   3   1   10.12    0.38
 -15  -1   1   21.51    0.50
  14  -2   1    5.04    0.35
  15  -4   1    1.60    0.28
 -17  -5   1    1.06    0.29
  15  -5   1    4.44    0.25
 -17 -12   1    1.21    0.47
  15 -12   1    1.21    0.19
  15 -13   1    0.99    0.25
  14 -15   1    0.85    0.26
  13 -17   1    1.05    0.29
  12 -18   1    0.15    0.28
  -6   9   2   19.75    0.45
   4   9   2    5.47    0.39
  -9   8   2   14.14    0.41
 -13   6   2   57.63    0.67
 -16   4   2   12.71    0.34
  14   4   2    3.73    0.42
 -17   3   2    0.97    0.22
  15   3   2    3.16    0.33
  16   2   2    0.26    0.31
 -19   0   2    0.11    0.27
  18  -1   2    1.60    0.31
 -20  -2   2    1.63    0.31
 -21  -4   2    0.28    0.29
  19  -4   2    0.97    0.27
 -21  -5   2    0.07    0.29
  20  -9   2    3.07    0.34
  -4  12   3    0.94    0.19
  -3  12   3    1.52    0.28
  -2  12   3    9.59    0.37
  -1  12   3    4.65    0.32
   0  12   3    0.10    0.23
   1  12   3    4.78    0.33
  -8  11   3    1.96    0.28
 -11  10   3    0.17    0.25
 -13   9   3   13.10    0.39
 -15   8   3    2.75    0.29
 -21   2   3    1.02    0.32
  20   1   3    0.26    0.30
  21  -1   3    0.19    0.27
  -8  13   4    5.05    0.35
   6  13   4    2.07    0.34
 -11  12   4   -0.09    0.28
   9  12   4    0.03    0.37
 -13  11   4    0.37    0.29
 -15  10   4    0.73    0.32
   4  -1   0  169.91    1.90
  -7  -2   0    5.81    0.47
   6  -2   0   23.84    0.65
  -8  -3   0   14.56    0.65
   7  -3   0   25.66    0.59
  -9  -4   0   58.17    1.13
   8  -4   0    0.78    0.27
 -10  -6   0    8.13    0.59
   9  -6   0   11.85    0.39
   9 -11   0    5.77    0.26
   9 -12   0    5.76    0.32
 -10 -13   0    0.12    0.59
   8 -14   0   13.74    0.39
   7 -15   0    9.19    0.37
   6 -16   0   -0.04    0.26
   4 -17   0    2.40    0.28
  -3 -18   0    0.13    0.32
  -2 -18   0    0.13    0.27
  -1 -18   0    3.58    0.32
   0 -18   0    1.19    0.28
   1 -18   0    3.56    0.32
   2 -18   0    0.27    0.24
  -6   5   1    2.64    0.31
 -12   2   1    6.94    0.29
 -13   1   1   31.30    0.59
  12   1   1    5.36    0.40
 -14   0   1    4.28    0.34
 -16  -3   1    2.07    0.28
 -17  -6   1   17.22    0.53
  16  -6   1    3.37    0.30
 -17  -7   1    9.76    0.50
  16  -7   1    0.32    0.26
  16  -8   1    1.79    0.21
  16  -9   1    2.60    0.22
  16 -10   1    7.71    0.32
 -17 -11   1    1.41    0.45
  16 -11   1    1.99    0.28
  16 -12   1    2.49    0.29
  15 -14   1    0.97    0.20
  15 -15   1    0.35    0.27
  14 -16   1    0.17    0.19
  -5   9   2   12.78    0.35
  -4   9   2    6.27    0.35
   3   9   2    0.44    0.31
  -8   8   2    1.41    0.29
   7   8   2    5.95    0.64
 -11   7   2   11.17    0.32
 -14   5   2    1.38    0.28
  13   5   2    3.40    0.45
 -15   4   2    4.77    0.34
 -17   2   2   10.60    0.38
 -18   1   2    2.96    0.30
  17   1   2    6.96    0.39
 -20  -3   2    2.04    0.33
  19  -3   2    1.49    0.30
 -21  -6   2    0.72    0.32
  20  -6   2    0.16    0.27
  20  -7   2    0.08    0.27
  20  -8   2    0.10    0.21
  20 -10   2    0.25    0.20
  -7  11   3    5.05    0.33
   6  11   3    3.49    0.36
 -10  10   3   12.69    0.39
   9  10   3    8.94    0.66
 -14   8   3    1.42    0.28
 -16   7   3    0.94    0.20
 -17   6   3    3.12    0.31
  16   6   3    3.87    0.50
 -18   5   3    0.78    0.28
  17   5   3    1.24    0.36
 -19   4   3    0.25    0.29
  18   4   3    0.83    0.36
 -20   3   3    0.24    0.22
  -7  13   4    0.49    0.22
  -6  13   4    2.19    0.29
   5  13   4    1.46    0.37
 -10  12   4    0.94    0.29
 -16   9   4    0.65    0.29
  -5  -1   0   31.65    1.00
   9  -5   0   35.65    0.61
  10  -7   0   11.17    0.38
  10  -8   0   27.28    0.48
  10  -9   0    5.27    0.27
  10 -10   0    0.27    0.19
  10 -11   0    1.69    0.28
  10 -12   0    0.26    0.24
   9 -13   0    0.81    0.18
   9 -14   0    4.01    0.31
   8 -15   0    0.18    0.26
   7 -16   0    0.61    0.27
  -6 -17   0    0.11    0.27
   5 -17   0    2.43    0.23
   6 -17   0   -0.20    0.28
  -4 -18   0    0.14    0.26
   3 -18   0    0.04    0.25
   4 -18   0    0.22    0.25
  -5   5   1    8.66    0.41
  -8   4   1   56.61    0.74
 -10   3   1    6.58    0.29
  11   2   1    2.02    0.29
  13   0   1   -0.07    0.25
  14  -1   1    9.48    0.41
 -15  -2   1    5.66    0.35
  15  -3   1    1.64    0.22
 -16  -4   1    4.78    0.34
  16  -5   1    4.38    0.34
 -17  -8   1    3.50    0.35
 -17  -9   1    1.30    0.36
 -17 -10   1    7.61    0.52
  16 -13   1    2.42    0.23
  16 -14   1    2.27    0.30
  15 -16   1    0.47    0.28
  14 -17   1    3.40    0.27
  -3   9   2    0.49    0.28
  -2   9   2   42.84    0.68
   2   9   2   45.08    0.82
 -10   7   2   10.69    0.37
 -12   6   2   11.17    0.36
 -16   3   2    3.03    0.25
  18   0   2    0.50    0.28
 -19  -1   2    2.96    0.25
  19  -2   2    1.59    0.30
  20  -4   2    0.37    0.26
  20  -5   2    0.27    0.20
 -21  -7   2    3.88    0.39
 -21  -8   2    0.48    0.33
  -6  11   3    4.28    0.31
  -9  10   3    9.93    0.38
 -12   9   3    3.02    0.22
 -15   7   3    4.58    0.31
  19   3   3    0.67    0.31
 -20   2   3    1.74    0.32
 -21   1   3   -0.13    0.22
  21   0   3   -0.04    0.28
  -5  13   4    1.34    0.29
  -4  13   4    1.65    0.29
   4  13   4    1.66    0.36
  -9  12   4    0.36    0.31
 -12  11   4    0.37    0.21
  11  11   4    7.64    0.77
 -14  10   4    0.92    0.23
 -17   8   4    1.06    0.23
   5  -1   0   37.06    0.90
   7  -2   0    5.16    0.40
   8  -3   0   15.72    0.47
   9  -4   0   66.05    0.83
  10  -6   0    8.03    0.30
  11  -8   0    4.47    0.31
  11  -9   0    1.59    0.25
  11 -10   0    2.24    0.28
  11 -11   0    9.46    0.35
  10 -13   0    0.04    0.18
  10 -14   0    0.48    0.25
  -9 -15   0   15.94    0.84
   9 -15   0   17.88    0.44
  -8 -16   0    3.70    0.43
   8 -16   0    4.48    0.34
  -7 -17   0    0.52    0.34
   7 -17   0    0.33    0.29
  -5 -18   0    0.17    0.27
   5 -18   0    0.41    0.26
   6 -18   0    0.75    0.28
  -3 -19   0    0.31    0.34
  -2 -19   0    8.57    0.42
  -1 -19   0    0.67    0.28
   0 -19   0    0.05    0.29
   1 -19   0    0.71    0.27
   2 -19   0    9.74    0.42
   3 -19   0    0.20    0.26
  -4   5   1    5.43    0.37
 -11   2   1    1.70    0.23
 -12   1   1    4.56    0.32
 -13   0   1   -0.13    0.29
 -14  -1   1   11.33    0.42
  15  -2   1    5.86    0.36
  16  -4   1    4.26    0.32
 -16  -5   1    4.25    0.34
  17  -6   1   13.06    0.42
  17  -7   1   10.15    0.38
  17  -8   1    3.05    0.26
  17  -9   1    1.27    0.23
  17 -10   1    6.01    0.30
  17 -11   1    0.91    0.20
  17 -12   1    1.21    0.26
  17 -13   1    0.06    0.29
 -16 -14   1    2.64    0.63
  16 -15   1    0.55    0.28
  -1   9   2    6.58    0.36
   0   9   2   -0.06    0.26
   1   9   2    6.07    0.37
  -7   8   2    6.28    0.28
  -9   7   2   23.40    0.48
 -11   6   2    9.47    0.35
 -13   5   2    3.92    0.25
 -14   4   2    3.90    0.32
 -17   1   2    7.46    0.36
 -18   0   2    0.78    0.20
  19  -1   2    2.42    0.32
 -19  -2   2    2.14    0.30
  20  -3   2    1.85    0.31
 -20  -4   2    0.39    0.30
 -20  -5   2    0.34    0.37
  21  -6   2    0.50    0.30
  21  -7   2    2.89    0.33
  21  -8   2    0.41    0.31
  -5  11   3   20.54    0.47
  -4  11   3    0.36    0.26
   5  11   3   16.83    0.57
 -11   9   3    0.05    0.25
  11   9   3    0.02    0.64
 -13   8   3    3.83    0.30
  15   7   3    5.33    0.70
 -16   6   3    4.29    0.26
 -17   5   3    1.67    0.30
 -18   4   3    1.08    0.31
 -19   3   3    0.93    0.24
  20   2   3    1.38    0.35
 -21   0   3    0.22    0.31
  -3  13   4    3.97    0.33
  -2  13   4    0.40    0.29
   2  13   4    0.69    0.35
   3  13   4    3.98    0.34
  -8  12   4    0.92    0.30
   8  12   4    1.08    0.38
 -11  11   4    9.70    0.33
 -13  10   4    0.91    0.28
  13  10   4    0.94    0.74
 -15   9   4    3.58    0.28
 -16   8   4    1.59    0.32
  -9  -5   0   35.79    1.02
  10  -5   0   17.46    0.42
  11  -6   0   23.84    0.50
 -10  -7   0   10.57    0.69
  11  -7   0    2.21    0.22
  11 -12   0    0.31    0.18
  11 -13   0    0.30    0.26
  11 -14   0    0.99    0.27
  10 -15   0   -0.03    0.26
   9 -16   0    1.95    0.31
   8 -17   0   -0.04    0.30
  -6 -18   0    0.35    0.35
   7 -18   0    0.34    0.30
  -4 -19   0    1.69    0.38
   4 -19   0    1.75    0.31
   5 -19   0    1.88    0.32
  -7   4   1   11.66    0.38
   8   4   1   47.39    1.43
  -9   3   1   30.74    0.55
  10   3   1    5.84    0.45
 -15  -3   1    1.96    0.28
  16  -3   1    2.11    0.29
  17  -5   1    1.01    0.28
 -16  -6   1    5.95    0.42
  18  -9   1    2.08    0.32
  18 -10   1    1.19    0.29
  18 -11   1    0.93    0.29
  17 -14   1    0.38    0.22
  17 -15   1    1.54    0.32
  -6   8   2    2.53    0.23
 -15   3   2    3.78    0.26
  16   3   2    2.86    0.39
 -16   2   2    0.46    0.20
  17   2   2    9.10    0.45
 -18  -1   2    1.67    0.28
 -19  -3   2    2.21    0.33
  21  -5   2    0.05    0.28
 -20  -6   2    0.01    0.30
  -3  11   3    3.21    0.30
  -2  11   3    7.31    0.37
   4  11   3    0.09    0.27
  -8  10   3    5.81    0.28
 -10   9   3    1.42    0.29
 -12   8   3    2.45    0.29
 -14   7   3    6.29    0.27
 -15   6   3    5.47    0.33
 -19   2   3    5.03    0.38
 -20   1   3    0.35    0.32
  21   1   3    0.12    0.30
 -21  -1   3    0.21    0.30
  -1  13   4    0.82    0.22
   0  13   4   -0.21    0.27
   1  13   4    1.01    0.29
  -7  12   4    0.86    0.29
 -10  11   4    0.45    0.31
 -12  10   4    1.89    0.30
 -14   9   4    3.74    0.33
 -17   7   4    2.32    0.25
 -18   6   4    4.06    0.37
  -3  14   5    1.56    0.34
  -2  14   5    3.57    0.34
  -1  14   5    0.19    0.31
   0  14   5   -0.19    0.31
   1  14   5    0.21    0.30
   2  14   5    3.47    0.37
   3  14   5    1.46    0.34
  -4  -1   0  196.79    2.71
   6  -1   0    0.46    0.37
  -6  -2   0   35.14    1.02
   8  -2   0   15.35    0.51
   9  -3   0   11.65    0.43
  10  -4   0    7.05    0.36
  11  -5   0    3.93    0.31
  12  -7   0    8.16    0.38
  12  -8   0    4.64    0.32
  12  -9   0    1.37    0.20
  12 -10   0    0.09    0.17
  12 -11   0    0.35    0.18
  12 -12   0   20.19    0.48
  12 -13   0    6.68    0.34
  11 -15   0    1.35    0.28
  10 -16   0    5.45    0.38
   9 -17   0    0.20    0.19
   8 -18   0    1.60    0.32
  -5 -19   0    1.97    0.42
   6 -19   0    0.43    0.28
   7 -19   0    4.00    0.37
  -2 -20   0    1.13    0.36
  -1 -20   0    0.32    0.29
   0 -20   0    0.81    0.29
   1 -20   0    0.27    0.22
   2 -20   0    1.49    0.33
   3 -20   0    0.26    0.29
   4 -20   0    3.41    0.34
  -3   5   1   26.35    0.60
  -6   4   1   61.28    0.84
 -10   2   1   17.97    0.49
  13   1   1   30.08    0.69
  14   0   1    4.24    0.33
 -13  -1   1   29.45    0.60
  15  -1   1   29.94    0.61
 -14  -2   1    6.26    0.38
 -15  -4   1    1.97    0.30
  17  -4   1    5.82    0.34
 -16  -7   1    0.23    0.35
  18  -7   1    2.61    0.33
  18  -8   1    2.93    0.27
  18 -12   1    1.52    0.23
  18 -13   1    3.32    0.34
  18 -14   1    0.23    0.27
 -15 -16   1    0.46    0.77
  -5   8   2    9.87    0.38
  -8   7   2    2.07    0.28
 -10   6   2    7.41    0.34
  12   6   2    8.77    0.72
 -12   5   2   15.20    0.38
 -13   4   2    2.51    0.31
  15   4   2    4.23    0.44
  18   1   2    1.78    0.31
 -17   0   2    1.06    0.28
  19   0   2   -0.06    0.27
  20  -2   2    1.44    0.32
  21  -4   2    0.15    0.30
 -20  -7   2    0.03    0.28
  -1  11   3   20.57    0.50
   0  11   3    0.20    0.27
   1  11   3   19.07    0.52
   2  11   3    6.79    0.38
   3  11   3    3.54    0.33
  -7  10   3    2.31    0.22
   8  10   3    5.57    0.56
 -13   7   3    1.50    0.29
 -16   5   3    2.26    0.24
 -17   4   3    2.65    0.35
 -18   3   3    0.09    0.30
 -20   0   3    0.24    0.30
  -6  12   4    0.47    0.25
  -5  12   4    0.47    0.29
   7  12   4    0.46    0.35
  -9  11   4    1.38    0.32
 -13   9   4    4.19    0.35
 -15   8   4    0.35    0.29
 -16   7   4    2.22    0.33
  -6  13   5    1.37    0.34
  -7  -3   0   21.56    0.86
  -8  -4   0    0.82    0.38
  12  -6   0    1.63    0.29
 -10  -8   0   30.22    1.27
  13  -8   0    3.47    0.31
  13  -9   0    1.76    0.28
  13 -10   0    5.80    0.32
  13 -11   0    0.27    0.26
  13 -12   0    3.34    0.29
  13 -13   0    1.09    0.28
 -10 -14   0    0.25    0.60
  12 -14   0    0.69    0.19
  12 -15   0    0.93    0.28
  11 -16   0    3.03    0.32
  -8 -17   0    0.14    0.35
  10 -17   0   10.28    0.37
  -7 -18   0    0.07    0.37
   9 -18   0    0.66    0.30
   8 -19   0    0.40    0.30
  -4 -20   0    3.99    0.48
  -3 -20   0    0.11    0.29
   5 -20   0    1.53    0.24
   6 -20   0    2.12    0.33
   0 -21   0   -0.05    0.28
   1 -21   0    0.47    0.31
   2 -21   0    1.51    0.34
   3 -21   0    0.20    0.30
  -2   5   1   64.52    0.98
   4   5   1    4.61    0.67
  -8   3   1   16.81    0.44
  12   2   1    6.88    0.41
 -11   1   1   12.35    0.38
 -12   0   1    0.83    0.28
  16  -2   1    5.00    0.28
  17  -3   1    2.40    0.30
  18  -5   1    1.94    0.31
  18  -6   1    0.26    0.20
 -16  -8   1    1.76    0.38
  19  -9   1    0.15    0.29
  19 -10   1    2.39    0.32
  19 -11   1    1.56    0.29
  19 -12   1    0.78    0.31
 -16 -13   1    2.94    0.55
  -4   8   2   12.09    0.41
   6   8   2    1.95    0.43
  -7   7   2    4.66    0.33
 -11   5   2    7.70    0.35
 -14   3   2    2.82    0.24
 -15   2   2    3.44    0.32
 -16   1   2    0.46    0.21
  20  -1   2    3.03    0.36
 -18  -2   2    4.03    0.34
  21  -3   2    1.69    0.34
 -19  -4   2    1.34    0.24
  22  -5   2    0.52    0.29
  22  -6   2    1.15    0.32
 -20  -8   2   -0.13    0.30
 -20  -9   2    4.18    0.42
 -20 -10   2    0.28    0.40
  -6  10   3   17.73    0.41
  -5  10   3    8.95    0.41
  -9   9   3   14.00    0.37
 -11   8   3    5.43    0.28
 -14   6   3    7.59    0.36
  18   5   3    0.99    0.39
  19   4   3    0.05    0.30
  20   3   3    0.22    0.32
  21   2   3    0.50    0.41
 -19   1   3   -0.10    0.32
 -21  -2   3    0.57    0.24
  -4  12   4    0.04    0.30
  -8  11   4    2.30    0.35
 -11  10   4    2.74    0.25
 -14   8   4    3.43    0.34
  17   8   4    0.67    0.74
 -17   6   4    0.62    0.31
 -18   5   4    2.10    0.34
 -19   4   4    0.23    0.32
  -5  13   5    1.60    0.34
  -9  12   5    0.37    0.23
   3   0   0    0.12    0.57
   7  -1   0    0.05    0.32
   9  -2   0   23.38    0.58
  10  -3   0    5.35    0.31
  11  -4   0    0.43    0.20
  12  -5   0   12.03    0.40
  13  -7   0    6.32    0.36
  14 -10   0    6.06    0.34
  14 -11   0    0.30    0.26
  14 -12   0   11.16    0.41
  13 -14   0    4.72    0.33
  13 -15   0    1.42    0.30
  -9 -16   0    2.22    0.53
  12 -16   0   -0.10    0.28
  11 -17   0    0.27    0.20
  10 -18   0    0.59    0.22
  -6 -19   0    0.46    0.33
   9 -19   0    1.38    0.34
   7 -20   0    0.23    0.22
   8 -20   0    1.68    0.33
  -2 -21   0    1.72    0.38
  -1 -21   0    0.50    0.32
   4 -21   0    1.20    0.33
  -1   5   1    4.28    0.45
  -5   4   1   13.09    0.48
  -9   2   1    1.30    0.33
  15   0   1   -0.01    0.26
 -14  -3   1   11.06    0.43
  18  -4   1    5.04    0.35
 -15  -5   1    5.00    0.36
  19  -7   1    0.16    0.30
  19  -8   1    1.28    0.25
 -16  -9   1    3.26    0.43
 -16 -10   1    9.31    0.54
 -16 -11   1    2.37    0.49
 -16 -12   1    3.14    0.54
  19 -13   1    0.30    0.21
  -3   8   2   42.65    0.68
  -9   6   2    4.20    0.26
  14   5   2    1.20    0.38
 -12   4   2   10.28    0.41
 -17  -1   2    7.41    0.37
  21  -2   2    2.04    0.35
 -18  -3   2    0.83    0.31
  22  -4   2    0.40    0.33
 -19  -5   2    0.04    0.30
  -4  10   3    3.67    0.33
  -8   9   3   12.58    0.36
 -10   8   3    6.87    0.35
 -12   7   3    5.98    0.33
 -15   5   3    5.43    0.29
 -16   4   3    0.34    0.27
 -17   3   3    8.71    0.40
 -18   2   3    0.34    0.21
 -20  -1   3    0.27    0.31
 -21  -3   3    0.66    0.32
  -3  12   4    9.79    0.41
  -2  12   4    2.54    0.32
   6  12   4    0.66    0.30
  -7  11   4    1.25    0.33
  10  11   4    0.52    0.48
 -10  10   4    0.46    0.23
 -12   9   4    0.29    0.29
 -15   7   4    0.30    0.30
  -4  13   5    0.58    0.33
  -3  13   5    0.26    0.31
   6  13   5    1.13    0.43
  -8  12   5    1.39    0.26
 -10  11   5    0.57    0.34
  12  -4   0   22.02    0.51
  -9  -6   0   11.31    0.73
  13  -6   0   15.14    0.39
  14  -8   0    1.87    0.30
  14  -9   0    0.10    0.18
  14 -13   0    2.78    0.25
  14 -14   0    1.25    0.29
  13 -16   0    1.50    0.31
  12 -17   0    0.30    0.21
  11 -18   0    0.04    0.20
  12 -18   0    0.91    0.30
  10 -19   0    0.57    0.23
  -5 -20   0    1.90    0.40
  -3 -21   0    0.28    0.33
   0   5   1   63.39    1.10
   1   5   1    3.85    0.47
   2   5   1   69.58    1.44
   3   5   1   25.51    1.04
  -7   3   1   11.92    0.41
  11   3   1    7.52    0.49
 -10   1   1   35.65    0.67
  14   1   1   10.27    0.45
 -11   0   1    0.08    0.28
 -12  -1   1    5.54    0.37
  16  -1   1    3.06    0.26
 -13  -2   1    0.29    0.28
  17  -2   1    1.16    0.28
  19  -5   1    0.84    0.29
 -15  -6   1   20.31    0.62
  19  -6   1    0.67    0.25
  20  -8   1    2.17    0.35
  20  -9   1    2.91    0.34
  20 -10   1    2.72    0.34
  20 -11   1    0.14    0.32
  -2   8   2   19.67    0.49
  -1   8   2   49.72    0.79
   5   8   2    7.65    0.52
  -6   7   2    1.06    0.21
  -8   6   2    1.47    0.30
 -10   5   2   12.99    0.43
 -13   3   2    1.96    0.31
  17   3   2    1.13    0.37
 -14   2   2    0.54    0.31
  18   2   2    2.82    0.35
 -15   1   2    3.85    0.34
  19   1   2    2.42    0.35
 -16   0   2    4.06    0.27
  20   0   2    0.91    0.31
 -17  -2   2    9.24    0.42
 -19  -6   2    2.03    0.36
  -3  10   3    4.58    0.35
   7  10   3    2.16    0.42
  -7   9   3    8.72    0.38
 -13   6   3    3.46    0.31
  17   6   3    2.21    0.45
 -18   1   3    1.65    0.33
 -19   0   3    0.00    0.21
 -20  -2   3    1.64    0.34
 -21  -4   3    0.58    0.33
  -1  12   4    1.26    0.32
   0  12   4   14.29    0.47
   1  12   4    0.94    0.32
   3  12   4    8.93    0.50
   4  12   4    0.06    0.30
   5  12   4    0.53    0.33
  -6  11   4    4.53    0.39
  -9  10   4    1.47    0.35
 -11   9   4    0.41    0.30
 -13   8   4    0.17    0.29
 -16   6   4    0.23    0.22
 -17   5   4    1.96    0.26
 -18   4   4    3.28    0.36
 -19   3   4    2.31    0.29
  -2  13   5    0.42    0.33
  -1  13   5    0.30    0.33
   5  13   5    1.70    0.41
  -7  12   5    1.13    0.27
   5   0   0    1.76    0.57
   8  -1   0   91.01    1.16
  10  -2   0    5.63    0.38
  11  -3   0    1.15    0.23
  13  -5   0    0.66    0.28
  14  -6   0    0.11    0.29
  14  -7   0    1.00    0.23
  15  -9   0    1.08    0.30
  15 -10   0    1.56    0.29
  15 -11   0    5.43    0.27
  15 -12   0    0.35    0.27
  15 -13   0    0.48    0.28
  15 -14   0    3.17    0.32
  14 -15   0    0.28    0.21
  14 -16   0    2.29    0.33
  13 -17   0    0.13    0.22
  -8 -18   0    1.64    0.44
  13 -18   0   10.26    0.47
  -7 -19   0    4.53    0.50
  11 -19   0    0.15    0.23
  -6 -20   0    1.79    0.47
  -4 -21   0    1.60    0.39
  -4   4   1   13.77    0.52
  13   2   1    0.29    0.27
  18  -3   1    5.56    0.38
 -14  -4   1    0.66    0.28
  20  -7   1    0.04    0.32
   0   8   2   10.95    0.46
   1   8   2   53.21    0.90
   4   8   2    9.89    0.55
  -5   7   2    3.81    0.34
 -11   4   2    4.92    0.35
  16   4   2   10.52    0.56
 -16  -1   2    0.65    0.28
  21  -1   2    0.16    0.31
  22  -3   2    0.54    0.23
 -18  -4   2    3.06    0.35
 -19  -7   2    2.36    0.37
 -19  -8   2    1.74    0.43
  -2  10   3    9.47    0.40
   6  10   3   15.83    0.65
  -6   9   3    0.42    0.31
  -9   8   3   28.24    0.49
 -11   7   3   16.32    0.39
 -14   5   3    3.95    0.27
 -15   4   3    1.82    0.32
 -16   3   3    5.56    0.37
 -17   2   3    5.41    0.40
 -19  -1   3    0.21    0.32
 -20  -3   3    0.55    0.33
   2  12   4    2.64    0.34
  -5  11   4    5.26    0.39
  -8  10   4    1.94    0.35
 -12   8   4    1.50    0.31
 -14   7   4    0.82    0.22
 -15   6   4   12.41    0.43
 -19   2   4    0.95    0.36
   0  13   5    1.24    0.35
   1  13   5    0.19    0.32
   2  13   5    0.25    0.33
   3  13   5    0.14    0.35
   4  13   5    0.45    0.33
  -6  12   5    3.77    0.29
  -5  12   5    0.53    0.36
  -9  11   5   -0.08    0.25
 -11  10   5    0.76    0.35
  -5  -2   0    2.42    0.51
  12  -3   0    3.25    0.34
  13  -4   0   16.66    0.47
  14  -5   0    2.62    0.31
  15  -7   0   -0.01    0.27
  15  -8   0    0.98    0.22
 -10  -9   0    3.51    0.74
  16 -10   0    3.25    0.31
  16 -11   0   -0.15    0.27
  16 -12   0    0.15    0.27
  16 -13   0    2.21    0.34
 -10 -15   0    0.07    0.59
  15 -15   0    1.84    0.25
  15 -16   0    1.43    0.31
  -9 -17   0    0.25    0.47
  14 -17   0    0.09    0.21
   9   4   1    1.86    0.48
  -6   3   1   87.48    1.04
  -8   2   1    1.93    0.25
  16   0   1    0.74    0.29
  17  -1   1    0.33    0.27
  18  -2   1    1.30    0.32
 -13  -3   1    2.89    0.33
  19  -4   1    0.23    0.19
  20  -6   1    1.47    0.27
 -15  -7   1    1.78    0.34
  21  -8   1    0.53    0.32
  21  -9   1    1.69    0.35
  21 -10   1    0.04    0.23
   2   8   2   18.05    0.58
   3   8   2   36.77    0.82
  -4   7   2   30.59    0.61
  -7   6   2    7.44    0.37
  -9   5   2   10.49    0.40
 -12   3   2    1.33    0.32
 -13   2   2    9.03    0.40
 -14   1   2    0.16    0.30
 -15   0   2    0.46    0.29
  22  -2   2    0.72    0.32
 -17  -3   2    0.96    0.31
 -18  -5   2    0.67    0.31
 -19  -9   2    2.23    0.40
 -19 -10   2    0.28    0.42
  -1  10   3    6.09    0.37
   0  10   3    0.13    0.28
   5  10   3    7.83    0.52
  -5   9   3    6.71    0.37
  -8   8   3   31.59    0.57
 -10   7   3    1.15    0.28
 -12   6   3   15.55    0.38
 -13   5   3    9.59    0.40
  20   4   3    4.57    0.54
  21   3   3    0.23    0.37
 -18   0   3    2.78    0.37
  -4  11   4    3.63    0.36
   9  11   4    0.79    0.44
  -7  10   4    1.26    0.33
 -10   9   4    3.25    0.27
 -13   7   4    2.68    0.33
 -16   5   4    2.58    0.25
 -17   4   4    0.28    0.25
 -18   3   4    1.65    0.27
  -4  12   5    4.07    0.39
  -8  11   5    0.23    0.23
 -10  10   5    3.14    0.37
 -12   9   5    0.12    0.34
   6   0   0    2.14    0.47
  -3  -1   0    0.20    0.69
   9  -1   0    3.25    0.29
  11  -2   0   75.28    0.93
  -8  -5   0    2.42    0.51
  15  -6   0   23.82    0.51
  16  -8   0    2.43    0.31
  16  -9   0    0.57    0.22
  16 -14   0    1.11    0.23
  16 -15   0    0.27    0.31
  16 -16   0    0.58    0.32
  -3   4   1   10.28    0.51
  -9   1   1   12.95    0.48
  15   1   1   19.84    0.57
 -10   0   1   28.01    0.63
 -12  -2   1    5.55    0.38
  19  -3   1    5.58    0.38
 -14  -5   1   35.80    0.74
  20  -5   1    0.66    0.20
  21  -7   1    2.10    0.36
 -15  -8   1    0.28    0.35
 -15 -15   1    0.37    0.62
 -10   4   2   26.52    0.54
  19   2   2    1.88    0.34
  20   1   2    3.60    0.40
  21   0   2   -0.05    0.32
 -16  -2   2    0.38    0.29
 -18  -6   2    2.29    0.34
 -19 -11   2    0.65    0.38
   1  10   3    5.86    0.39
   2  10   3    9.27    0.42
   3  10   3    4.38    0.36
   4  10   3    3.13    0.36
 -11   6   3   25.83    0.51
  19   5   3    0.09    0.39
 -14   4   3    3.61    0.33
 -15   3   3    0.40    0.30
 -16   2   3    0.61    0.34
 -17   1   3    0.66    0.24
 -19  -2   3    4.65    0.38
 -20  -4   3    5.72    0.43
  -3  11   4   13.38    0.44
  -9   9   4    1.45    0.33
 -11   8   4    3.07    0.33
 -14   6   4    2.56    0.32
 -18   2   4    0.06    0.34
 -19   1   4    0.32    0.34
  -3  12   5    0.21    0.33
   9  12   5    0.79    0.44
  -7  11   5    0.17    0.22
  -9  10   5    1.93    0.36
 -11   9   5    1.66    0.35
 -13   8   5    1.19    0.34
   2 -10  -1    2.65    0.33
   3 -10  -1    2.75    0.32
   4 -10  -1    0.51    0.29
   5 -10  -1    9.49    0.39
   1 -11  -1   55.36    0.84
   2 -11  -1    8.75    0.42
   3 -11  -1    0.45    0.28
   4 -11  -1    4.86    0.36
   5 -11  -1    9.39    0.40
   6 -11  -1    1.48    0.31
   1 -12  -1    0.75    0.30
   2 -12  -1   15.86    0.50
   3 -12  -1    7.80    0.40
   4 -12  -1   10.26    0.42
   5 -12  -1    2.15    0.32
   6 -12  -1    3.16    0.33
   1 -13  -1   36.62    0.70
   2 -13  -1   14.94    0.47
   3 -13  -1   10.40    0.41
   4 -13  -1   17.35    0.48
   5 -13  -1    8.61    0.39
   6 -13  -1    4.33    0.35
   2 -14  -1   26.86    0.59
   3 -14  -1    0.85    0.29
   4 -14  -1    4.56    0.34
   5 -14  -1   20.64    0.51
   7   0   0    0.64    0.42
  10  -1   0    1.12    0.31
  -6  -3   0   44.80    1.35
  13  -3   0   10.46    0.43
  14  -4   0    3.78    0.35
  15  -5   0   -0.15    0.28
  16  -7   0    2.73    0.25
  17  -9   0    7.39    0.38
  17 -10   0    3.55    0.28
  17 -11   0    0.93    0.22
  17 -12   0    0.10    0.22
  17 -13   0    0.83    0.23
  17 -14   0    0.24    0.31
  17 -15   0    0.08    0.32
  -8 -19   0    0.50    0.43
  -7 -20   0    0.28    0.36
  -5   3   1   13.24    0.54
  12   3   1   17.59    0.64
  -7   2   1  147.80    1.34
  14   2   1    4.47    0.36
 -11  -1   1   11.54    0.41
  18  -1   1    1.49    0.30
  20  -4   1    6.87    0.42
  21  -6   1    1.75    0.26
  22  -8   1    0.47    0.32
 -15  -9   1    7.86    0.52
  -3   7   2    7.94    0.41
  -6   6   2    2.13    0.24
  13   6   2   47.61    1.48
  -8   5   2    0.08    0.29
  15   5   2    2.66    0.44
 -11   3   2    9.95    0.40
  18   3   2    0.84    0.32
 -15  -1   2    2.55    0.32
  22  -1   2    0.91    0.34
 -17  -4   2    1.56    0.33
 -18  -7   2    0.48    0.32
  -4   9   3   27.99    0.53
  -7   8   3   17.29    0.42
  -9   7   3   16.11    0.45
  16   7   3    0.45    0.60
 -12   5   3   14.01    0.42
 -18  -1   3    2.20    0.33
 -19  -3   3    0.55    0.33
 -20  -5   3    0.84    0.35
  -2  11   4    3.00    0.26
  -1  11   4   10.13    0.44
   8  11   4    2.50    0.43
  -6  10   4    2.38    0.27
  -8   9   4    2.07    0.33
 -10   8   4    2.87    0.33
 -12   7   4    0.45    0.30
 -15   5   4    0.16    0.23
 -16   4   4    0.07    0.22
 -17   3   4    0.43    0.23
  -2  12   5    6.37    0.42
  -1  12   5    3.83    0.39
   8  12   5    1.58    0.47
  -6  11   5    0.29    0.33
 -14   7   5    3.14    0.28
   2  -9  -1   26.45    0.62
   3  -9  -1   13.75    0.48
   4  -9  -1    7.56    0.39
   5  -9  -1   12.52    0.45
   6  -9  -1    0.49    0.29
   1 -10  -1    1.06    0.30
   6 -10  -1    5.30    0.35
   7 -10  -1   30.25    0.58
   0 -11  -1   12.22    0.48
   7 -11  -1    1.58    0.30
   8 -11  -1    1.50    0.30
   0 -12  -1    0.04    0.27
   7 -12  -1    5.55    0.35
   8 -12  -1    0.58    0.29
   0 -13  -1    5.14    0.36
   7 -13  -1    3.07    0.32
   8 -13  -1   11.25    0.41
   0 -14  -1    0.13    0.34
   1 -14  -1    3.83    0.35
   6 -14  -1   16.58    0.49
   7 -14  -1    8.82    0.40
   1 -15  -1   13.14    0.46
   2 -15  -1    2.26    0.29
   3 -15  -1    2.35    0.32
   4 -15  -1   11.89    0.43
   5 -15  -1    8.76    0.38
   6 -15  -1    1.99    0.31
   7 -15  -1    5.95    0.37
   3 -16  -1    7.09    0.39
   4 -16  -1    3.89    0.35
   5 -16  -1   11.00    0.42
   8   0   0   18.07    0.69
  12  -2   0    9.90    0.37
  -7  -4   0    1.65    0.46
  16  -6   0    0.56    0.21
  17  -7   0    1.47    0.32
  17  -8   0    1.34    0.22
  18 -10   0    2.34    0.33
  18 -11   0    0.12    0.28
  18 -12   0    0.99    0.33
  18 -13   0   -0.11    0.32
  18 -14   0    0.51    0.32
  -9 -18   0    0.39    0.57
  -2   4   1    7.59    0.52
  16   1   1    2.68    0.33
  17   0   1   -0.07    0.27
  19  -2   1   12.31    0.48
  20  -3   1    1.23    0.32
 -13  -4   1    8.29    0.42
  21  -5   1   -0.13    0.31
 -14  -6   1    2.94    0.35
  22  -7   1    0.03    0.31
 -15 -10   1    0.95    0.38
  -2   7   2   18.05    0.55
  -5   6   2    8.89    0.41
  17   4   2    1.41    0.38
 -12   2   2    6.95    0.40
 -13   1   2    1.78    0.33
 -14   0   2   23.38    0.53
  23  -2   2    0.29    0.34
 -16  -3   2    2.51    0.33
 -17  -5   2    0.80    0.31
 -18  -8   2    2.57    0.45
  -3   9   3    4.91    0.30
  10   9   3    1.11    0.56
  -6   8   3    8.83    0.40
  -8   7   3   21.10    0.52
 -10   6   3    8.97    0.38
 -13   4   3    2.73    0.32
 -14   3   3    0.44    0.31
 -15   2   3    1.48    0.31
 -16   1   3    2.30    0.35
 -17   0   3    0.10    0.22
 -18  -2   3    0.36    0.31
 -20  -6   3    0.78    0.35
   0  11   4    0.06    0.31
   1  11   4    7.69    0.43
   7  11   4    1.45    0.44
  -5  10   4    2.12    0.25
  12  10   4    1.50    0.62
 -13   6   4    6.17    0.37
 -14   5   4    0.29    0.31
 -18   1   4    0.34    0.34
 -19   0   4   -0.14    0.26
   0  12   5    0.13    0.32
   1  12   5    3.45    0.39
   6  12   5    3.12    0.52
   7  12   5    1.30    0.48
  -5  11   5    1.81    0.36
  -8  10   5   -0.11    0.23
 -10   9   5    1.91    0.33
 -12   8   5    0.35    0.24
 -13   7   5    2.71    0.37
   2  -8  -1    7.24    0.42
   3  -8  -1   77.58    1.00
   4  -8  -1    6.93    0.42
   5  -8  -1   33.97    0.66
   6  -8  -1   69.90    0.86
   1  -9  -1    4.47    0.36
   7  -9  -1    0.69    0.27
   8  -9  -1    0.48    0.29
   0 -10  -1    0.11    0.27
   8 -10  -1    0.62    0.28
   9 -10  -1    7.80    0.38
  -1 -11  -1   61.62    0.98
   9 -11  -1    0.72    0.30
  -1 -12  -1    0.65    0.29
   9 -12  -1    0.25    0.29
  -1 -13  -1   36.68    0.74
   9 -13  -1    0.87    0.30
  -1 -14  -1    4.57    0.43
   8 -14  -1    0.50    0.20
   9 -14  -1    1.65    0.31
   0 -15  -1   10.64    0.46
   8 -15  -1    7.62    0.38
   9 -15  -1    1.57    0.33
   1 -16  -1    2.77    0.35
   2 -16  -1    1.03    0.29
   6 -16  -1   16.54    0.50
   7 -16  -1    4.33    0.39
   8 -16  -1    9.84    0.46
   2 -17  -1    2.73    0.36
   3 -17  -1    5.03    0.37
   4 -17  -1    0.86    0.30
   5 -17  -1    0.24    0.30
   6 -17  -1    5.04    0.37
  11  -1   0   28.77    0.64
  13  -2   0    5.71    0.39
  14  -3   0   10.84    0.39
  15  -4   0    0.83    0.22
  16  -5   0    7.09    0.38
  17  -6   0    0.68    0.29
  -9  -7   0    5.30    0.62
  18  -8   0    3.43    0.38
  18  -9   0    0.22    0.23
 -10 -10   0    0.35    0.64
  19 -12   0    0.12    0.32
  19 -13   0    1.45    0.35
 -10 -16   0    5.27    0.95
  10   4   1   15.55    0.77
  -8   1   1   30.25    0.63
 -12  -3   1   19.41    0.56
  21  -4   1    1.59    0.35
  22  -6   1    0.59    0.34
 -15 -11   1    6.37    0.52
 -15 -13   1    0.92    0.50
 -15 -14   1    0.96    0.55
  -1   7   2    0.41    0.31
  -7   5   2    3.45    0.33
  -9   4   2    5.87    0.30
  20   2   2    1.33    0.40
  21   1   2    0.10    0.32
  22   0   2    0.47    0.33
 -15  -2   2    3.21    0.34
 -18  -9   2    0.40    0.33
  -2   9   3    3.08    0.35
  -5   8   3   18.09    0.50
  18   6   3    0.74    0.46
 -11   5   3   15.54    0.46
  21   4   3    0.42    0.45
 -17  -1   3    0.90    0.34
 -19  -4   3    0.11    0.24
 -20  -7   3   -0.11    0.35
   2  11   4    3.19    0.37
   3  11   4   10.08    0.48
   4  11   4    3.79    0.44
   5  11   4    5.43    0.47
   6  11   4    3.62    0.39
  -4  10   4    1.60    0.32
  -7   9   4    5.34    0.30
  -9   8   4    0.49    0.32
 -11   7   4    0.49    0.21
 -15   4   4    0.67    0.24
 -16   3   4    0.10    0.23
 -17   2   4    1.69    0.28
 -19  -1   4    0.30    0.35
   2  12   5    4.26    0.40
   3  12   5    0.03    0.34
   4  12   5    3.00    0.42
   5  12   5    0.36    0.36
  -4  11   5    1.53    0.35
  -7  10   5    3.42    0.38
  -9   9   5    1.79    0.36
 -11   8   5    0.20    0.35
 -14   6   5    1.46    0.35
 -15   5   5    0.51    0.33
   4  -7  -1   31.33    0.66
   5  -7  -1   41.06    0.73
   1  -8  -1   95.22    1.17
   7  -8  -1   17.30    0.44
   8  -8  -1   20.90    0.52
   0  -9  -1   14.69    0.54
   9  -9  -1    7.66    0.37
  -1 -10  -1    1.08    0.30
  10 -10  -1    5.12    0.35
  10 -11  -1    2.12    0.30
  10 -12  -1   11.96    0.36
  11 -12  -1    4.99    0.35
  -2 -13  -1   10.81    0.53
  10 -13  -1    4.63    0.28
  11 -13  -1    1.95    0.34
  10 -14  -1   10.78    0.42
  11 -14  -1    2.60    0.35
  -1 -15  -1   12.49    0.48
  10 -15  -1    6.13    0.40
   0 -16  -1    0.03    0.30
   9 -16  -1    7.33    0.43
  10 -16  -1    1.82    0.34
   1 -17  -1    1.53    0.33
   7 -17  -1    0.12    0.23
   8 -17  -1    0.94    0.30
   9 -17  -1    0.43    0.31
   2 -18  -1    0.84    0.32
   3 -18  -1    2.99    0.37
   4 -18  -1    1.27    0.32
   5 -18  -1    0.56    0.30
   6 -18  -1    0.02    0.30
   7 -18  -1    1.37    0.36
   9   0   0    0.48    0.35
  12  -1   0   25.17    0.61
  15  -3   0    0.02    0.30
  16  -4   0    3.36    0.34
  17  -5   0    6.77    0.38
  18  -7   0    0.04    0.32
  19  -9   0    0.66    0.32
  19 -10   0    0.09    0.31
  19 -11   0    1.00    0.25
  -8 -20   0    1.29    0.57
  -1   4   1   19.57    0.75
  -4   3   1  144.68    1.52
  13   3   1    2.54    0.35
  -6   2   1   10.57    0.50
  15   2   1    4.55    0.40
  -9   0   1    0.07    0.23
  18   0   1    2.49    0.34
 -10  -1   1   35.96    0.75
  19  -1   1    0.82    0.33
 -11  -2   1    2.17    0.32
  20  -2   1    1.64    0.33
  21  -3   1    0.48    0.32
 -13  -5   1    2.22    0.32
  22  -5   1    3.08    0.39
 -14  -7   1   15.18    0.58
 -15 -12   1    1.37    0.43
  -4   6   2    0.09    0.30
 -10   3   2   10.81    0.37
  19   3   2    1.99    0.42
 -11   2   2    4.90    0.37
 -14  -1   2    2.61    0.34
  23  -1   2    0.00    0.33
 -16  -4   2   10.02    0.44
 -17  -6   2    1.21    0.34
 -18 -10   2    2.18    0.41
 -18 -11   2    3.31    0.54
  -1   9   3    0.57    0.32
  -7   7   3   12.25    0.45
  -9   6   3    2.77    0.32
 -12   4   3    5.40    0.36
 -13   3   3   16.09    0.46
 -16   0   3    3.77    0.34
 -18  -3   3    0.37    0.33
 -19  -5   3    0.35    0.34
  -3  10   4   15.56    0.47
  -6   9   4   23.39    0.55
  -8   8   4    5.51    0.38
 -10   7   4    8.41    0.39
 -12   6   4    0.86    0.22
 -13   5   4    1.04    0.31
 -17   1   4    0.54    0.36
 -18   0   4    0.76    0.35
  -3  11   5    1.22    0.36
  -6  10   5    0.66    0.36
 -12   7   5    6.17    0.41
   2  -7  -1   28.31    0.69
   3  -7  -1   14.13    0.51
   6  -7  -1   13.81    0.43
   7  -7  -1    9.90    0.42
   8  -7  -1    0.33    0.31
   9  -8  -1    4.27    0.34
  -1  -9  -1    4.95    0.45
  10  -9  -1    7.08    0.31
  11 -10  -1    2.41    0.31
  -2 -11  -1    6.06    0.42
  11 -11  -1    1.61    0.22
  12 -11  -1    1.69    0.30
  -2 -12  -1   11.83    0.49
  12 -12  -1    7.88    0.39
  12 -13  -1    0.09    0.31
  -2 -14  -1   24.62    0.65
  12 -14  -1    2.35    0.33
  -2 -15  -1    2.57    0.41
  11 -15  -1    4.40    0.32
  12 -15  -1    0.77    0.31
  -1 -16  -1    2.83    0.35
  11 -16  -1    3.98    0.39
   0 -17  -1    7.03    0.43
  10 -17  -1    1.80    0.35
   1 -18  -1    1.90    0.34
   8 -18  -1    1.92    0.35
   9 -18  -1    2.29    0.38
   3 -19  -1    1.63    0.35
   4 -19  -1    4.75    0.41
   5 -19  -1    5.11    0.41
   6 -19  -1    0.72    0.33
   7 -19  -1    0.39    0.37
  10   0   0    1.30    0.35
  14  -2   0    9.88    0.44
  18  -6   0    1.21    0.32
  19  -8   0    0.00    0.33
  20 -10   0    0.74    0.31
  20 -11   0    1.87    0.37
  20 -12   0    0.00    0.33
  17   1   1    0.22    0.27
  22  -4   1    1.20    0.37
  23  -6   1    1.83    0.38
 -14  -8   1    0.78    0.38
   0   7   2   -0.09    0.30
  -6   5   2    3.99    0.36
  16   5   2    7.97    0.59
  -8   4   2    4.31    0.30
 -12   1   2    1.14    0.24
 -13   0   2    0.14    0.21
 -15  -3   2    3.26    0.35
 -17  -7   2    1.51    0.35
 -18 -12   2    0.20    0.40
   0   9   3    5.30    0.40
   9   9   3   10.83    0.75
  -4   8   3    3.00    0.35
 -10   5   3    0.87    0.28
  20   5   3    0.76    0.47
 -14   2   3    2.96    0.27
 -15   1   3    3.21    0.28
 -17  -2   3    3.80    0.37
 -18  -4   3    0.82    0.33
 -19  -6   3    1.22    0.37
  -2  10   4    0.19    0.31
  -5   9   4    2.12    0.34
 -11   6   4    0.99    0.31
 -14   4   4    7.69    0.34
 -15   3   4    3.49    0.37
 -16   2   4    0.78    0.34
 -19  -2   4    0.94    0.28
  -2  11   5    0.13    0.25
  -1  11   5   17.75    0.54
  -5  10   5    3.66    0.40
  -8   9   5    1.73    0.28
 -10   8   5   -0.01    0.25
 -13   6   5    0.46    0.25
 -14   5   5    1.74    0.37
 -15   4   5    0.55    0.36
   4  -6  -1    2.48    0.33
   5  -6  -1   10.63    0.47
   6  -6  -1    0.54    0.33
   1  -7  -1    2.79    0.39
   9  -7  -1   24.53    0.55
   0  -8  -1    0.01    0.31
  10  -8  -1    2.40    0.25
  11  -8  -1    2.48    0.31
  11  -9  -1    7.47    0.31
  12  -9  -1    4.13    0.32
  -2 -10  -1    2.78    0.42
  12 -10  -1    4.92    0.27
  13 -11  -1    4.74    0.35
  13 -12  -1    0.49    0.30
  13 -13  -1    2.36    0.33
  13 -14  -1    0.93    0.31
  13 -15  -1    0.14    0.33
  -2 -16  -1    1.14    0.34
  12 -16  -1    0.34    0.32
  -1 -17  -1    2.03    0.36
  11 -17  -1    1.32    0.25
  12 -17  -1    3.31    0.36
   0 -18  -1    0.05    0.30
  10 -18  -1    0.39    0.26
  11 -18  -1    3.53    0.39
   1 -19  -1    0.54    0.35
   2 -19  -1    1.48    0.35
   8 -19  -1    0.99    0.27
   9 -19  -1    1.79    0.37
  10 -19  -1    0.31    0.35
   3 -20  -1    0.28    0.36
   4 -20  -1    0.71    0.34
   5 -20  -1    0.55    0.34
   6 -20  -1    3.56    0.41
   7 -20  -1    1.71    0.38
   8 -20  -1    3.28    0.41
  13  -1   0    9.83    0.45
  16  -3   0    2.38    0.33
  17  -4   0    1.54    0.32
  18  -5   0   11.50    0.45
  19  -7   0   11.08    0.44
  20  -8   0    0.52    0.34
  20  -9   0    0.84    0.24
  -9 -19   0    1.41    0.60
  11   4   1   17.22    0.78
  14   3   1    9.19    0.57
  16   2   1    4.42    0.38
  -7   1   1   78.32    1.06
  19   0   1   -0.10    0.33
  20  -1   1    1.43    0.33
  21  -2   1    9.64    0.50
  22  -3   1    0.04    0.34
 -12  -4   1    1.09    0.31
  23  -5   1   -0.09    0.35
   1   7   2    0.58    0.31
   9   7   2   19.59    1.48
  -3   6   2   42.78    0.78
  18   4   2    2.33    0.40
  -9   3   2   14.04    0.48
  21   2   2    2.69    0.48
  22   1   2    0.96    0.41
  23   0   2    0.26    0.36
 -16  -5   2    9.32    0.46
 -17  -8   2    1.01    0.42
   1   9   3    0.19    0.29
   2   9   3    2.90    0.41
  -3   8   3    7.15    0.41
  -6   7   3    0.41    0.31
  -8   6   3   16.24    0.49
 -11   4   3    4.69    0.34
 -16  -1   3    2.49    0.35
 -19  -7   3    0.72    0.38
  -1  10   4    4.99    0.38
  11  10   4    2.21    0.57
  -7   8   4   10.88    0.44
  -9   7   4    3.02    0.36
 -12   5   4    1.86    0.32
 -17   0   4    0.20    0.36
 -18  -1   4    0.17    0.27
 -19  -3   4    1.78    0.38
   0  11   5   10.26    0.50
  10  11   5    0.32    0.49
  -4  10   5    0.21    0.33
  -7   9   5    0.44    0.37
  -9   8   5    0.46    0.35
 -11   7   5    0.78    0.24
 -12   6   5    1.98    0.37
   3  -6  -1   93.88    1.17
   7  -6  -1    6.98    0.34
   8  -6  -1    1.31    0.34
   9  -6  -1   24.25    0.58
  10  -7  -1    5.92    0.31
  11  -7  -1    9.57    0.41
  12  -8  -1    2.08    0.30
  13  -9  -1    4.39    0.33
  13 -10  -1    2.49    0.25
  14 -11  -1    0.48    0.31
  -3 -12  -1    6.09    0.45
  14 -12  -1    2.19    0.31
  -3 -13  -1    7.34    0.48
  14 -13  -1    1.58    0.31
  -3 -14  -1    0.58    0.33
  14 -14  -1    2.04    0.35
  -3 -15  -1    2.50    0.43
  14 -15  -1    0.88    0.31
  13 -16  -1    1.98    0.27
  14 -16  -1   -0.09    0.32
  -2 -17  -1    2.59    0.37
  13 -17  -1    1.89    0.38
  -1 -18  -1    2.14    0.36
  12 -18  -1    0.35    0.36
   0 -19  -1   12.60    0.54
   1 -20  -1    0.21    0.34
   2 -20  -1    1.25    0.35
  11   0   0    0.31    0.32
  15  -2   0    3.18    0.28
  19  -6   0    0.09    0.22
  20  -7   0   -0.23    0.35
  21  -9   0    3.67    0.39
  21 -10   0    0.81    0.34
 -10 -17   0   10.79    1.24
   0   4   1   -0.03    0.46
  -3   3   1   94.18    1.34
  -5   2   1  218.56    1.87
  18   1   1    1.70    0.35
  -8   0   1   30.91    0.73
 -11  -3   1    6.90    0.43
  23  -4   1   -0.01    0.35
 -13  -6   1    0.21    0.28
 -14  -9   1    3.01    0.43
   2   7   2   16.48    0.61
  14   6   2   11.59    0.89
  -5   5   2   17.27    0.54
  -7   4   2    2.53    0.38
  20   3   2    1.91    0.45
 -10   2   2    4.99    0.38
 -11   1   2   26.61    0.60
 -13  -1   2    0.67    0.33
 -14  -2   2    0.71    0.24
 -15  -4   2    4.32    0.38
 -16  -6   2    6.14    0.44
 -17  -9   2    0.52    0.42
   3   9   3    4.55    0.38
   8   9   3   10.02    0.66
  -9   5   3    2.45    0.32
 -12   3   3    0.94    0.24
 -13   2   3    2.14    0.36
 -14   1   3    3.01    0.35
 -15   0   3    0.23    0.23
 -17  -3   3    8.31    0.45
 -18  -5   3    0.83    0.35
 -19  -8   3    0.18    0.37
   0  10   4    2.06    0.35
  -4   9   4    6.67    0.34
 -10   6   4    0.90    0.32
 -13   4   4    1.17    0.23
 -14   3   4    0.25    0.32
 -15   2   4    3.61    0.40
 -16   1   4    1.17    0.26
 -18  -2   4    0.16    0.35
   1  11   5   17.63    0.57
   2  11   5    0.28    0.37
   9  11   5   -0.21    0.47
  -3  10   5    1.57    0.35
  -6   9   5    1.14    0.37
 -10   7   5    0.23    0.34
 -13   5   5    0.25    0.37
 -14   4   5    0.37    0.35
 -16   2   5   -0.08    0.37
   2  -6  -1    3.72    0.42
  10  -6  -1   16.89    0.49
   0  -7  -1   13.16    0.59
  12  -7  -1    9.20    0.41
  -1  -8  -1   98.82    1.36
  13  -8  -1    1.36    0.29
  -2  -9  -1   24.32    0.74
  14  -9  -1    2.16    0.33
  14 -10  -1    1.06    0.23
  -3 -11  -1    0.48    0.30
  15 -11  -1    4.61    0.34
  15 -12  -1    1.88    0.32
  15 -13  -1    0.46    0.21
  15 -14  -1    1.13    0.25
  15 -15  -1    0.37    0.33
  -3 -16  -1    6.97    0.48
  15 -16  -1    0.54    0.36
  14 -17  -1    4.13    0.34
  -2 -18  -1    1.00    0.34
  -1 -19  -1    0.67    0.34
   0 -20  -1    0.04    0.34
   2 -21  -1    0.73    0.37
   3 -21  -1    1.34    0.41
   5   1   0   25.40    1.08
   6   1   0    0.51    0.47
   7   1   0    0.03    0.41
  12   0   0   86.54    1.16
  14  -1   0    0.41    0.34
  -4  -2   0   22.10    1.23
  16  -2   0    7.65    0.42
  17  -3   0   10.45    0.39
  18  -4   0    4.10    0.30
  19  -5   0    0.63    0.26
  -8  -6   0   15.55    0.93
  20  -6   0    0.86    0.35
  21  -8   0    0.34    0.34
 -10 -11   0    1.51    0.82
  -9  -1   1   12.99    0.52
  21  -1   1    0.41    0.33
 -10  -2   1   14.29    0.53
  22  -2   1    0.04    0.35
 -14 -17   1    4.34    0.94
   3   7   2    6.11    0.51
  -2   6   2   10.19    0.51
 -12   0   2   13.35    0.43
 -17 -10   2    1.87    0.49
   4   9   3   25.49    0.71
   5   9   3    6.14    0.53
   6   9   3    0.25    0.43
   7   9   3    7.98    0.61
  -2   8   3    2.25    0.36
  -5   7   3    4.78    0.30
  -7   6   3    6.66    0.39
  19   6   3    0.74    0.58
 -10   4   3    1.70    0.32
 -16  -2   3    0.85    0.34
 -18  -6   3    1.20    0.38
 -19  -9   3    0.54    0.38
   1  10   4    5.64    0.39
   2  10   4    0.33    0.33
  10  10   4    0.34    0.45
  -3   9   4    0.91    0.32
  -6   8   4    2.49    0.27
  -8   7   4    4.14    0.29
 -11   5   4    1.26    0.33
 -17  -1   4    0.48    0.37
   3  11   5    1.15    0.39
   4  11   5    1.71    0.39
   5  11   5    1.91    0.49
   7  11   5    0.35    0.52
   8  11   5    0.17    0.49
  -2  10   5    1.71    0.37
  -8   8   5    1.79    0.30
 -11   6   5    1.30    0.36
 -15   3   5    1.07    0.29
   4  -5  -1    4.27    0.41
   5  -5  -1    9.40    0.41
   6  -5  -1    2.12    0.29
   7  -5  -1    0.82    0.25
   8  -5  -1    0.32    0.33
   9  -5  -1   12.82    0.47
   1  -6  -1    2.81    0.44
  11  -6  -1   36.45    0.61
  13  -7  -1    3.46    0.36
  14  -8  -1    0.87    0.30
  15  -9  -1    5.60    0.39
  -3 -10  -1    2.47    0.42
  15 -10  -1    0.71    0.23
  16 -11  -1    1.35    0.34
  16 -12  -1    2.77    0.35
  16 -13  -1    2.95    0.30
  -4 -14  -1    4.59    0.51
  16 -14  -1    2.05    0.30
  16 -15  -1   -0.02    0.26
  -3 -17  -1    5.16    0.43
  -2 -19  -1    1.62    0.48
  -1 -20  -1    0.37    0.39
   0 -21  -1    0.23    0.44
   1 -21  -1   -0.07    0.34
   8   1   0   74.58    1.38
  15  -1   0    2.92    0.37
  18  -3   0    3.37    0.36
  19  -4   0    0.45    0.33
  20  -5   0    0.47    0.36
  21  -7   0    0.33    0.24
  -9  -8   0    0.71    0.53
  22  -8   0    0.14    0.37
  22  -9   0    5.46    0.47
  12   4   1    0.98    0.38
  15   3   1    1.72    0.37
  17   2   1    0.79    0.33
  19   1   1    0.58    0.43
  20   0   1    1.06    0.35
  23  -3   1    1.63    0.30
 -12  -5   1    5.23    0.40
 -13  -7   1    3.39    0.41
 -14 -10   1    1.11    0.36
   4   7   2   26.96    0.86
  -4   5   2    8.91    0.46
  17   5   2    0.62    0.42
  19   4   2    1.04    0.43
  -8   3   2  102.32    1.06
  22   2   2    0.70    0.49
  23   1   2   -0.05    0.37
 -14  -3   2    2.53    0.36
 -15  -5   2    3.73    0.38
 -16  -7   2    8.53    0.49
 -17 -11   2    0.63    0.37
  -1   8   3    3.96    0.40
  -4   7   3   29.03    0.62
  17   7   3    1.87    0.79
  -8   5   3    8.27    0.41
  21   5   3    0.87    0.57
 -11   3   3    5.89    0.41
 -12   2   3    2.37    0.36
 -14   0   3    6.69    0.44
 -15  -1   3    2.88    0.38
 -17  -4   3    1.89    0.29
 -18  -7   3   -0.22    0.35
   3  10   4   16.18    0.56
   4  10   4    1.54    0.45
   9  10   4    1.40    0.46
  -2   9   4   16.08    0.52
  -5   8   4    4.90    0.41
  -7   7   4    9.34    0.45
  -9   6   4   -0.10    0.33
 -12   4   4    4.80    0.29
 -13   3   4    0.11    0.32
 -14   2   4    0.08    0.34
 -15   1   4    2.01    0.42
 -16   0   4    1.96    0.31
 -18  -3   4    1.56    0.31
   6  11   5    0.05    0.38
  -1  10   5    5.28    0.42
  -5   9   5    1.00    0.28
  -7   8   5    1.80    0.40
  -9   7   5    0.64    0.35
 -12   5   5    0.94    0.36
 -13   4   5    0.81    0.35
 -15   2   5    0.71    0.38
 -16   1   5   -0.34    0.41
   3  -5  -1   26.32    0.74
  10  -5  -1    2.16    0.35
  11  -5  -1    5.33    0.38
  12  -6  -1    2.08    0.27
  13  -6  -1    0.09    0.33
  14  -7  -1   13.64    0.46
  15  -8  -1    0.36    0.33
  16  -9  -1    1.99    0.33
  16 -10  -1    7.78    0.34
  17 -11  -1    0.98    0.34
  -4 -12  -1    8.33    0.56
  17 -12  -1    1.37    0.33
  -4 -13  -1   12.79    0.61
  17 -13  -1    0.21    0.21
  17 -14  -1    0.29    0.25
  -4 -15  -1   10.61    0.56
  17 -15  -1    2.68    0.31
  -4 -16  -1    4.52    0.50
  -3 -18  -1    3.20    0.42
   4   1   0  175.91    2.90
   9   1   0    3.25    0.45
  13   0   0    0.40    0.24
  17  -2   0   11.97    0.48
  21  -6   0    5.36    0.38
  22  -7   0    0.33    0.39
   1   4   1   21.39    0.91
  -2   3   1    6.91    0.61
  -6   1   1   66.27    1.04
  22  -1   1    0.34    0.38
  23  -2   1    0.86    0.40
 -11  -4   1   18.08    0.62
 -14 -11   1    0.91    0.43
 -14 -16   1    0.15    0.64
   5   7   2    3.14    0.48
   8   7   2    1.54    0.65
  -1   6   2   92.13    1.16
  -6   4   2   16.44    0.48
  21   3   2    1.67    0.50
  -9   2   2   61.18    0.81
 -10   1   2    3.12    0.37
 -12  -1   2    2.40    0.36
 -13  -2   2    9.87    0.47
 -16  -8   2    3.26    0.48
 -17 -12   2    0.92    0.41
 -17 -13   2    0.16    0.47
   0   8   3    0.14    0.33
  -6   6   3    2.00    0.26
 -13   1   3   11.99    0.42
 -16  -3   3    4.83    0.41
 -17  -5   3    1.23    0.36
   5  10   4    1.98    0.37
   6  10   4    2.60    0.48
   7  10   4    1.33    0.44
   8  10   4    2.07    0.46
  -1   9   4    0.43    0.33
 -10   5   4    4.57    0.37
 -17  -2   4    2.45    0.33
 -18  -4   4    2.55    0.44
   0  10   5    0.05    0.36
  -4   9   5    6.07    0.46
  -6   8   5    4.43    0.43
  -8   7   5    2.20    0.39
 -10   6   5    0.21    0.34
 -14   3   5   -0.06    0.28
   6  -4  -1   51.34    0.89
   7  -4  -1    7.16    0.45
   8  -4  -1   34.92    0.74
   2  -5  -1   58.75    1.08
  12  -5  -1    3.43    0.37
  14  -6  -1    2.23    0.35
  -1  -7  -1    2.86    0.42
  15  -7  -1    2.21    0.34
  -2  -8  -1    6.99    0.51
  16  -8  -1    2.12    0.35
  17  -9  -1    0.75    0.32
  17 -10  -1    6.88    0.36
  -4 -11  -1    3.83    0.50
  18 -11  -1    1.07    0.37
  18 -12  -1    2.23    0.36
  18 -13  -1    3.90    0.32
  18 -14  -1   -0.02    0.25
  -4 -17  -1    0.92    0.44
  -3 -19  -1    2.27    0.44
  -2 -20  -1    1.10    0.42
  -1 -21  -1    0.10    0.37
  10   1   0    1.18    0.37
  14   0   0    4.64    0.42
  16  -1   0    5.48    0.41
  18  -2   0    3.33    0.38
  -5  -3   0   26.67    1.34
  19  -3   0    4.45    0.39
  20  -4   0    1.07    0.34
  -7  -5   0   80.67    2.06
  21  -5   0    0.79    0.36
  22  -6   0    0.09    0.37
 -10 -18   0    0.72    0.92
  13   4   1    6.87    0.57
  16   3   1    1.48    0.44
  -4   2   1  129.70    1.59
  18   2   1    1.42    0.36
  -7   0   1   -0.09    0.38
  21   0   1    0.04    0.35
 -10  -3   1    6.13    0.43
 -13  -8   1    1.34    0.44
 -14 -12   1    2.34    0.48
   6   7   2    0.89    0.42
   7   7   2    4.89    0.62
  -7   3   2   28.02    0.66
 -11   0   2    0.93    0.24
 -14  -4   2    3.00    0.36
 -15  -6   2    8.06    0.46
  -3   7   3    2.98    0.38
  -9   4   3    1.64    0.25
 -10   3   3   22.40    0.56
 -15  -2   3    1.22    0.36
 -18  -8   3    2.58    0.42
  14   9   4    3.13    0.84
  -4   8   4   10.69    0.39
  -6   7   4   13.05    0.50
  -8   6   4    3.35    0.39
 -11   4   4    0.32    0.33
 -12   3   4    0.48    0.35
 -13   2   4   -0.03    0.33
 -14   1   4    2.52    0.40
 -15   0   4   -0.12    0.37
 -16  -1   4    1.28    0.32
 -17  -3   4    0.34    0.40
 -18  -5   4    1.71    0.42
   1  10   5    5.66    0.45
  -3   9   5    1.57    0.36
 -11   5   5    4.94    0.33
 -12   4   5    0.13    0.36
 -13   3   5    0.35    0.37
 -15   1   5    0.53    0.38
 -16   0   5    2.59    0.43
  -4   9   6    0.17    0.42
  -6   8   6    0.30    0.43
   5  -4  -1   13.74    0.51
   9  -4  -1    2.04    0.27
  10  -4  -1   18.61    0.54
  13  -5  -1    2.32    0.37
   0  -6  -1    0.07    0.39
  15  -6  -1   13.94    0.48
  16  -7  -1    0.33    0.33
  17  -8  -1    3.01    0.37
  -3  -9  -1   14.28    0.66
  18  -9  -1    2.25    0.38
  18 -10  -1    1.23    0.27
  19 -11  -1    1.76    0.37
  19 -12  -1    0.90    0.37
  19 -13  -1    0.67    0.28
  -4 -18  -1    1.31    0.44
  -3 -20  -1    0.42    0.49
  -2 -21  -1    1.25    0.45
  11   1   0   19.65    0.69
  15   0   0    0.42    0.34
  17  -1   0    7.74    0.44
  -6  -4   0   10.42    0.89
  21  -4   0    0.44    0.35
  23  -7   0    0.40    0.38
  20   1   1    0.80    0.36
  -8  -1   1   28.73    0.75
  -9  -2   1    1.36    0.37
 -12  -6   1    2.09    0.34
 -14 -13   1    1.75    0.50
 -14 -14   1    2.76    0.67
 -14 -15   1    1.08    0.60
   0   6   2    7.35    0.48
  15   6   2    8.52    0.83
  -3   5   2    6.77    0.44
  -5   4   2    0.12    0.36
  20   4   2    0.49    0.47
  23   2   2    0.45    0.42
 -13  -3   2    2.05    0.38
 -16  -9   2    0.77    0.37
   1   8   3    4.41    0.43
  -5   6   3    5.89    0.32
  -7   5   3   12.26    0.40
 -11   2   3    0.12    0.33
 -12   1   3    3.92    0.41
 -13   0   3   -0.47    0.38
 -14  -1   3    3.32    0.30
 -16  -4   3    0.10    0.25
 -17  -6   3    2.62    0.32
 -18  -9   3    1.01    0.40
 -18 -10   3    0.05    0.48
   0   9   4    0.00    0.24
  -3   8   4    3.32    0.37
  -9   5   4    8.29    0.45
 -16  -2   4    0.68    0.42
   2  10   5    1.90    0.40
  -2   9   5    1.18    0.38
  -5   8   5    0.75    0.41
  -7   7   5    0.78    0.39
  -9   6   5    2.03    0.29
 -10   5   5    1.32    0.36
 -14   2   5    0.40    0.29
  -3   9   6    0.85    0.43
   4  -4  -1   11.35    0.50
  11  -4  -1   17.11    0.47
  12  -4  -1    0.73    0.31
   1  -5  -1    4.13    0.52
  14  -5  -1   31.34    0.66
  16  -6  -1    3.71    0.40
  17  -7  -1    7.80    0.42
  18  -8  -1    2.98    0.37
  19  -9  -1    0.66    0.36
  19 -10  -1    3.20    0.39
  20 -11  -1    0.12    0.38
  -5 -14  -1   20.86    0.84
  -5 -15  -1    8.95    0.63
  -4 -19  -1    5.10    0.58
  12   1   0   24.79    0.72
  19  -2   0    8.38    0.46
  20  -3   0    0.13    0.23
  22  -5   0    0.22    0.30
  23  -6   0    1.49    0.39
   2   4   1    7.54    0.80
  19   2   1   10.43    0.56
  22   0   1    1.14    0.41
  23  -1   1    0.04    0.36
 -13  -9   1    6.53    0.57
  18   5   2    0.55    0.46
  22   3   2    0.54    0.56
  -8   2   2    9.13    0.49
  -9   1   2   37.10    0.72
 -12  -2   2    4.51    0.42
 -14  -5   2    1.29    0.34
 -15  -7   2    4.82    0.44
 -16 -10   2    0.33    0.37
   2   8   3    1.83    0.36
  13   8   3    2.47    0.90
  -2   7   3   11.84    0.44
  -8   4   3   12.80    0.46
 -15  -3   3    0.18    0.34
 -16  -5   3    1.74    0.39
 -17  -7   3    1.76    0.42
   1   9   4    0.25    0.35
  -2   8   4    2.39    0.37
  -5   7   4    2.38    0.27
  -7   6   4    3.88    0.30
 -10   4   4    2.17    0.35
 -11   3   4    1.34    0.35
 -15  -1   4    2.20    0.38
 -17  -4   4    0.75    0.40
 -18  -6   4    3.50    0.47
   3  10   5    1.54    0.40
   4  10   5    0.47    0.40
  -1   9   5    2.61    0.40
  -4   8   5    2.02    0.42
  -8   6   5    1.58    0.38
 -11   4   5    0.43    0.37
 -12   3   5    0.13    0.35
 -15   0   5    0.33    0.38
 -16  -1   5   -0.01    0.29
  -2   9   6    0.06    0.42
  -5   8   6    2.66    0.35
  -7   7   6    0.20    0.41
   7  -3  -1   10.65    0.53
   8  -3  -1   12.59    0.55
   9  -3  -1   26.56    0.66
   3  -4  -1    9.92    0.58
  13  -4  -1    7.90    0.43
  15  -5  -1    5.11    0.41
  17  -6  -1   12.09    0.50
  18  -7  -1    1.94    0.40
  19  -8  -1    1.02    0.39
  -4 -10  -1    0.46    0.39
  20 -10  -1    2.79    0.39
  -5 -13  -1    6.28    0.62
  -5 -16  -1   11.81    0.69
  -5 -17  -1    0.32    0.43
  -3 -21  -1    1.45    0.48
   3   1   0    0.15    0.70
  13   1   0    8.52    0.49
  16   0   0    2.28    0.36
  -2  -1   0    0.28    0.83
  18  -1   0   -0.20    0.35
  21  -3   0   10.03    0.46
  22  -4   0    3.32    0.44
  23  -5   0    0.18    0.39
 -10 -12   0    0.37    0.80
  14   4   1    0.49    0.35
  -1   3   1    5.62    0.65
  17   3   1    2.19    0.39
  -5   1   1   31.23    0.81
  21   1   1    0.53    0.37
 -11  -5   1    4.80    0.43
 -12  -7   1   13.22    0.66
   1   6   2   95.24    1.34
  -2   5   2   98.33    1.22
  -6   3   2   22.11    0.63
 -10   0   2   19.60    0.52
 -11  -1   2   29.27    0.63
 -16 -11   2    0.04    0.39
   3   8   3    5.46    0.43
  -1   7   3    3.56    0.42
  -4   6   3    2.58    0.29
  20   6   3    0.21    0.60
  -6   5   3    8.03    0.37
  -9   3   3   14.90    0.48
 -13  -1   3   11.48    0.49
 -14  -2   3    3.35    0.39
 -17  -8   3    0.89    0.42
   2   9   4   16.83    0.55
  -4   7   4    0.41    0.35
  -8   5   4    7.30    0.41
 -12   2   4   -0.04    0.24
 -13   1   4    1.23    0.28
 -14   0   4    7.17    0.41
 -16  -3   4    0.13    0.38
 -17  -5   4    1.35    0.42
   5  10   5    4.02    0.43
   6  10   5    0.65    0.41
  10  10   5    2.67    0.59
  11  10   5    0.44    0.45
   0   9   5    2.36    0.38
  -6   7   5    0.63    0.30
  -9   5   5    0.52    0.37
 -13   2   5    0.12    0.25
 -14   1   5    0.43    0.29
 -16  -2   5   -0.14    0.42
  -1   9   6    0.39    0.40
  -4   8   6    0.59    0.45
  -6   7   6    0.39    0.43
  -8   6   6   -0.04    0.44
   8 -14  -2    4.29    0.41
   9 -14  -2    1.96    0.38
   7 -15  -2    4.39    0.44
   8 -15  -2    6.76    0.48
   9 -15  -2    2.56    0.42
  10 -15  -2    0.44    0.41
   8 -16  -2    0.94    0.37
   9 -16  -2    2.79    0.43
   6  -3  -1   77.09    1.12
  10  -3  -1    5.58    0.34
  11  -3  -1    7.11    0.43
  14  -4  -1    0.34    0.26
  16  -5  -1    4.04    0.38
  -1  -6  -1    2.93    0.49
  18  -6  -1    0.27    0.38
  -2  -7  -1   27.32    0.92
  19  -7  -1    0.29    0.39
  -3  -8  -1   92.10    1.69
  20  -8  -1    2.64    0.42
  20  -9  -1    2.89    0.30
  21 -10  -1    0.26    0.40
  -5 -12  -1    1.71    0.47
  -5 -18  -1    0.60    0.47
  -4 -20  -1    0.51    0.45
  14   1   0    0.62    0.35
  17   0   0    0.13    0.32
  19  -1   0    1.47    0.38
  20  -2   0    1.26    0.28
  -3   2   1   57.18    1.19
  20   2   1    0.80    0.47
  23   0   1   -0.05    0.38
  24  -1   1    2.21    0.44
 -10  -4   1   17.76    0.64
 -13 -10   1    3.23    0.52
  -4   4   2   18.94    0.61
 -13  -4   2    2.30    0.39
 -14  -6   2   12.92    0.54
 -15  -8   2    1.51    0.40
 -16 -12   2    3.21    0.49
 -16 -13   2    0.68    0.55
   4   8   3    2.28    0.45
  -7   4   3    6.03    0.41
 -10   2   3    0.54    0.28
 -11   1   3    7.67    0.45
 -12   0   3    2.25    0.29
 -15  -4   3    1.12    0.36
 -16  -6   3    3.59    0.43
 -17  -9   3    3.03    0.47
   3   9   4    0.49    0.35
  13   9   4    3.29    0.72
  -1   8   4    0.09    0.33
  -6   6   4    5.27    0.34
  -9   4   4    1.28    0.37
 -15  -2   4    3.91    0.47
   7  10   5    3.53    0.49
   8  10   5    0.20    0.46
   9  10   5    1.67    0.47
   1   9   5    2.17    0.42
  -3   8   5    3.60    0.33
  -5   7   5    0.50    0.41
  -7   6   5    0.98    0.38
 -10   4   5    2.80    0.40
 -11   3   5   -0.03    0.36
 -14   0   5    1.10    0.42
 -15  -1   5    1.30    0.40
   0   9   6    0.34    0.41
  -3   8   6    0.35    0.41
  -7   6   6    1.32    0.46
  -9   5   6    1.46    0.32
 -10   4   6    1.36    0.42
   7 -12  -2   15.55    0.53
   8 -12  -2    2.43    0.36
   9 -12  -2    2.30    0.37
  10 -12  -2    0.83    0.36
  11 -12  -2    1.58    0.36
   6 -13  -2   22.72    0.59
   7 -13  -2    0.73    0.34
   8 -13  -2    7.25    0.37
   9 -13  -2   -0.04    0.24
  10 -13  -2    0.20    0.25
  11 -13  -2    1.85    0.37
  12 -13  -2    1.62    0.38
   5 -14  -2    5.78    0.42
   6 -14  -2    0.06    0.34
   7 -14  -2    8.61    0.39
  10 -14  -2    2.24    0.31
  11 -14  -2    3.80    0.35
  12 -14  -2    2.19    0.38
  13 -14  -2    1.62    0.38
   5 -15  -2    5.05    0.40
   6 -15  -2    2.30    0.39
  11 -15  -2    0.39    0.28
  12 -15  -2    1.63    0.40
  13 -15  -2    1.63    0.38
   5 -16  -2    3.58    0.43
   6 -16  -2    2.70    0.38
   7 -16  -2    1.00    0.28
  10 -16  -2    3.34    0.34
  11 -16  -2    0.27    0.27
  12 -16  -2    3.56    0.44
  13 -16  -2    0.82    0.40
   5 -17  -2    0.04    0.35
   6 -17  -2    0.26    0.37
   7 -17  -2    1.86    0.38
   8 -17  -2    4.08    0.35
   9 -17  -2    0.81    0.28
  10 -17  -2    0.91    0.40
  11 -17  -2    2.13    0.42
  12 -17  -2    7.50    0.50
   6 -18  -2    1.18    0.42
   7 -18  -2    0.74    0.42
   8 -18  -2    0.48    0.41
   9 -18  -2    0.13    0.39
  10 -18  -2    0.33    0.43
  11 -18  -2    2.16    0.44
   8 -19  -2    0.91    0.43
   5  -3  -1   13.41    0.54
  12  -3  -1   18.87    0.50
  13  -3  -1    1.95    0.37
   2  -4  -1    7.93    0.61
  15  -4  -1    2.09    0.30
  17  -5  -1    0.96    0.37
  21  -9  -1    1.80    0.42
  -5 -19  -1    5.34    0.61
  15   1   0    3.30    0.40
  21  -2   0    2.88    0.41
  22  -3   0   -0.03    0.39
  23  -4   0   -0.07    0.39
  -8  -7   0    3.75    0.73
  -9  -9   0   31.20    1.56
  15   4   1    1.99    0.48
  18   3   1    5.64    0.52
  22   1   1    0.16    0.39
  -6   0   1  187.38    1.88
  -9  -3   1   27.46    0.77
   2   6   2   10.37    0.58
  19   5   2   -0.12    0.57
  21   4   2    0.34    0.52
  -7   2   2   66.56    0.93
 -12  -3   2    1.67    0.40
 -15  -9   2    3.89    0.47
 -16 -14   2    0.55    0.43
   0   7   3   28.12    0.72
  -3   6   3   11.41    0.42
  -5   5   3   13.60    0.50
  -8   3   3    0.09    0.32
 -14  -3   3    0.41    0.36
 -16  -7   3    0.73    0.41
 -17 -10   3    0.15    0.42
   4   9   4    7.59    0.48
   5   9   4    1.80    0.48
   0   8   4    2.35    0.39
  -3   7   4    1.03    0.37
  -5   6   4    7.63    0.45
  -7   5   4    7.39    0.43
 -10   3   4    3.15    0.31
 -11   2   4    9.14    0.47
 -12   1   4    4.66    0.44
 -13   0   4    0.05    0.36
 -14  -1   4    2.36    0.34
 -16  -4   4   -0.05    0.28
 -17  -6   4    0.26    0.30
   2   9   5    0.83    0.40
  -2   8   5   -0.17    0.38
  -8   5   5    0.16    0.34
 -12   2   5    0.89    0.28
 -13   1   5    3.66    0.32
   1   9   6    0.75    0.43
  -2   8   6    2.32    0.45
  -5   7   6    0.81    0.32
  -8   5   6    0.21    0.41
   9 -10  -2    2.72    0.38
   6 -11  -2    4.07    0.41
   7 -11  -2    0.40    0.35
   8 -11  -2    6.95    0.35
   9 -11  -2    5.81    0.33
  10 -11  -2    1.16    0.26
  11 -11  -2    3.09    0.38
  12 -11  -2    0.04    0.34
   5 -12  -2    7.51    0.43
   6 -12  -2    0.67    0.24
  12 -12  -2    3.34    0.29
  13 -12  -2    0.75    0.35
   4 -13  -2    4.32    0.40
   5 -13  -2    0.64    0.25
  13 -13  -2    0.07    0.25
  14 -13  -2   -0.09    0.37
   4 -14  -2    1.67    0.37
  14 -14  -2    2.09    0.40
  15 -14  -2    0.61    0.40
   4 -15  -2    3.60    0.38
  14 -15  -2    0.58    0.38
  15 -15  -2    0.79    0.40
   4 -16  -2    4.27    0.43
  14 -16  -2    0.27    0.42
   4 -17  -2    2.53    0.41
   4 -18  -2    0.54    0.40
   5 -18  -2    0.33    0.37
   5 -19  -2    0.50    0.41
   6 -19  -2    1.54    0.41
   7 -19  -2    3.72    0.36
   4  -3  -1  145.52    1.68
  14  -3  -1   10.48    0.48
  16  -4  -1    4.14    0.32
   0  -5  -1   60.28    1.31
  18  -5  -1    3.28    0.40
  19  -6  -1    1.02    0.29
  20  -7  -1    0.15    0.25
  21  -8  -1    0.69    0.30
  -4  -9  -1    6.71    0.64
  -5 -11  -1    6.67    0.67
   8   2   0   13.05    0.84
   9   2   0   23.65    0.88
  10   2   0    3.93    0.47
  18   0   0    8.07    0.47
  20  -1   0    0.14    0.38
  23  -3   0    0.24    0.40
  24   0   1    3.85    0.60
  -7  -1   1   78.69    1.22
  -8  -2   1    1.86    0.42
 -11  -6   1   32.62    0.85
 -12  -8   1    2.76    0.52
 -13 -11   1    6.52    0.62
  16   6   2    4.53    0.70
  -1   5   2    8.59    0.52
  -5   3   2   19.66    0.65
  -8   1   2   23.51    0.59
  -9   0   2    4.70    0.42
 -10  -1   2    4.68    0.41
 -11  -2   2    4.11    0.43
 -13  -5   2    3.09    0.41
 -14  -7   2    3.13    0.42
   5   8   3   15.89    0.66
  -9   2   3    3.86    0.42
 -12  -1   3    4.87    0.46
 -13  -2   3    0.98    0.38
 -15  -5   3    5.48    0.35
 -17 -11   3    0.13    0.43
   6   9   4   18.74    0.70
  12   9   4    0.26    0.52
  -8   4   4    6.17    0.43
 -15  -3   4    3.11    0.35
 -16  -5   4    1.93    0.46
 -17  -7   4    1.07    0.43
   3   9   5    1.13    0.40
  -1   8   5    1.94    0.40
  -4   7   5    1.25    0.30
  -6   6   5    1.48    0.32
  -9   4   5    1.21    0.38
 -10   3   5    2.84    0.42
 -14  -1   5    0.41    0.42
 -15  -2   5    0.82    0.31
   2   9   6   -0.01    0.43
  -4   7   6    0.50    0.44
  -6   6   6    0.26    0.40
  -9   4   6    1.78    0.45
   9  -9  -2    3.08    0.41
  10  -9  -2   14.89    0.53
   6 -10  -2    0.66    0.36
   7 -10  -2    0.51    0.36
   8 -10  -2   15.68    0.47
  10 -10  -2    6.44    0.34
  11 -10  -2    7.40    0.34
  12 -10  -2    7.56    0.44
  13 -10  -2    3.74    0.40
   5 -11  -2    5.55    0.43
  13 -11  -2    1.69    0.27
  14 -11  -2    1.72    0.38
   4 -12  -2    1.60    0.37
  14 -12  -2    8.88    0.38
  15 -12  -2    1.30    0.37
   3 -13  -2   19.43    0.58
  15 -13  -2    2.83    0.32
  16 -13  -2    0.50    0.40
   3 -14  -2    9.71    0.48
  16 -14  -2    0.88    0.39
   3 -15  -2    6.21    0.37
   3 -16  -2    0.37    0.35
   3 -17  -2   -0.15    0.37
   3 -18  -2    0.65    0.40
   4 -19  -2    2.63    0.44
   5 -20  -2    0.15    0.43
   8  -2  -1    1.66    0.39
   9  -2  -1    1.35    0.38
  10  -2  -1   14.62    0.57
  11  -2  -1    1.60    0.35
  12  -2  -1    6.44    0.44
  15  -3  -1    2.05    0.37
  17  -4  -1    5.87    0.34
  19  -5  -1    1.65    0.41
  20  -6  -1    1.80    0.30
  21  -7  -1    1.37    0.34
  22  -8  -1    0.75    0.42
  -6 -15  -1    2.57    0.61
  -6 -16  -1   15.70    0.89
  -5 -20  -1    0.80    0.55
   7   2   0    4.61    0.68
  11   2   0   63.64    1.18
  12   2   0    7.97    0.60
  16   1   0    5.40    0.44
  19   0   0    0.04    0.36
  22  -2   0    0.19    0.40
   3   4   1    7.76    0.89
  16   4   1    4.28    0.56
  19   3   1    4.39    0.49
  21   2   1    8.29    0.58
  -4   1   1  232.76    2.33
  23   1   1    0.06    0.51
  -3   4   2    3.73    0.34
 -15 -10   2    9.28    0.56
   6   8   3    9.31    0.59
   7   8   3   14.00    0.75
  12   8   3    1.95    0.70
   1   7   3    3.28    0.41
  -2   6   3    1.73    0.37
  -4   5   3    3.20    0.40
  -6   4   3   17.03    0.49
 -10   1   3    2.38    0.31
 -11   0   3    0.50    0.25
 -14  -4   3    2.38    0.40
 -15  -6   3    4.80    0.46
 -16  -8   3    0.62    0.41
 -17 -12   3    0.19    0.42
   7   9   4    4.66    0.49
   8   9   4    2.17    0.52
   9   9   4    1.66    0.51
  10   9   4    2.87    0.54
  11   9   4    0.57    0.49
   1   8   4    0.30    0.35
  -2   7   4   30.28    0.66
  -4   6   4    1.92    0.40
  -6   5   4    2.61    0.38
  -9   3   4    2.10    0.36
 -10   2   4    0.41    0.38
 -12   0   4    7.77    0.46
 -13  -1   4    1.16    0.42
 -14  -2   4    0.54    0.33
 -15  -4   4    0.52    0.40
 -17  -8   4    0.85    0.46
   4   9   5    5.40    0.49
  -3   7   5    1.16    0.45
  -5   6   5    3.09    0.44
  -7   5   5   -0.16    0.36
 -11   2   5    0.20    0.28
 -12   1   5    4.47    0.45
 -13   0   5    0.27    0.29
 -15  -3   5    1.02    0.46
   3   9   6    1.04    0.44
  -1   8   6    0.39    0.31
  -3   7   6    0.04    0.47
  -5   6   6    1.02    0.41
  -7   5   6    0.63    0.42
 -10   3   6    0.67    0.30
   6  -9  -2   14.31    0.52
   7  -9  -2   19.98    0.58
   8  -9  -2    4.02    0.32
  11  -9  -2   10.83    0.41
  12  -9  -2    1.61    0.35
  13  -9  -2    4.00    0.39
   5 -10  -2   22.72    0.62
  14 -10  -2    7.01    0.34
  15 -10  -2    7.83    0.44
   4 -11  -2    6.68    0.38
  15 -11  -2    0.26    0.26
  16 -11  -2   -0.22    0.36
   3 -12  -2    0.24    0.36
  16 -12  -2    3.80    0.33
  17 -12  -2    0.70    0.38
   2 -13  -2    1.64    0.39
  17 -13  -2    0.37    0.38
   2 -14  -2    2.01    0.37
   2 -15  -2    1.81    0.39
   2 -16  -2    0.41    0.36
   2 -17  -2    5.18    0.44
   2 -18  -2    0.73    0.41
   3 -19  -2    0.82    0.42
   3 -20  -2    0.22    0.42
   4 -20  -2    2.60    0.46
   6  -2  -1   11.26    0.60
   7  -2  -1  131.79    1.45
  13  -2  -1    0.37    0.36
   3  -3  -1   85.71    1.41
  16  -3  -1    1.74    0.31
   1  -4  -1   18.96    0.84
  18  -4  -1    5.97    0.36
  20  -5  -1    0.77    0.41
  21  -6  -1    1.71    0.43
  22  -7  -1   -0.09    0.43
  -6 -14  -1   14.08    0.85
  -6 -17  -1    5.08    0.63
  13   2   0    5.94    0.47
  17   1   0    8.39    0.49
  21  -1   0    0.55    0.38
  24  -3   0    0.64    0.45
   0   3   1    1.52    0.61
 -10  -5   1    2.03    0.48
 -13 -12   1    0.85    0.47
   3   6   2   42.40    1.05
  22   4   2    0.78    0.59
  -6   2   2    3.24    0.47
 -12  -4   2   10.78    0.55
 -14  -8   2    1.09    0.40
 -15 -11   2    0.22    0.39
   8   8   3   32.92    1.09
  11   8   3    4.25    0.78
  -7   3   3   11.78    0.49
 -13  -3   3   11.30    0.52
 -16  -9   3    1.96    0.45
   2   8   4    2.41    0.38
  17   8   4    0.78    0.99
  -1   7   4    0.33    0.36
  -7   4   4    8.23    0.47
 -11   1   4    9.18    0.41
 -14  -3   4    0.21    0.43
 -16  -6   4    0.26    0.32
   5   9   5    1.06    0.43
   0   8   5    0.12    0.27
  -8   4   5    1.16    0.29
  -9   3   5    7.40    0.47
 -14  -2   5    0.54    0.43
   4   9   6    0.27    0.32
   0   8   6    0.70    0.32
  -8   4   6    0.55    0.44
  -9   3   6    0.61    0.43
   7  -8  -2    4.96    0.44
   8  -8  -2    1.29    0.40
   9  -8  -2   13.62    0.46
  10  -8  -2   36.91    0.64
  11  -8  -2    5.16    0.32
  12  -8  -2    5.56    0.40
  13  -8  -2    2.62    0.38
   5  -9  -2    9.94    0.50
  14  -9  -2    6.12    0.35
  15  -9  -2    3.51    0.41
   4 -10  -2   17.81    0.59
  16 -10  -2    0.14    0.38
   3 -11  -2   48.38    0.86
  17 -11  -2    0.77    0.39
   2 -12  -2    7.37    0.46
  18 -12  -2    0.40    0.40
   1 -14  -2    0.99    0.36
   1 -15  -2    4.12    0.45
   1 -16  -2    3.17    0.44
   1 -17  -2    0.35    0.40
   1 -18  -2    6.96    0.53
   2 -19  -2    5.29    0.49
   2 -20  -2    0.19    0.41
  14  -2  -1    4.99    0.36
  15  -2  -1    4.01    0.42
  17  -3  -1    2.30    0.32
  19  -4  -1    0.10    0.29
  21  -5  -1    0.19    0.41
  22  -6  -1   -0.16    0.43
  -6 -13  -1    3.97    0.69
  -6 -18  -1    0.13    0.51
   6   2   0   29.15    1.27
  14   2   0    7.02    0.49
  18   1   0   -0.02    0.36
  20   0   0    2.97    0.43
  22  -1   0    3.91    0.47
  23  -2   0    4.40    0.40
 -10 -13   0    0.20    0.95
  17   4   1    5.57    0.58
  20   3   1    1.32    0.53
  -2   2   1   29.16    0.96
  22   2   1   -0.13    0.39
 -12  -9   1    4.61    0.58
 -13 -13   1    2.08    0.54
  17   6   2    0.92    0.63
   0   5   2    0.02    0.28
  20   5   2    0.14    0.51
  -4   3   2   16.60    0.63
  -7   1   2   14.56    0.64
 -11  -3   2    9.59    0.51
 -13  -6   2   60.23    1.00
 -15 -12   2    1.32    0.46
   9   8   3   23.55    1.01
  10   8   3    6.96    0.78
   2   7   3   11.92    0.55
  -1   6   3   19.15    0.63
  -3   5   3   13.97    0.55
  -5   4   3    3.90    0.42
  -8   2   3    5.95    0.43
  -9   1   3   14.76    0.57
 -11  -1   3    6.52    0.46
 -12  -2   3    2.38    0.42
 -14  -5   3    2.94    0.42
 -15  -7   3    4.05    0.45
 -16 -10   3    0.82    0.45
   3   8   4    3.49    0.42
  -3   6   4   12.95    0.53
  -5   5   4    3.86    0.44
  -8   3   4    0.91    0.36
 -13  -2   4    0.55    0.43
 -15  -5   4    0.11    0.43
 -16  -7   4    1.47    0.46
   6   9   5    0.84    0.46
   7   9   5    0.60    0.53
   1   8   5    2.02    0.44
  -2   7   5    0.46    0.27
  -4   6   5    0.44    0.42
  -6   5   5    4.82    0.37
 -10   2   5    0.66    0.40
 -11   1   5    1.68    0.42
 -12   0   5    1.89    0.43
 -13  -1   5    3.82    0.35
 -15  -4   5    1.00    0.47
   1   8   6    0.33    0.42
  -2   7   6    0.57    0.31
  -4   6   6    0.44    0.47
  -6   5   6    1.12    0.33
 -10   2   6   -0.06    0.45
 -11   1   6    0.51    0.46
   9  -7  -2   17.21    0.55
  10  -7  -2    7.22    0.44
  11  -7  -2    7.26    0.43
  12  -7  -2    8.41    0.44
   6  -8  -2    2.36    0.38
  14  -8  -2    1.11    0.25
  15  -8  -2    0.87    0.38
   4  -9  -2    4.38    0.43
  16  -9  -2    0.76    0.26
  17  -9  -2    0.35    0.39
   3 -10  -2    3.63    0.44
  17 -10  -2    1.54    0.29
  18 -10  -2    2.05    0.42
   2 -11  -2    1.07    0.40
  18 -11  -2    3.53    0.35
  19 -11  -2    0.56    0.43
   1 -13  -2    7.58    0.46
   1 -19  -2    0.58    0.39
   5  -2  -1  250.69    2.19
  16  -2  -1    4.15    0.41
  18  -3  -1    5.80    0.38
  20  -4  -1    6.08    0.50
  -2  -6  -1    3.00    0.54
  23  -6  -1    1.83    0.46
  -3  -7  -1   11.84    0.81
  -5 -10  -1    9.63    0.79
  -6 -19  -1    0.94    0.57
  15   2   0    3.20    0.42
  24  -2   0    0.32    0.45
  10   5   1    2.00    0.70
  11   5   1    4.59    0.69
  -5   0   1    0.04    0.34
  -9  -4   1    1.69    0.40
 -11  -7   1    9.41    0.56
 -13 -14   1    0.58    0.62
   4   6   2    0.29    0.45
  -2   4   2   34.74    0.79
  -8   0   2   51.44    0.86
  -9  -1   2   31.55    0.72
 -10  -2   2    5.15    0.35
 -12  -5   2   12.07    0.57
 -14  -9   2    6.41    0.53
 -15 -13   2    2.72    0.50
 -10   0   3    6.34    0.39
 -13  -4   3    2.52    0.42
 -16 -11   3    1.39    0.46
   0   7   4    0.07    0.37
  -6   4   4    2.07    0.41
  -9   2   4    5.58    0.35
 -10   1   4    4.10    0.45
 -11   0   4    0.16    0.40
 -12  -1   4    5.32    0.46
 -14  -4   4    6.19    0.53
 -16  -8   4    0.54    0.46
   8   9   5    1.36    0.51
   9   9   5    1.86    0.64
  10   9   5    1.66    0.60
  11   9   5    1.42    0.61
  12   9   5    0.23    0.61
   2   8   5    0.17    0.40
  -1   7   5    0.25    0.42
  -5   5   5    0.53    0.42
  -7   4   5    3.51    0.35
  -8   3   5    0.65    0.39
 -13  -2   5    0.97    0.43
 -14  -3   5    0.43    0.43
 -15  -5   5    0.61    0.46
   2   8   6    0.82    0.47
  -1   7   6    0.25    0.45
  -3   6   6    0.55    0.47
  -5   5   6    0.36    0.42
  -7   4   6   -0.06    0.31
  -8   3   6    1.01    0.44
   7  -7  -2    3.94    0.42
   8  -7  -2    1.56    0.28
  13  -7  -2    4.97    0.34
  14  -7  -2    3.12    0.40
  15  -7  -2    4.59    0.44
   5  -8  -2    8.42    0.48
  16  -8  -2    3.95    0.32
  17  -8  -2    0.88    0.41
  18  -9  -2    0.37    0.40
   2 -10  -2    2.14    0.40
  19 -10  -2    0.39    0.41
   1 -12  -2    0.09    0.36
   0 -14  -2    0.06    0.37
   0 -15  -2    0.19    0.38
   0 -16  -2   14.12    0.62
   0 -17  -2    0.18    0.39
   0 -18  -2    3.59    0.49
   1 -20  -2    0.12    0.43
   9  -1  -1   10.59    0.56
  10  -1  -1   35.95    0.76
  11  -1  -1   10.73    0.46
  12  -1  -1    5.66    0.44
  13  -1  -1   18.92    0.63
  17  -2  -1    0.89    0.37
   2  -3  -1    7.45    0.68
  19  -3  -1    4.20    0.36
  21  -4  -1    1.19    0.43
  -1  -5  -1    4.08    0.60
  22  -5  -1    2.72    0.39
  -6 -20  -1    2.75    0.69
  16   2   0    7.69    0.49
  19   1   0    1.70    0.42
  21   0   0    0.09    0.29
  23  -1   0    0.42    0.43
  -7  -6   0    1.61    0.65
   9   5   1   15.52    1.55
  12   5   1    4.43    0.69
  18   4   1    6.61    0.62
  21   3   1    0.20    0.51
  23   2   1    1.09    0.49
  -6  -1   1   63.74    1.27
  -7  -2   1  134.41    1.77
  -8  -3   1   11.68    0.64
 -12 -10   1    4.88    0.61
 -13 -15   1    0.21    0.67
 -13 -16   1    1.86    0.77
 -13 -17   1    1.36    0.77
  -5   2   2   31.57    0.81
 -13  -7   2    4.50    0.47
 -15 -14   2    0.51    0.51
 -15 -15   2    0.81    0.61
   3   7   3    3.21    0.43
   0   6   3    0.02    0.40
  -6   3   3    1.19    0.29
 -12  -3   3    0.93    0.44
 -14  -6   3    8.45    0.50
 -15  -8   3    2.16    0.35
 -16 -12   3    1.12    0.50
   4   8   4    9.98    0.56
  -2   6   4   -0.04    0.38
  -4   5   4   17.51    0.59
  -7   3   4   20.94    0.59
 -13  -3   4    0.11    0.44
 -15  -6   4   12.48    0.51
 -16  -9   4   -0.01    0.46
   3   8   5    3.87    0.48
  -3   6   5    0.55    0.32
  -9   2   5    5.02    0.46
 -10   1   5    0.83    0.41
 -11   0   5    0.39    0.41
 -12  -1   5    5.02    0.48
 -14  -4   5    0.06    0.46
   3   8   6   -0.09    0.44
   0   7   6    0.11    0.44
  -6   4   6    1.60    0.45
  -9   2   6   -0.06    0.33
 -10   1   6    0.35    0.44
 -11   0   6   -0.06    0.45
   9  -6  -2    2.76    0.40
  10  -6  -2    8.46    0.47
  11  -6  -2    9.82    0.47
  12  -6  -2    8.95    0.45
  13  -6  -2   42.38    0.78
   6  -7  -2    1.05    0.35
  16  -7  -2   10.98    0.51
   4  -8  -2    9.99    0.51
  18  -8  -2    2.55    0.42
   3  -9  -2    0.42    0.26
  19  -9  -2    2.32    0.45
  20 -10  -2   -0.04    0.44
   1 -11  -2    5.28    0.47
   0 -13  -2    0.07    0.34
   0 -19  -2   -0.13    0.41
   0 -20  -2    0.40    0.48
   7  -1  -1   74.44    1.20
   8  -1  -1   25.66    0.69
  14  -1  -1   10.35    0.45
  15  -1  -1   17.07    0.61
   4  -2  -1  127.01    1.67
  18  -2  -1    1.67    0.40
  20  -3  -1    1.75    0.43
   0  -4  -1   -0.14    0.55
  22  -4  -1    0.97    0.46
  23  -5  -1    0.63    0.44
  -4  -8  -1    7.09    0.74
  -6 -12  -1    3.67    0.68
  17   2   0   11.33    0.57
  20   1   0   -0.06    0.42
  22   0   0    1.60    0.46
  13   5   1    2.22    0.55
 -10  -6   1   16.48    0.77
   1   5   2    8.98    0.60
  21   5   2    0.22    0.56
 -11  -4   2    5.20    0.49
 -14 -10   2    7.22    0.57
   4   7   3   28.75    0.86
  -2   5   3    6.87    0.47
  -4   4   3   16.58    0.50
  -7   2   3   37.87    0.71
  -8   1   3    2.52    0.42
 -11  -2   3    0.21    0.40
 -13  -5   3    9.06    0.52
 -15  -9   3    1.02    0.44
   5   8   4    5.69    0.49
   1   7   4    0.49    0.38
  -8   2   4    0.81    0.37
 -11  -1   4    9.87    0.52
 -12  -2   4    0.60    0.42
 -14  -5   4    0.48    0.44
 -15  -7   4    0.56    0.47
   4   8   5    2.24    0.45
   0   7   5   10.04    0.46
  -2   6   5    0.59    0.43
  -4   5   5    2.08    0.47
  -6   4   5    8.30    0.42
  -7   3   5   -0.15    0.39
 -13  -3   5    0.83    0.44
   4   8   6    0.75    0.48
   5   8   6    2.38    0.51
   1   7   6    0.34    0.45
  -2   6   6    0.16    0.48
  -4   5   6    0.85    0.49
  -7   3   6    1.56    0.49
   7  -6  -2    5.49    0.45
   8  -6  -2    1.30    0.29
  14  -6  -2   12.59    0.43
  15  -6  -2    9.61    0.49
  16  -6  -2    6.10    0.47
   5  -7  -2    3.22    0.42
  17  -7  -2    1.59    0.32
  18  -7  -2    0.16    0.40
   3  -8  -2   38.40    0.82
  19  -8  -2    1.84    0.42
   2  -9  -2   35.23    0.80
  20  -9  -2    3.91    0.37
   1 -10  -2   10.77    0.55
   0 -12  -2   19.98    0.63
  -1 -14  -2    0.90    0.48
  -1 -15  -2    4.74    0.47
  -1 -16  -2    3.69    0.48
  -1 -17  -2    0.15    0.41
  -1 -18  -2    7.76    0.58
  -1 -19  -2    0.46    0.56
  16  -1  -1    2.86    0.41
  19  -2  -1   12.84    0.56
  21  -3  -1    0.27    0.40
  23  -4  -1   -0.17    0.43
   5   2   0    1.97    0.79
  24  -1   0    1.70    0.47
  14   5   1   31.19    1.18
  19   4   1    0.08    0.50
  22   3   1    0.17    0.58
  -3   1   1   99.65    1.70
 -11  -8   1    2.67    0.47
   5   6   2    7.99    0.68
  18   6   2    1.71    0.69
  -1   4   2    7.57    0.57
  -3   3   2    9.83    0.50
  -6   1   2   80.69    1.12
 -10  -3   2    8.76    0.51
 -12  -6   2    7.46    0.53
 -13  -8   2    2.28    0.42
 -14 -11   2    2.24    0.47
   1   6   3   19.27    0.68
  -5   3   3   18.52    0.61
  -9   0   3    2.30    0.34
 -10  -1   3    2.17    0.35
 -14  -7   3    6.65    0.52
 -15 -10   3    0.44    0.46
   6   8   4    2.40    0.44
  16   8   4    1.00    0.85
   2   7   4   26.55    0.73
  -1   6   4    4.35    0.44
  -3   5   4    0.39    0.42
  -5   4   4   28.68    0.63
  -9   1   4    2.29    0.30
 -10   0   4    0.09    0.27
 -13  -4   4    1.14    0.46
 -15  -8   4   -0.12    0.47
   5   8   5    0.67    0.44
   1   7   5    0.76    0.40
  -8   2   5    1.51    0.42
  -9   1   5    2.96    0.48
 -10   0   5    5.06    0.47
 -11  -1   5    2.99    0.47
 -12  -2   5    0.82    0.45
 -14  -5   5    0.93    0.48
   6   8   6    0.25    0.48
   2   7   6    0.68    0.50
  -1   6   6    2.24    0.52
  -3   5   6    1.62    0.47
  -5   4   6    0.17    0.44
  -8   2   6   -0.17    0.33
  -9   1   6    2.18    0.50
 -10   0   6    0.89    0.46
 -11  -1   6    1.06    0.34
   9  -5  -2   10.14    0.51
  10  -5  -2   16.08    0.55
  11  -5  -2    7.95    0.47
  12  -5  -2   13.20    0.53
  13  -5  -2    3.47    0.43
  14  -5  -2    0.94    0.40
   6  -6  -2    1.57    0.38
  17  -6  -2    1.37    0.40
   4  -7  -2   24.14    0.70
  19  -7  -2    2.37    0.44
  20  -8  -2    0.05    0.29
  21  -8  -2    0.33    0.47
   0 -11  -2   -0.06    0.36
  -1 -13  -2    8.32    0.53
  -1 -20  -2   -0.10    0.45
   6  -1  -1   66.73    1.22
  17  -1  -1    0.28    0.37
  20  -2  -1    1.21    0.42
  22  -3  -1   -0.38    0.41
  12   3   0    4.15    0.56
  18   2   0    3.82    0.46
  21   1   0    1.06    0.44
  23   0   0   -0.06    0.44
  -3  -2   0  140.12    4.05
  -9 -10   0    5.56    0.93
  15   5   1    4.93    0.73
   1   3   1    5.86    0.78
 -12 -11   1    1.87    0.54
  -7   0   2    0.09    0.28
  -8  -1   2   26.57    0.74
  -9  -2   2   52.15    0.90
 -14 -12   2   10.24    0.74
   5   7   3    4.38    0.54
  -1   5   3    5.80    0.49
  -3   4   3   10.08    0.54
 -12  -4   3    6.60    0.48
 -13  -6   3    2.92    0.46
 -14  -8   3    1.28    0.46
 -15 -11   3    0.21    0.44
   7   8   4   10.23    0.60
  -6   3   4   10.84    0.45
 -12  -3   4    0.53    0.41
 -14  -6   4    2.90    0.37
   6   8   5    4.09    0.51
   2   7   5    0.73    0.43
  -1   6   5    0.58    0.42
  -3   5   5    0.99    0.45
  -5   4   5    1.41    0.32
 -13  -4   5    0.61    0.45
 -14  -6   5    1.45    0.53
   0   6   6    0.08    0.48
  -6   3   6    2.74    0.37
  -7   2   6    0.90    0.51
  11 -15  -3    0.31    0.45
  12 -15  -3    0.31    0.46
  13 -15  -3    1.15    0.51
  10 -16  -3    0.34    0.46
  11 -16  -3    1.59    0.49
  12 -16  -3    0.35    0.48
  10 -17  -3    0.57    0.47
   8  -5  -2    0.09    0.39
  15  -5  -2    3.80    0.34
  16  -5  -2    8.11    0.51
   5  -6  -2    7.64    0.51
  18  -6  -2    2.08    0.37
  19  -6  -2    1.90    0.47
  20  -7  -2   -0.04    0.29
   2  -8  -2   19.85    0.68
   1  -9  -2    5.53    0.49
  -1 -12  -2    0.28    0.36
  -2 -16  -2    0.45    0.52
  -2 -17  -2    5.08    0.61
  -2 -18  -2    1.08    0.56
  10   0  -1   20.14    0.73
  11   0  -1    0.13    0.39
  12   0  -1    0.56    0.39
  13   0  -1   -0.28    0.43
  14   0  -1    2.77    0.46
  18  -1  -1    1.48    0.31
   3  -2  -1   53.83    1.22
  21  -2  -1    8.48    0.52
   1  -3  -1    5.60    0.75
  23  -3  -1    1.57    0.50
  -7 -15  -1    5.72    0.90
  -7 -16  -1    4.48    0.78
  -7 -17  -1    0.14    0.64
  -7 -18  -1    1.81    0.78
  10   3   0    4.46    0.52
  11   3   0    1.04    0.40
  13   3   0    9.16    0.58
  14   3   0    9.88    0.57
  19   2   0    7.76    0.57
   2   1   0    0.21    1.26
  22   1   0    4.15    0.54
  24   0   0    0.25    0.47
  -6  -5   0   10.50    1.09
  -8  -8   0   29.26    1.53
 -10 -14   0    0.21    0.92
   4   4   1   10.15    1.18
  20   4   1    6.57    0.67
  -1   2   1   15.63    0.84
  -9  -5   1   18.28    0.74
   2   5   2   95.19    1.54
  22   5   2    0.63    0.64
  -4   2   2    5.85    0.55
 -11  -5   2    6.94    0.53
 -12  -7   2   10.03    0.65
 -13  -9   2    5.14    0.51
 -14 -13   2    0.15    0.56
  -6   2   3    2.20    0.32
  -7   1   3    7.22    0.51
 -10  -2   3    0.39    0.42
 -11  -3   3    8.37    0.43
 -15 -12   3    0.72    0.47
   8   8   4    3.76    0.53
   3   7   4    0.81    0.42
   0   6   4    1.19    0.42
  -2   5   4    3.75    0.46
  -4   4   4    9.53    0.53
  -7   2   4    1.83    0.31
  -8   1   4    2.79    0.42
  -9   0   4    0.28    0.40
 -10  -1   4    4.99    0.48
 -11  -2   4   11.91    0.58
 -13  -5   4    1.06    0.49
 -14  -7   4    0.77    0.46
 -15  -9   4    3.19    0.54
   7   8   5    2.35    0.50
   0   6   5    0.39    0.42
  -4   4   5    3.21    0.47
  -6   3   5    3.68    0.36
  -7   2   5    3.97    0.46
 -11  -2   5    0.68    0.45
 -12  -3   5    0.19    0.31
   3   7   6    0.28    0.34
  -2   5   6    3.37    0.50
  -4   4   6    1.13    0.34
  -8   1   6    3.02    0.40
  -9   0   6   -0.10    0.43
 -10  -1   6    0.13    0.48
  10 -13  -3    2.49    0.48
  11 -13  -3    1.57    0.49
  12 -13  -3    0.42    0.43
  13 -13  -3    3.02    0.46
  14 -13  -3    1.00    0.46
  15 -13  -3    0.78    0.47
   9 -14  -3    3.25    0.51
  10 -14  -3    0.35    0.46
  11 -14  -3    1.75    0.36
  12 -14  -3    0.57    0.32
  13 -14  -3    0.14    0.30
  14 -14  -3   -0.14    0.32
  15 -14  -3    0.71    0.48
   8 -15  -3    0.74    0.47
   9 -15  -3    2.39    0.48
  10 -15  -3    3.60    0.40
   8 -16  -3    1.83    0.47
   9 -16  -3    0.25    0.35
   7 -17  -3    0.13    0.46
   8 -17  -3    0.46    0.47
   9 -17  -3    0.29    0.33
  10  -4  -2   24.47    0.67
  11  -4  -2    3.69    0.46
  12  -4  -2    9.56    0.54
  13  -4  -2    1.74    0.43
  14  -4  -2    2.94    0.46
   7  -5  -2    3.57    0.35
  17  -5  -2    0.68    0.32
  18  -5  -2    0.74    0.46
  20  -6  -2    0.12    0.42
   3  -7  -2    6.44    0.51
  21  -7  -2    3.10    0.38
   0 -10  -2   11.02    0.58
  -2 -14  -2    2.13    0.53
  -2 -15  -2    2.08    0.46
  -2 -19  -2    5.33    0.65
   9   0  -1    0.06    0.43
  15   0  -1    0.05    0.42
  16   0  -1    0.45    0.41
   5  -1  -1   30.83    0.99
  19  -1  -1    0.67    0.29
  22  -2  -1    0.28    0.46
  -5  -9  -1   14.98    1.08
  -6 -11  -1    1.36    0.70
  -7 -19  -1    0.31    0.73
   9   3   0    8.05    0.74
  15   3   0    0.20    0.36
  20   2   0    0.90    0.44
  16   5   1    3.93    0.62
  23   3   1    1.35    0.55
  -4   0   1  414.14    3.32
  -8  -4   1   43.21    1.08
 -10  -7   1    5.96    0.62
 -11  -9   1    8.02    0.70
 -12 -12   1   10.62    0.79
   6   6   2    1.82    0.56
  19   6   2    1.93    0.83
  -2   3   2   17.36    0.70
 -10  -4   2   23.49    0.75
 -14 -14   2    1.96    0.65
   6   7   3    0.30    0.44
   2   6   3    1.44    0.32
  -4   3   3    9.30    0.55
  -8   0   3    8.07    0.44
  -9  -1   3   15.81    0.55
 -12  -5   3    9.74    0.54
 -13  -7   3    1.67    0.45
 -14  -9   3    0.55    0.45
 -15 -13   3    0.56    0.49
   9   8   4    1.10    0.45
  10   8   4    2.17    0.62
  15   8   4    0.16    0.72
  -5   3   4   10.38    0.57
 -12  -4   4    3.92    0.49
 -15 -10   4    0.63    0.52
   8   8   5    1.68    0.52
   3   7   5    1.00    0.45
  -2   5   5    8.98    0.54
  -8   1   5    0.14    0.31
  -9   0   5    0.86    0.31
 -10  -1   5    1.13    0.34
 -13  -5   5    0.23    0.34
 -14  -7   5    2.23    0.56
   4   7   6    0.91    0.51
   1   6   6    2.72    0.55
  -1   5   6    1.39    0.53
  -3   4   6    1.24    0.49
  -5   3   6    7.75    0.45
  -6   2   6    1.64    0.49
  11 -11  -3    0.69    0.46
  12 -11  -3    1.00    0.41
  13 -11  -3    7.37    0.51
  14 -11  -3    0.71    0.44
   9 -12  -3    3.88    0.53
  10 -12  -3   10.66    0.57
  11 -12  -3    3.97    0.40
  12 -12  -3    0.97    0.33
  13 -12  -3    0.19    0.31
  14 -12  -3    0.41    0.31
  15 -12  -3    0.62    0.43
  16 -12  -3    1.40    0.48
   8 -13  -3    5.17    0.53
   9 -13  -3    0.22    0.31
  16 -13  -3    0.50    0.33
   7 -14  -3    7.53    0.56
   8 -14  -3    0.85    0.37
   6 -15  -3    0.28    0.42
   7 -15  -3    1.35    0.44
   6 -16  -3    4.53    0.49
   7 -16  -3    2.00    0.36
   6 -17  -3    0.31    0.47
   6 -18  -3   -0.03    0.48
   7 -18  -3    1.31    0.37
   9  -4  -2    4.51    0.46
  15  -4  -2    4.14    0.39
  16  -4  -2   11.32    0.55
  17  -4  -2    1.56    0.44
   6  -5  -2    5.56    0.39
  19  -5  -2    0.07    0.45
   4  -6  -2    0.20    0.44
  21  -6  -2    1.39    0.44
  -1 -11  -2    4.84    0.48
  -2 -13  -2    1.91    0.52
  -2 -20  -2    0.09    0.52
   8   0  -1   42.69    0.98
  17   0  -1    0.03    0.40
  20  -1  -1    1.29    0.34
  23  -2  -1    0.77    0.46
  -7 -14  -1   11.32    1.12
  -7 -20  -1    2.64    0.90
  16   3   0    2.33    0.45
  23   1   0   -0.03    0.48
  -4  -3   0   20.55    1.64
  -5  -4   0    0.45    0.79
  17   5   1    0.95    0.56
  21   4   1    1.90    0.60
  -5  -1   1   22.51    0.94
  -7  -3   1   11.49    0.70
   0   4   2    4.68    0.45
  -5   1   2   19.86    0.66
  -9  -3   2   18.63    0.71
 -13 -10   2    3.76    0.52
 -14 -15   2    0.28    0.67
 -14 -16   2    0.63    0.63
   0   5   3   61.71    1.05
  -2   4   3    8.96    0.55
 -11  -4   3    4.92    0.49
 -14 -10   3    3.92    0.53
  11   8   4    2.53    0.62
  12   8   4    1.05    0.59
  13   8   4    0.04    0.59
  14   8   4    2.88    0.75
   4   7   4    0.28    0.39
   1   6   4    4.87    0.49
  -1   5   4    1.70    0.45
  -3   4   4    1.47    0.46
  -6   2   4    3.92    0.47
 -11  -3   4    1.19    0.49
 -13  -6   4    5.97    0.56
 -14  -8   4    3.22    0.52
 -15 -11   4    4.09    0.59
   9   8   5    0.65    0.53
  10   8   5    0.13    0.54
  11   8   5    0.22    0.64
   4   7   5    1.65    0.49
   1   6   5    0.53    0.45
  -3   4   5    6.43    0.54
  -5   3   5    1.11    0.34
  -6   2   5    1.33    0.46
 -11  -3   5    0.43    0.47
 -12  -4   5    0.34    0.34
 -13  -6   5    0.36    0.51
   5   7   6    0.80    0.49
   2   6   6    0.82    0.49
  -4   3   6    0.70    0.48
  -7   1   6    1.30    0.36
  -8   0   6    2.20    0.54
  -9  -1   6    2.28    0.53
 -10  -2   6    0.38    0.35
  11 -10  -3    0.53    0.40
  12 -10  -3    7.15    0.50
  13 -10  -3    0.52    0.41
  14 -10  -3    3.43    0.47
  15 -10  -3    0.70    0.44
   9 -11  -3    2.12    0.45
  10 -11  -3    4.14    0.37
  15 -11  -3   -0.12    0.29
  16 -11  -3    1.28    0.46
  17 -11  -3    0.55    0.45
   7 -12  -3   -0.15    0.41
   8 -12  -3    2.24    0.34
  17 -12  -3   -0.03    0.33
   6 -13  -3    1.40    0.44
   7 -13  -3    1.11    0.34
   6 -14  -3    3.15    0.46
   5 -15  -3    1.07    0.44
   5 -16  -3    0.13    0.42
   5 -17  -3    0.37    0.46
   5 -18  -3    0.81    0.50
   8  -4  -2    3.59    0.37
  18  -4  -2    3.26    0.49
   5  -5  -2   14.46    0.62
  20  -5  -2   -0.03    0.34
  21  -5  -2    0.68    0.49
  22  -6  -2    1.23    0.51
   2  -7  -2   15.59    0.63
   1  -8  -2   47.53    0.97
   0  -9  -2    0.09    0.41
  -3 -17  -2    0.13    0.54
  -3 -18  -2    0.34    0.59
   7   0  -1   -0.09    0.46
  18   0  -1    1.48    0.43
  21  -1  -1    0.30    0.32
  -2  -5  -1   61.80    1.78
  -3  -6  -1   84.66    2.14
   8   3   0   11.10    0.89
  17   3   0   11.05    0.62
  18   3   0    4.33    0.60
  21   2   0    3.62    0.52
  24   1   0    1.26    0.62
  -6  -2   1   12.95    0.68
 -12 -13   1    0.07    0.55
   3   5   2    5.90    0.66
  -6   0   2   39.23    0.85
  -7  -1   2   14.15    0.65
  -8  -2   2    2.62    0.48
 -11  -6   2    9.36    0.58
 -12  -8   2    4.94    0.52
 -13 -11   2    1.51    0.62
   7   7   3   10.82    0.68
   3   6   3    9.70    0.58
  -5   2   3    7.28    0.47
  -6   1   3    3.33    0.46
 -10  -3   3   20.46    0.69
 -12  -6   3   12.90    0.60
 -13  -8   3    3.36    0.52
 -14 -11   3    0.68    0.60
   5   7   4    2.88    0.49
  -4   3   4    2.43    0.47
  -7   1   4    0.17    0.28
  -8   0   4    0.59    0.41
  -9  -1   4    2.32    0.44
 -10  -2   4    0.67    0.32
 -12  -5   4    1.67    0.50
 -13  -7   4    2.47    0.50
 -14  -9   4    2.46    0.57
  12   8   5    0.13    0.58
  13   8   5    0.52    0.56
   5   7   5    0.24    0.45
  -1   5   5    2.15    0.36
  -7   1   5    7.48    0.51
  -8   0   5    3.07    0.49
  -9  -1   5    1.22    0.46
 -10  -2   5    1.40    0.32
 -12  -5   5    0.98    0.52
 -13  -7   5    2.97    0.59
   6   7   6    0.15    0.50
   7   7   6    0.37    0.48
   3   6   6    0.38    0.51
   0   5   6    0.21    0.48
  -2   4   6    4.49    0.44
  -5   2   6    1.50    0.51
 -10  -3   6    1.02    0.51
  12  -9  -3    2.10    0.44
  13  -9  -3    9.95    0.53
  14  -9  -3    0.84    0.43
  15  -9  -3    1.16    0.44
   9 -10  -3    8.69    0.52
  10 -10  -3   11.87    0.46
  16 -10  -3    1.21    0.33
  17 -10  -3    0.23    0.46
  18 -10  -3    0.32    0.47
   7 -11  -3    4.70    0.49
   8 -11  -3    2.03    0.32
   6 -12  -3    2.09    0.44
   5 -13  -3    4.32    0.47
   5 -14  -3    7.20    0.50
   4 -15  -3    2.22    0.45
   4 -16  -3    0.48    0.47
   4 -17  -3    1.60    0.51
   4 -18  -3    0.82    0.48
  10  -3  -2    8.43    0.53
  11  -3  -2   10.83    0.54
  12  -3  -2    1.97    0.34
  13  -3  -2    1.33    0.31
  14  -3  -2    2.38    0.34
  15  -3  -2    3.92    0.48
  16  -3  -2    2.84    0.48
   7  -4  -2    3.66    0.37
  19  -4  -2    0.99    0.37
  20  -4  -2    0.22    0.47
  22  -5  -2    0.01    0.51
   3  -6  -2   49.16    0.99
  -1 -10  -2   10.76    0.61
  -2 -12  -2    8.39    0.59
  -3 -15  -2    6.01    0.56
  -3 -16  -2    0.52    0.46
  -3 -19  -2    0.51    0.52
  -3 -20  -2    0.38    0.69
  12   1  -1    5.62    0.51
  13   1  -1   24.00    0.77
  14   1  -1    9.85    0.59
  19   0  -1   -0.13    0.29
  20   0  -1    1.36    0.46
   4  -1  -1  267.19    2.64
  22  -1  -1    0.63    0.49
   2  -2  -1   31.14    1.08
  -1  -4  -1   19.34    1.09
  22   2   0   -0.18    0.47
  18   5   1    2.48    0.60
  22   4   1    0.78    0.66
  -2   1   1   48.76    1.41
  -9  -6   1   25.66    0.93
 -11 -10   1    2.44    0.59
 -12 -14   1    3.02    0.73
  -3   2   2   40.84    0.99
 -10  -5   2   16.84    0.71
   1   5   3    5.89    0.51
  -3   3   3    1.42    0.43
  -7   0   3    0.28    0.41
  -8  -1   3    2.78    0.45
  -9  -2   3    7.24    0.55
   2   6   4    0.24    0.30
   0   5   4   -0.24    0.42
  -2   4   4    7.71    0.54
 -11  -4   4    0.53    0.45
 -14 -10   4    1.05    0.54
   6   7   5    0.45    0.49
   2   6   5    0.65    0.30
   0   5   5   17.98    0.66
  -2   4   5    5.67    0.53
  -4   3   5    5.74    0.40
  -5   2   5    5.27    0.52
 -11  -4   5    1.24    0.49
   4   6   6    0.09    0.50
   1   5   6    0.59    0.51
  -1   4   6    0.62    0.49
  -3   3   6    4.12    0.55
  -6   1   6    1.14    0.37
  -7   0   6    0.23    0.46
  -8  -1   6    2.54    0.56
  -9  -2   6    0.23    0.36
  13  -8  -3    3.42    0.47
  14  -8  -3    1.34    0.46
   9  -9  -3   10.90    0.54
  10  -9  -3    1.66    0.44
  11  -9  -3   -0.05    0.30
  16  -9  -3    1.84    0.33
  17  -9  -3    3.32    0.48
  18  -9  -3    1.20    0.50
   7 -10  -3    2.35    0.46
   8 -10  -3    5.50    0.39
   6 -11  -3    3.32    0.49
   5 -12  -3    0.26    0.43
   4 -14  -3   -0.03    0.42
   3 -16  -3    7.31    0.59
   3 -17  -3    1.18    0.50
   3 -18  -3    1.86    0.51
   9  -3  -2   19.31    0.65
  17  -3  -2    1.01    0.30
  18  -3  -2    1.59    0.49
   6  -4  -2   17.50    0.66
  21  -4  -2    0.14    0.49
   4  -5  -2    8.53    0.56
  -3 -14  -2   10.00    0.64
  11   1  -1   10.91    0.60
  15   1  -1   21.87    0.71
  16   1  -1    2.86    0.45
   6   0  -1  177.95    2.09
  21   0  -1    0.06    0.45
  23  -1  -1   -0.16    0.48
  -4  -7  -1   29.75    1.52
  19   3   0    4.92    0.56
 -10 -15   0    0.13    0.88
 -10 -19   0    0.42    1.41
  19   5   1    1.33    0.66
 -10  -8   1    2.86    0.56
   7   6   2    7.12    0.75
  20   6   2    0.07    0.79
   1   4   2    8.21    0.65
  -1   3   2   17.35    0.76
 -11  -7   2   10.69    0.62
 -12  -9   2    1.00    0.45
 -13 -12   2    0.59    0.47
   8   7   3   19.32    0.88
   4   6   3    2.32    0.47
  -1   4   3    9.95    0.57
 -11  -5   3   16.22    0.55
 -12  -7   3    4.40    0.52
 -13  -9   3   11.61    0.65
 -14 -12   3    0.63    0.51
 -14 -13   3    1.23    0.62
   6   7   4   13.90    0.64
   3   6   4   12.96    0.62
  -5   2   4    2.22    0.36
  -6   1   4    2.15    0.45
  -9  -2   4    5.84    0.51
 -10  -3   4    3.13    0.51
 -12  -6   4    1.03    0.52
 -13  -8   4    0.29    0.48
 -14 -11   4    0.51    0.54
   7   7   5    0.85    0.58
   3   6   5    0.75    0.47
  -6   1   5    0.38    0.44
  -7   0   5    1.16    0.46
  -8  -1   5    0.01    0.45
  -9  -2   5    5.97    0.55
 -10  -3   5    3.71    0.40
 -12  -6   5    2.28    0.39
 -13  -8   5    0.64    0.57
   2   5   6    3.50    0.58
  -4   2   6    2.43    0.51
  -5   1   6    1.68    0.50
 -10  -4   6    1.07    0.54
  10  -8  -3    5.71    0.47
  11  -8  -3    4.83    0.47
  12  -8  -3    2.34    0.34
  15  -8  -3    2.75    0.35
  16  -8  -3    0.43    0.43
  17  -8  -3    1.10    0.42
  18  -8  -3    2.09    0.49
   8  -9  -3   11.90    0.56
  19  -9  -3    0.68    0.51
   6 -10  -3   17.92    0.62
   5 -11  -3   14.96    0.62
   4 -13  -3    1.87    0.34
   3 -14  -3    3.67    0.52
   3 -15  -3    6.64    0.55
   3 -19  -3    2.57    0.54
  13  -2  -2    8.33    0.54
  14  -2  -2    0.66    0.44
  15  -2  -2    2.93    0.48
   8  -3  -2  103.56    1.28
  19  -3  -2    2.30    0.38
  20  -3  -2    2.09    0.47
  22  -4  -2    1.15    0.52
   2  -6  -2   11.09    0.64
   1  -7  -2    0.84    0.41
   0  -8  -2   11.25    0.60
  -2 -11  -2    1.19    0.41
  -3 -13  -2   22.75    0.89
  10   1  -1   37.64    0.87
  17   1  -1    0.24    0.42
  18   1  -1    1.24    0.45
  22   0  -1    1.73    0.51
  24  -1  -1    2.40    0.56
   0  -3  -1    1.46    0.72
  -7 -13  -1    2.95    0.95
  20   3   0    0.23    0.47
   4   2   0   21.10    1.62
  23   2   0    6.32    0.63
  23   4   1    0.17    0.67
 -12 -15   1    0.88    0.66
 -12 -16   1    0.03    0.72
  -4   1   2   24.79    0.73
  -9  -4   2    5.48    0.53
 -13 -13   2    0.47    0.59
   9   7   3   12.60    0.87
  -4   2   3    2.36    0.39
 -10  -4   3    0.82    0.47
 -13 -10   3    0.36    0.48
 -14 -14   3    0.31    0.56
   7   7   4    9.41    0.59
   1   5   4    1.53    0.46
  -3   3   4    3.46    0.49
  -7   0   4    0.26    0.27
  -8  -1   4    3.64    0.38
 -11  -5   4    1.36    0.45
 -13  -9   4    3.69    0.57
 -14 -12   4    2.17    0.56
   8   7   5    2.28    0.61
   1   5   5    2.47    0.50
  -1   4   5   17.08    0.67
  -3   3   5   12.73    0.51
 -11  -5   5    5.62    0.60
 -12  -7   5    4.26    0.61
   5   6   6    0.77    0.37
   0   4   6    0.48    0.53
  -2   3   6    5.38    0.45
  -6   0   6    3.36    0.41
  -7  -1   6    0.31    0.49
  -8  -2   6   -0.23    0.54
  -9  -3   6    0.54    0.37
  11  -7  -3   14.20    0.57
  12  -7  -3    4.55    0.48
  13  -7  -3    1.60    0.44
  14  -7  -3    6.01    0.51
  15  -7  -3    6.08    0.48
  16  -7  -3    0.56    0.44
  17  -7  -3    1.99    0.48
   8  -8  -3   40.04    0.81
   9  -8  -3   27.58    0.63
  19  -8  -3    1.13    0.49
   7  -9  -3    8.17    0.52
   4 -12  -3    0.75    0.33
   3 -13  -3    1.66    0.44
   2 -15  -3    1.20    0.49
   2 -16  -3    2.07    0.51
   2 -17  -3    1.71    0.53
   2 -18  -3   -0.28    0.49
   2 -19  -3    0.66    0.49
  10  -2  -2    5.39    0.52
  11  -2  -2    6.32    0.50
  12  -2  -2    5.88    0.41
  16  -2  -2    0.22    0.32
  17  -2  -2   10.03    0.55
  18  -2  -2    3.58    0.53
   7  -3  -2   28.55    0.79
  21  -3  -2    1.75    0.49
   5  -4  -2    0.23    0.31
   3  -5  -2    5.68    0.55
  -1  -9  -2    5.29    0.54
  -4 -17  -2    3.61    0.69
  -4 -18  -2    0.61    0.62
   9   1  -1    9.37    0.52
  19   1  -1    0.97    0.47
   7   3   0   20.95    1.13
  21   3   0   11.50    0.72
  24   2   0    1.11    0.53
  -9 -11   0    6.07    1.01
  20   5   1    0.94    0.60
   2   3   1    6.94    0.90
   0   2   1    0.08    0.78
  -3   0   1    0.24    0.70
  -8  -5   1    0.32    0.43
 -11 -11   1    1.51    0.61
 -12 -17   1    3.73    0.84
 -12 -18   1    0.01    0.66
   4   5   2    8.92    0.75
  -5   0   2    0.19    0.48
  -6  -1   2   76.55    1.27
  -7  -2   2   64.61    1.18
  -8  -3   2  101.41    1.38
 -12 -10   2    7.81    0.58
 -13 -14   2    1.13    0.65
   2   5   3    8.56    0.60
  -2   3   3    2.63    0.49
  -5   1   3    1.92    0.37
  -6   0   3    1.34    0.47
  -7  -1   3    0.68    0.45
  -8  -2   3    6.22    0.51
  -9  -3   3   14.25    0.54
 -11  -6   3   21.29    0.71
 -12  -8   3    2.22    0.51
   8   7   4    3.69    0.61
   4   6   4    2.21    0.47
  -1   4   4    7.79    0.46
  -4   2   4    2.06    0.49
 -10  -4   4    1.75    0.48
 -12  -7   4    0.72    0.38
   9   7   5    0.71    0.64
   4   6   5    0.33    0.32
  -2   3   5    2.60    0.51
  -4   2   5    0.69    0.34
  -5   1   5    1.07    0.47
  -9  -3   5    7.53    0.61
 -10  -4   5    3.51    0.43
 -11  -6   5    1.19    0.55
   6   6   6    0.18    0.37
   7   6   6    0.47    0.56
   3   5   6    1.88    0.54
   1   4   6    0.65    0.53
  -1   3   6    4.09    0.58
  -3   2   6    1.26    0.40
  -4   1   6   -0.11    0.52
  -9  -4   6    1.64    0.58
  14  -6  -3    9.08    0.55
  15  -6  -3    4.75    0.48
   9  -7  -3   12.96    0.59
  10  -7  -3    2.02    0.43
  18  -7  -3   -0.24    0.33
  19  -7  -3    0.98    0.50
   7  -8  -3   16.25    0.63
   6  -9  -3    0.31    0.43
   5 -10  -3    8.43    0.46
   4 -11  -3    0.26    0.30
   3 -12  -3    1.21    0.45
   2 -14  -3    0.13    0.45
   9  -2  -2   47.45    0.94
  19  -2  -2    2.33    0.52
   6  -3  -2   27.97    0.81
  22  -3  -2    1.12    0.55
  -2 -10  -2    2.12    0.45
  -3 -12  -2    0.33    0.44
  -4 -16  -2    4.54    0.67
  -4 -19  -2    3.66    0.72
  -4 -20  -2    2.75    0.74
   8   1  -1   20.83    0.81
  20   1  -1    1.39    0.49
   5   0  -1    0.08    0.58
  23   0  -1    0.02    0.50
   3  -1  -1   86.19    1.65
  -6 -10  -1    4.50    1.04
  12   4   0   20.18    0.94
  13   4   0   18.96    0.81
  14   4   0    3.48    0.54
  15   4   0    0.68    0.46
  16   4   0    4.59    0.63
  22   3   0    0.62    0.63
  -7  -7   0  120.79    3.00
 -10 -16   0    5.39    1.26
 -10 -18   0    0.58    1.27
  -7  -4   1   10.72    0.71
   8   6   2    1.17    0.66
  21   6   2    0.68    0.92
  -2   2   2    1.33    0.50
 -10  -6   2    8.41    0.51
 -11  -8   2    4.38    0.51
 -13 -15   2    2.15    0.62
 -13 -16   2    1.08    0.75
  10   7   3    1.50    0.62
   5   6   3    5.58    0.54
   0   4   3    0.03    0.31
 -10  -5   3    0.53    0.46
 -13 -11   3    7.50    0.63
  -2   3   4   10.28    0.58
  -5   1   4    3.33    0.47
  -6   0   4    2.90    0.44
  -7  -1   4    0.26    0.41
  -8  -2   4    1.08    0.45
  -9  -3   4    2.21    0.47
 -11  -6   4    1.24    0.51
 -12  -8   4    1.37    0.47
 -13 -10   4    1.41    0.42
  10   7   5    0.28    0.53
   5   6   5    2.72    0.52
   2   5   5    7.31    0.44
   0   4   5    0.16    0.47
  -6   0   5    5.17    0.40
  -7  -1   5    7.67    0.46
  -8  -2   5    1.11    0.36
 -10  -5   5    0.89    0.54
 -12  -8   5    0.56    0.35
   8   6   6    0.41    0.54
   4   5   6    0.18    0.56
  -2   2   6    2.87    0.59
  -5   0   6    0.57    0.36
  -6  -1   6    1.73    0.50
  -7  -2   6    0.94    0.56
  -8  -3   6    0.86    0.40
  11  -6  -3   19.31    0.61
  12  -6  -3   14.08    0.49
  13  -6  -3    2.54    0.35
  16  -6  -3    3.34    0.39
  17  -6  -3    2.92    0.49
  18  -6  -3    1.50    0.48
   8  -7  -3   17.52    0.64
  20  -7  -3    0.19    0.36
   6  -8  -3   11.30    0.59
   5  -9  -3    5.69    0.51
   4 -10  -3    2.78    0.47
   3 -11  -3    3.16    0.47
   2 -13  -3    3.47    0.51
   1 -15  -3    1.73    0.49
   1 -16  -3    1.45    0.49
   1 -17  -3    0.07    0.50
   1 -18  -3    0.80    0.51
   1 -19  -3    0.26    0.52
  13  -1  -2    2.15    0.47
  14  -1  -2    0.49    0.45
  15  -1  -2    2.70    0.48
  16  -1  -2    0.24    0.46
   8  -2  -2   15.75    0.68
  20  -2  -2    1.47    0.35
  21  -2  -2    2.77    0.53
   4  -4  -2   17.64    0.64
   1  -6  -2  107.89    1.52
   0  -7  -2    0.25    0.43
  -4 -15  -2    3.95    0.57
  13   2  -1    0.43    0.46
  14   2  -1    4.97    0.54
  15   2  -1    4.17    0.51
  16   2  -1    3.78    0.49
  21   1  -1    0.47    0.49
  24   0  -1    6.52    0.65
  17   4   0    1.56    0.49
  18   4   0    3.96    0.64
 -10 -17   0   11.14    1.66
  21   5   1   -0.12    0.63
  -4  -1   1  192.94    2.55
  -6  -3   1   79.44    1.58
  -9  -7   1   22.68    0.89
 -10  -9   1    6.63    0.63
 -11 -12   1    5.20    0.70
  -9  -5   2   12.84    0.65
 -12 -11   2    0.01    0.48
  11   7   3   14.44    1.03
  -3   2   3    4.27    0.42
 -11  -7   3   11.62    0.62
 -12  -9   3    2.13    0.50
 -13 -12   3    0.32    0.50
   9   7   4    2.95    0.55
   5   6   4    6.69    0.58
   2   5   4    3.01    0.38
   0   4   4    2.86    0.51
 -10  -5   4    5.75    0.57
 -13 -11   4    0.27    0.37
  11   7   5    0.89    0.59
  12   7   5    6.17    0.81
   6   6   5    1.35    0.51
   3   5   5    1.99    0.48
  -1   3   5    1.54    0.53
  -3   2   5    4.49    0.40
  -4   1   5    0.24    0.47
  -9  -4   5    1.13    0.52
 -11  -7   5    0.61    0.55
 -12  -9   5   -0.03    0.38
   5   5   6    0.72    0.56
   2   4   6    5.74    0.61
   0   3   6    0.31    0.55
  -3   1   6    4.14    0.57
  -8  -4   6    0.32    0.56
  -9  -5   6    1.04    0.40
  13  -5  -3    8.39    0.58
  14  -5  -3    2.98    0.48
  15  -5  -3    4.83    0.51
  16  -5  -3    2.01    0.46
  17  -5  -3    0.67    0.50
   9  -6  -3    4.05    0.49
  10  -6  -3    8.93    0.44
  19  -6  -3    1.25    0.35
  20  -6  -3    0.69    0.53
   7  -7  -3   10.09    0.58
   2 -12  -3    9.61    0.56
   1 -14  -3    0.45    0.49
  11  -1  -2   21.90    0.72
  12  -1  -2    1.34    0.46
  17  -1  -2    8.23    0.48
  18  -1  -2    2.82    0.55
  22  -2  -2    1.24    0.55
   5  -3  -2   27.19    0.84
   2  -5  -2   93.38    1.40
  -1  -8  -2   48.26    1.11
  -3 -11  -2   45.90    1.25
  -4 -14  -2    1.88    0.50
  12   2  -1    6.82    0.56
  17   2  -1    0.50    0.43
  18   2  -1    1.55    0.49
   7   1  -1   59.56    1.32
  22   1  -1    0.56    0.52
   1  -2  -1   16.19    0.94
  11   4   0    0.35    0.43
  19   4   0    0.87    0.61
  23   3   0   -0.14    0.53
  -8  -9   0    9.42    1.11
  -5  -2   1  281.82    2.95
   2   4   2   36.65    1.11
   0   3   2    0.12    0.54
  -3   1   2   42.67    1.07
 -10  -7   2    9.96    0.66
 -11  -9   2    9.94    0.62
 -12 -12   2    3.16    0.68
   6   6   3    1.54    0.47
   3   5   3   12.49    0.67
  -1   3   3   12.09    0.64
  -4   1   3   16.77    0.69
  -8  -3   3   -0.23    0.43
  -9  -4   3    1.60    0.36
 -12 -10   3    7.09    0.62
 -13 -13   3    3.17    0.61
  10   7   4    6.22    0.64
  -3   2   4    9.10    0.48
  -9  -4   4    1.21    0.51
 -11  -7   4    0.18    0.49
 -12  -9   4    0.44    0.35
 -13 -12   4    0.52    0.43
  13   7   5    1.94    0.69
  14   7   5    2.41    0.81
   7   6   5    0.55    0.62
   1   4   5   17.03    0.70
  -5   0   5    0.03    0.44
  -6  -1   5    0.21    0.49
  -7  -2   5    3.92    0.52
  -8  -3   5    0.25    0.36
 -10  -6   5    0.69    0.55
 -11  -8   5    0.70    0.56
   6   5   6    1.02    0.55
   3   4   6    1.79    0.56
   1   3   6    4.34    0.61
  -1   2   6    1.55    0.57
  -4   0   6   10.99    0.52
  -5  -1   6    1.13    0.52
  -6  -2   6    1.76    0.58
  -7  -3   6    1.62    0.43
  14 -12  -4    2.16    0.55
  11 -13  -4    0.92    0.53
  12 -13  -4    1.57    0.57
  10 -14  -4    0.08    0.52
  11 -14  -4    0.51    0.55
   9 -15  -4    1.49    0.57
  11  -5  -3   12.00    0.56
  12  -5  -3   11.86    0.47
  18  -5  -3    0.92    0.36
  19  -5  -3   -0.08    0.51
   8  -6  -3   13.65    0.63
   6  -7  -3    0.78    0.46
   5  -8  -3   17.96    0.66
   4  -9  -3   24.86    0.67
   3 -10  -3    4.39    0.51
   2 -11  -3    6.97    0.55
   1 -13  -3   12.86    0.66
   0 -16  -3   -0.08    0.48
   0 -17  -3    4.62    0.59
   0 -18  -3    0.31    0.56
   0 -19  -3    6.00    0.70
  10  -1  -2    3.09    0.49
  19  -1  -2    2.45    0.40
  20  -1  -2    4.38    0.53
   7  -2  -2   60.27    1.04
  23  -2  -2    1.13    0.55
   3  -4  -2    3.12    0.49
  -2  -9  -2   38.37    1.07
  -4 -13  -2    5.42    0.72
  11   2  -1    1.87    0.46
  19   2  -1   12.54    0.67
  20   2  -1    1.47    0.50
  23   1  -1    0.08    0.55
  -5  -8  -1   35.02    1.89
  10   4   0    5.71    0.72
  20   4   0    1.19    0.63
  24   3   0    0.52    0.74
  22   5   1    3.40    0.77
 -11 -13   1    2.46    0.67
  22   6   2    1.16    0.95
  -8  -4   2    3.96    0.54
  12   7   3    4.90    0.87
   1   4   3    8.43    0.50
  -5   0   3    0.29    0.35
  -6  -1   3    2.42    0.50
  -7  -2   3   37.83    0.86
 -10  -6   3    7.80    0.58
 -11  -8   3    3.10    0.54
 -13 -14   3    0.25    0.54
 -13 -15   3    0.38    0.57
  11   7   4    0.31    0.52
   6   6   4    5.08    0.58
   3   5   4    0.59    0.47
   1   4   4    7.31    0.60
  -1   3   4    2.63    0.39
  -4   1   4    2.08    0.34
  -5   0   4    0.29    0.41
  -6  -1   4    1.78    0.46
  -7  -2   4    1.69    0.46
  -8  -3   4    1.37    0.47
 -10  -6   4    0.93    0.49
 -11  -8   4    3.13    0.57
 -12 -10   4    1.80    0.56
   4   5   5    2.29    0.54
   2   4   5    5.76    0.57
   0   3   5   19.24    0.71
  -2   2   5    5.37    0.46
  -9  -5   5    0.21    0.53
 -11  -9   5    0.90    0.60
   7   5   6    0.68    0.57
   4   4   6    1.25    0.57
  -2   1   6   -0.27    0.53
  -3   0   6    0.73    0.55
  -8  -5   6   -0.08    0.59
  13 -11  -4    0.04    0.54
  14 -11  -4    0.52    0.53
  15 -11  -4    4.59    0.57
  11 -12  -4   -0.51    0.50
  12 -12  -4    2.42    0.42
  13 -12  -4    0.56    0.37
   9 -13  -4    1.99    0.57
  10 -13  -4    2.00    0.53
   9 -14  -4    0.40    0.51
   8 -15  -4    0.99    0.55
  13  -4  -3    2.27    0.48
  14  -4  -3    2.72    0.48
  15  -4  -3    0.80    0.48
  16  -4  -3    0.46    0.49
  17  -4  -3    1.78    0.53
   9  -5  -3    2.34    0.45
  10  -5  -3    0.81    0.31
  20  -5  -3    1.31    0.40
  21  -5  -3    0.91    0.56
   7  -6  -3    6.06    0.55
   3  -9  -3    5.61    0.55
   1 -12  -3    4.37    0.53
   0 -15  -3    1.48    0.51
  15   0  -2    0.53    0.46
   9  -1  -2   27.14    0.87
  21  -1  -2    0.30    0.52
  22  -1  -2    1.23    0.57
  10   2  -1   13.67    0.68
  21   2  -1    9.42    0.68
  24   1  -1    3.21    0.61
   4   0  -1  401.76    3.53
  21   4   0    0.97    0.66
   6   3   0   42.12    1.83
  -1   1   1   41.63    1.51
  -8  -6   1    1.34    0.48
 -10 -10   1    7.59    0.78
   5   5   2   17.15    0.91
  -4   0   2   65.65    1.20
  -5  -1   2   14.76    0.74
  -6  -2   2    3.23    0.54
  -7  -3   2   27.53    0.81
 -11 -10   2    7.01    0.59
 -12 -13   2    2.21    0.57
  13   7   3    1.41    0.77
  17   7   3    1.94    1.29
   7   6   3    5.83    0.69
  -2   2   3   20.01    0.74
  -9  -5   3    2.57    0.50
 -12 -11   3    0.94    0.53
  12   7   4    0.23    0.51
  13   7   4    2.10    0.74
  -2   2   4    2.94    0.54
  -9  -5   4    9.60    0.60
 -12 -11   4    0.20    0.56
   8   6   5    1.84    0.54
   5   5   5    0.99    0.52
  -3   1   5    6.35    0.46
  -4   0   5    2.41    0.51
  -5  -1   5    1.16    0.48
  -6  -2   5    1.24    0.52
  -7  -3   5    0.16    0.50
  -8  -4   5    1.62    0.37
 -10  -7   5    0.23    0.38
   8   5   6    0.10    0.59
   2   3   6    6.22    0.63
   0   2   6    3.99    0.46
  -4  -1   6    0.64    0.54
  -5  -2   6    1.09    0.52
  -6  -3   6    2.50    0.55
  -7  -4   6    0.58    0.40
  -8  -6   6    0.21    0.56
  13 -10  -4    0.44    0.49
  14 -10  -4    0.72    0.52
  15 -10  -4    1.15    0.55
  16 -10  -4   -0.03    0.54
  10 -11  -4    0.78    0.54
  11 -11  -4    8.51    0.60
  12 -11  -4    0.35    0.36
   9 -12  -4    0.27    0.53
  10 -12  -4    1.24    0.40
   8 -13  -4    2.42    0.61
   8 -14  -4    1.17    0.43
   7 -15  -4    1.83    0.59
   7 -16  -4   -0.07    0.39
  11  -4  -3    4.54    0.50
  12  -4  -3    5.95    0.52
  18  -4  -3    0.64    0.41
  19  -4  -3    0.11    0.53
  20  -4  -3    4.96    0.55
   8  -5  -3    9.93    0.57
   5  -7  -3    5.10    0.53
   4  -8  -3    2.43    0.39
   2 -10  -3    9.51    0.60
   0 -14  -3   -0.05    0.51
  12   0  -2   15.34    0.68
  13   0  -2    0.38    0.48
  14   0  -2   17.27    0.59
  16   0  -2    3.66    0.39
  17   0  -2    1.08    0.35
  18   0  -2    1.54    0.51
  19   0  -2    0.28    0.49
   8  -1  -2   25.61    0.80
  23  -1  -2    0.12    0.55
   6  -2  -2    3.61    0.42
   4  -3  -2   17.65    0.75
   0  -6  -2    8.63    0.66
  -3 -10  -2    3.56    0.62
  -5 -17  -2    0.30    0.65
  -5 -18  -2    0.45    0.68
  -5 -19  -2    0.53    0.74
   9   2  -1    1.19    0.50
  22   2  -1    0.41    0.54
   6   1  -1   62.20    1.40
   2  -1  -1   37.02    1.35
  -7 -12  -1    4.93    1.37
  -9 -12   0    5.27    1.03
  23   5   1    0.36    0.72
   5   4   1   12.02    1.54
  -9  -8   1    3.67    0.56
 -11 -14   1    3.22    0.71
   9   6   2    3.69    0.88
  -1   2   2   38.41    1.06
  -9  -6   2    4.05    0.45
 -10  -8   2   34.67    0.98
 -12 -14   2    1.70    0.57
  14   7   3    5.41    0.99
  16   7   3    0.64    1.10
   4   5   3    3.51    0.54
   0   3   3   16.08    0.73
  -3   1   3   15.72    0.71
  -8  -4   3   12.07    0.65
 -10  -7   3    1.13    0.49
 -11  -9   3   -0.04    0.51
 -12 -12   3    0.06    0.54
  14   7   4    0.33    0.69
  15   7   4    0.34    0.81
  16   7   4    2.12    0.91
  17   7   4    1.34    0.94
   7   6   4    3.64    0.53
   4   5   4   21.55    0.77
   2   4   4    7.09    0.60
   0   3   4    0.37    0.47
  -3   1   4    6.63    0.57
  -8  -4   4    6.82    0.56
 -10  -7   4    6.09    0.59
 -11  -9   4    0.67    0.53
 -12 -12   4    1.29    0.62
   9   6   5    1.89    0.57
   3   4   5    6.17    0.58
   1   3   5    1.79    0.55
  -1   2   5    1.21    0.37
  -9  -6   5    1.63    0.40
 -10  -8   5   -0.07    0.59
 -11 -10   5    0.75    0.43
   9   5   6    1.00    0.61
   5   4   6   -0.16    0.58
   3   3   6    3.40    0.63
   1   2   6    1.06    0.58
  -1   1   6    0.23    0.44
  -2   0   6    2.52    0.59
  -7  -5   6    0.51    0.57
  13  -9  -4    3.06    0.58
  14  -9  -4    2.21    0.52
  15  -9  -4    3.17    0.56
  16  -9  -4    0.00    0.53
  11 -10  -4    2.94    0.55
  12 -10  -4    1.70    0.38
   9 -11  -4    1.16    0.56
   8 -12  -4    0.75    0.56
   7 -13  -4    0.45    0.52
   7 -14  -4    0.10    0.37
   6 -15  -4    1.66    0.59
   6 -16  -4   -0.27    0.39
  14  -3  -3    0.46    0.49
  15  -3  -3    0.48    0.48
  16  -3  -3    3.48    0.56
  17  -3  -3    7.34    0.63
  10  -4  -3    1.67    0.44
  21  -4  -3   -0.09    0.59
   6  -6  -3    1.54    0.38
   1 -11  -3   19.36    0.72
   0 -13  -3    5.13    0.57
  -1 -16  -3    1.25    0.54
  -1 -17  -3    0.21    0.55
  -1 -18  -3    0.72    0.58
  -1 -19  -3    0.00    0.61
  11   0  -2    4.56    0.53
  20   0  -2    1.75    0.53
  21   0  -2   -0.04    0.54
   2  -4  -2   37.76    1.03
   1  -5  -2    9.30    0.56
  -1  -7  -2    0.35    0.46
  -4 -12  -2    1.27    0.52
  -5 -16  -2    3.79    0.68
  -5 -20  -2    0.56    0.73
  15   3  -1    1.80    0.46
  16   3  -1    1.89    0.48
  17   3  -1    2.21    0.53
  23   2  -1    0.32    0.56
   9   4   0   57.77    1.71
  22   4   0    4.69    0.70
  14   6   1    2.99    0.92
  15   6   1   17.30    1.23
  16   6   1    4.42    0.79
  17   6   1   16.58    1.14
  -7  -5   1    0.64    0.51
 -11 -15   1    4.68    0.87
   3   4   2    3.25    0.62
   1   3   2   18.02    0.89
  -8  -5   2    0.49    0.46
 -11 -11   2    2.93    0.55
 -12 -15   2    1.33    0.59
 -12 -16   2    3.26    0.86
  15   7   3    5.30    1.10
   2   4   3    9.39    0.64
  -4   0   3  100.13    1.38
  -6  -2   3    1.98    0.51
  -7  -3   3    8.10    0.65
 -11 -10   3    0.30    0.50
 -12 -13   3    0.42    0.55
   8   6   4    3.10    0.67
  -4   0   4    1.22    0.46
  -5  -1   4    3.19    0.49
  -6  -2   4    3.71    0.49
  -7  -3   4   22.80    0.74
  -9  -6   4    0.54    0.52
 -11 -10   4    2.02    0.56
 -12 -13   4    0.44    0.59
  10   6   5    0.04    0.54
   6   5   5    3.83    0.58
  -2   1   5    0.43    0.37
  -3   0   5   -0.16    0.52
  -7  -4   5    2.71    0.56
  -8  -5   5    0.06    0.39
  -9  -7   5    0.32    0.59
 -10  -9   5    1.57    0.55
   6   4   6    0.82    0.61
   0   1   6    0.13    0.56
  -3  -1   6    3.93    0.47
  -4  -2   6    1.70    0.54
  -5  -3   6    5.41    0.63
  -6  -4   6   -0.02    0.41
  -8  -7   6    0.34    0.63
  14  -8  -4    2.99    0.52
  15  -8  -4   -0.12    0.51
  16  -8  -4    1.91    0.56
  17  -8  -4    0.91    0.55
  11  -9  -4    0.23    0.49
  12  -9  -4    0.32    0.35
   9 -10  -4    1.49    0.59
  10 -10  -4    0.52    0.34
   8 -11  -4    2.69    0.53
   7 -12  -4    0.59    0.53
   6 -13  -4    1.81    0.55
   6 -14  -4    0.46    0.38
   5 -15  -4    0.80    0.55
   5 -16  -4    1.82    0.56
  12  -3  -3    0.56    0.49
  13  -3  -3   16.42    0.54
  18  -3  -3    0.17    0.39
  19  -3  -3    0.51    0.54
  20  -3  -3    0.13    0.56
   9  -4  -3    2.12    0.46
   7  -5  -3   11.97    0.52
   5  -6  -3    5.02    0.54
   4  -7  -3   28.09    0.74
   3  -8  -3    6.86    0.48
   2  -9  -3    3.03    0.53
   1 -10  -3    5.63    0.55
   0 -12  -3    0.24    0.44
  -1 -14  -3    0.30    0.62
  -1 -15  -3    1.25    0.54
  10   0  -2   16.10    0.67
  22   0  -2    0.40    0.58
   7  -1  -2   11.67    0.82
   5  -2  -2   35.44    0.87
  -2  -8  -2   18.41    0.82
  -5 -15  -2    5.92    0.76
  13   3  -1    2.94    0.50
  14   3  -1   10.01    0.63
  18   3  -1    6.22    0.59
  19   3  -1    5.03    0.61
   8   2  -1    1.81    0.57
  -2  -4  -1    6.83    0.92
  23   4   0    0.27    0.57
  -6  -6   0    1.01    0.84
  18   6   1    0.25    0.62
 -10 -11   1    1.69    0.66
 -11 -16   1    3.90    0.91
  -2   1   2    1.02    0.56
 -12 -17   2    7.35    0.87
   8   6   3   18.01    0.96
  -1   2   3    0.26    0.53
  -5  -1   3    0.68    0.35
  -9  -6   3    4.26    0.44
 -10  -8   3    5.25    0.56
 -12 -14   3    0.86    0.57
   5   5   4    4.38    0.54
  -1   2   4    3.92    0.54
  -8  -5   4    8.70    0.65
 -10  -8   4    2.93    0.45
 -11 -11   4    7.24    0.70
  11   6   5    0.84    0.56
   7   5   5    0.34    0.52
   4   4   5    3.12    0.54
   2   3   5    2.77    0.58
   0   2   5    0.07    0.52
  -4  -1   5    0.58    0.36
  -5  -2   5    5.55    0.55
  -6  -3   5    3.45    0.41
  -8  -6   5    2.06    0.61
 -10 -10   5    2.70    0.64
   7   4   6    0.38    0.59
   4   3   6    0.48    0.56
   2   2   6    1.24    0.59
  -1   0   6   -0.17    0.55
  -6  -5   6    1.25    0.56
  -7  -6   6    0.34    0.45
  15  -7  -4    0.41    0.49
  16  -7  -4    1.89    0.58
  17  -7  -4    2.10    0.59
  11  -8  -4    2.57    0.56
  12  -8  -4    1.08    0.52
  13  -8  -4    0.33    0.35
   9  -9  -4    2.08    0.54
  10  -9  -4    3.67    0.41
   8 -10  -4    2.04    0.58
   7 -11  -4    1.77    0.56
   6 -12  -4    1.13    0.55
   5 -13  -4    1.64    0.54
   5 -14  -4    3.02    0.57
   4 -16  -4    1.53    0.57
  11  -3  -3    8.56    0.47
  21  -3  -3    0.28    0.40
   8  -4  -3   11.54    0.60
   6  -5  -3    6.63    0.56
   0 -11  -3    0.29    0.45
  14   1  -2    3.40    0.53
  15   1  -2    2.73    0.50
  16   1  -2    0.98    0.48
  17   1  -2    7.26    0.60
  18   1  -2    1.31    0.49
  19   1  -2    2.73    0.56
   9   0  -2    5.38    0.57
  23   0  -2    0.08    0.56
   3  -3  -2   10.19    0.57
  -4 -11  -2    7.28    0.79
  -5 -14  -2    7.25    0.81
  12   3  -1   20.52    0.80
  20   3  -1    1.59    0.55
  21   3  -1    0.42    0.56
  -1  -3  -1    6.62    0.95
  -3  -5  -1   25.22    1.54
  15   5   0    0.21    0.62
  16   5   0    7.54    0.67
  17   5   0    8.00    0.78
  18   5   0   12.51    0.87
  13   6   1    0.19    0.91
  19   6   1    1.03    0.69
   1   2   1   16.22    1.28
  -2   0   1 1000.00    6.16
  -6  -4   1   56.45    1.45
 -11 -17   1    1.36    0.77
 -11 -18   1    4.03    1.01
   6   5   2    4.91    0.74
  -3   0   2    0.21    0.58
  -7  -4   2    4.06    0.59
  -9  -7   2   22.47    0.86
 -10  -9   2   15.79    0.76
 -11 -12   2    2.02    0.57
   5   5   3   12.80    0.71
  -8  -5   3    7.01    0.61
 -11 -11   3    0.85    0.55
 -12 -15   3    0.41    0.58
 -12 -16   3    0.07    0.62
   9   6   4    0.43    0.52
   3   4   4    2.06    0.53
   1   3   4    2.94    0.40
  -2   1   4    0.32    0.53
  -7  -4   4    9.86    0.65
  -9  -7   4    2.72    0.56
 -10  -9   4    2.67    0.61
 -11 -12   4    0.29    0.63
  12   6   5    2.03    0.68
  13   6   5    0.32    0.80
  -1   1   5    7.03    0.64
  -7  -5   5    0.31    0.54
  -9  -8   5    0.67    0.44
 -10 -11   5    0.60    0.60
   8   4   6    0.57    0.59
   5   3   6    6.99    0.71
   3   2   6    1.64    0.61
   1   1   6    0.84    0.56
  -2  -1   6    0.76    0.38
  -3  -2   6    1.39    0.60
  -4  -3   6    1.12    0.58
  -5  -4   6    0.18    0.38
  -7  -7   6    0.76    0.61
  12  -7  -4    0.05    0.50
  13  -7  -4    3.05    0.54
  14  -7  -4    0.37    0.37
  10  -8  -4    2.18    0.54
   8  -9  -4    2.13    0.56
   7 -10  -4    1.17    0.56
   6 -11  -4    4.59    0.62
   5 -12  -4    0.67    0.53
   4 -14  -4    2.16    0.57
   4 -15  -4    0.43    0.40
  13  -2  -3    1.20    0.53
  14  -2  -3    2.56    0.54
  15  -2  -3    1.02    0.40
  16  -2  -3    0.74    0.39
  17  -2  -3    3.94    0.47
  18  -2  -3   -0.29    0.43
  19  -2  -3    4.77    0.64
  20  -2  -3    1.25    0.61
  10  -3  -3   24.64    0.65
   7  -4  -3    5.71    0.56
   4  -6  -3    2.55    0.53
   3  -7  -3    4.47    0.57
   2  -8  -3    1.92    0.54
   1  -9  -3    0.27    0.53
  -1 -13  -3   14.71    0.75
  -2 -16  -3    2.16    0.67
  -2 -17  -3    1.95    0.61
  -2 -18  -3    0.21    0.65
  -2 -19  -3    0.48    0.64
  12   1  -2    2.87    0.55
  13   1  -2    0.63    0.52
  20   1  -2    4.45    0.59
  21   1  -2    0.40    0.56
   6  -1  -2   63.32    1.22
  -3  -9  -2    0.69    0.49
  11   3  -1    7.55    0.63
  22   3  -1    0.02    0.58
   5   1  -1   32.50    1.20
   3   0  -1    0.03    0.75
  14   5   0    2.95    0.58
  19   5   0    0.73    0.56
  20   6   1    1.94    0.77
  -3  -1   1   93.78    2.03
  -5  -3   1   13.15    0.94
  -8  -7   1    0.54    0.48
  -9  -9   1    7.21    0.65
  -4  -1   2   17.50    0.82
  -5  -2   2   27.34    0.91
  -6  -3   2   34.88    0.94
 -11 -13   2    2.38    0.72
   9   6   3    3.89    0.74
   3   4   3    9.71    0.66
   1   3   3   13.27    0.62
  -2   1   3   10.52    0.66
  -7  -4   3    4.97    0.58
  -9  -7   3   11.22    0.66
 -10  -9   3    1.19    0.54
 -11 -12   3    4.58    0.65
  10   6   4    0.85    0.67
   6   5   4    3.05    0.57
   0   2   4    9.10    0.64
  -3   0   4    0.13    0.34
  -4  -1   4    2.07    0.50
  -5  -2   4    1.39    0.51
  -6  -3   4   11.60    0.66
  -8  -6   4    3.14    0.56
 -10 -10   4    0.06    0.55
 -11 -13   4    1.07    0.63
  14   6   5    1.29    0.67
   8   5   5    0.33    0.56
   5   4   5    1.45    0.57
   3   3   5   11.66    0.67
   1   2   5    1.34    0.53
  -2   0   5    0.43    0.39
  -3  -1   5    5.93    0.61
  -4  -2   5    1.13    0.52
  -5  -3   5    1.54    0.52
  -6  -4   5   10.30    0.52
  -8  -7   5    2.54    0.66
  -9  -9   5    1.67    0.62
   9   4   6    1.79    0.61
   6   3   6    3.50    0.66
   0   0   6    5.61    0.70
  -5  -5   6    0.28    0.58
  -6  -6   6   -0.22    0.63
  13  -6  -4    5.56    0.58
  14  -6  -4    1.87    0.54
  15  -6  -4   11.93    0.66
  16  -6  -4   -0.21    0.40
  17  -6  -4    0.61    0.39
  18  -6  -4    4.16    0.65
  11  -7  -4    0.85    0.49
   9  -8  -4    0.63    0.35
   7  -9  -4    4.61    0.59
   6 -10  -4    2.58    0.55
   5 -11  -4    5.78    0.64
   4 -13  -4    1.17    0.53
   3 -15  -4    0.64    0.59
   3 -16  -4    0.39    0.56
   3 -17  -4    0.13    0.43
  11  -2  -3    0.65    0.51
  12  -2  -3    2.47    0.40
  21  -2  -3   -0.20    0.43
   9  -3  -3   13.71    0.54
   5  -5  -3   14.97    0.67
   0 -10  -3   -0.03    0.46
  -1 -12  -3    4.45    0.57
  -2 -15  -3    0.89    0.54
  11   1  -2   24.60    0.81
  22   1  -2    1.09    0.61
   8   0  -2   61.37    1.13
   4  -2  -2    6.26    0.52
   1  -4  -2    8.55    0.72
   0  -5  -2    0.05    0.55
  -1  -6  -2  103.14    1.72
  -5 -13  -2    0.55    0.66
  23   3  -1    2.13    0.61
   7   2  -1  117.86    1.88
   0  -2  -1    0.04    0.87
  13   5   0    0.78    0.54
  20   5   0    0.85    0.56
  21   5   0    0.29    0.73
  21   6   1    2.62    1.01
   3   3   1   90.24    2.75
  -4  -2   1  122.30    2.17
 -10 -12   1   12.44    0.84
  10   6   2    7.98    1.18
   0   2   2  100.73    1.70
  -8  -6   2    1.35    0.51
  -9  -8   2   14.31    0.73
 -10 -10   2    6.01    0.59
   6   5   3    7.01    0.71
  -3   0   3    3.28    0.44
  -4  -1   3   32.97    0.99
  -5  -2   3    7.82    0.61
  -6  -3   3    1.63    0.52
 -11 -13   3    1.92    0.65
   4   4   4   10.80    0.68
   2   3   4   10.43    0.66
  -9  -8   4    1.22    0.55
 -11 -14   4    0.60    0.63
   9   5   5    0.64    0.56
   6   4   5    9.71    0.69
   0   1   5    0.58    0.55
  -7  -6   5    1.07    0.55
  -8  -8   5    1.47    0.61
  -9 -10   5    1.45    0.60
  10   4   6    1.18    0.64
   4   2   6    2.67    0.67
   2   1   6    0.28    0.44
  -1  -1   6    0.22    0.41
  -2  -2   6    2.37    0.59
  -3  -3   6    4.50    0.59
  -4  -4   6    0.86    0.42
  -6  -7   6    1.01    0.65
  16  -5  -4    2.46    0.56
  17  -5  -4    1.97    0.57
  18  -5  -4    2.72    0.60
  11  -6  -4    0.38    0.50
  12  -6  -4    1.54    0.54
   9  -7  -4    3.16    0.55
  10  -7  -4    7.92    0.46
   8  -8  -4    4.48    0.45
   4 -12  -4    0.04    0.48
   3 -14  -4    2.61    0.57
   2 -17  -4    0.88    0.60
  15  -1  -3    2.27    0.53
  16  -1  -3    2.91    0.55
  17  -1  -3    1.00    0.57
  18  -1  -3    1.17    0.58
  19  -1  -3    0.00    0.59
  10  -2  -3    0.30    0.51
   8  -3  -3    0.24    0.34
   6  -4  -3   20.21    0.72
   3  -6  -3   11.74    0.65
   2  -7  -3   12.78    0.71
  -2 -14  -3    0.25    0.52
  10   1  -2    6.20    0.58
  23   1  -2    0.06    0.42
   2  -3  -2   17.30    0.81
  -2  -7  -2   16.28    0.84
  17   4  -1    5.98    0.74
  10   3  -1    6.18    0.61
  -4  -6  -1    2.19    0.96
  12   5   0   12.79    0.90
  22   5   0    0.41    0.72
   8   4   0    0.93    0.70
  -8 -10   0    9.89    1.10
  -9 -13   0    0.93    0.83
   4   4   2   18.18    1.02
   2   3   2   16.82    0.91
 -11 -14   2    4.41    0.65
 -11 -15   2    0.16    0.71
   0   2   3   -0.19    0.54
  -8  -6   3   18.91    0.67
  -9  -8   3   24.04    0.82
 -10 -10   3   12.19    0.73
 -11 -14   3    1.36    0.59
  11   6   4    1.06    0.57
   7   5   4    8.44    0.64
  -1   1   4    9.91    0.55
  -2   0   4   16.86    0.73
  -6  -4   4    1.91    0.56
  -7  -5   4    8.13    0.50
  -8  -7   4    3.48    0.62
  -9  -9   4    1.60    0.59
 -10 -11   4    0.82    0.55
  10   5   5    0.94    0.59
   4   3   5    5.00    0.60
   2   2   5    5.22    0.62
  -1   0   5   -0.27    0.54
  -2  -1   5    0.91    0.53
  -5  -4   5    1.20    0.54
  -6  -5   5    5.30    0.48
  -7  -7   5    0.45    0.56
  -9 -11   5    0.51    0.66
   7   3   6    1.87    0.64
   5   2   6    1.20    0.60
   3   1   6    4.55    0.68
   1   0   6    0.52    0.44
   0  -1   6    0.17    0.58
  -4  -5   6    0.25    0.55
  -5  -6   6    0.60    0.57
  13  -5  -4    0.43    0.51
  14  -5  -4    0.52    0.37
  15  -5  -4    0.20    0.36
  10  -6  -4    0.58    0.50
   8  -7  -4    4.17    0.57
   7  -8  -4   11.93    0.66
   6  -9  -4   23.89    0.68
   5 -10  -4    2.05    0.37
   4 -11  -4    3.18    0.57
   3 -13  -4    4.55    0.59
   2 -15  -4    0.52    0.59
   2 -16  -4    3.06    0.63
  13  -1  -3   10.86    0.65
  14  -1  -3    3.16    0.41
  20  -1  -3    0.48    0.42
  21  -1  -3    0.91    0.57
   9  -2  -3    7.07    0.57
   7  -3  -3   11.16    0.63
   4  -5  -3    3.46    0.53
   1  -8  -3    5.02    0.47
   0  -9  -3    5.62    0.59
  -1 -11  -3   17.78    0.74
  -2 -13  -3    3.70    0.60
  -3 -18  -3    2.03    0.82
  14   2  -2    0.27    0.51
  15   2  -2    2.87    0.53
  16   2  -2    0.46    0.36
  17   2  -2    9.91    0.53
  18   2  -2    3.13    0.43
  19   2  -2    2.15    0.55
  20   2  -2    1.50    0.55
   7   0  -2    0.08    0.39
   5  -1  -2   19.90    0.72
  -4 -10  -2   17.54    1.01
  -6 -17  -2    0.18    0.85
  -6 -18  -2    1.62    0.96
  -6 -19  -2    1.56    0.98
  14   4  -1    0.91    0.57
  15   4  -1    1.48    0.50
  16   4  -1    4.48    0.57
  18   4  -1    7.00    0.68
  19   4  -1   -0.14    0.54
  20   4  -1    6.35    0.67
  23   5   0    0.41    0.82
  -7  -8   0   18.28    1.35
  22   6   1    0.17    0.72
  -7  -6   1    6.47    0.66
  -9 -10   1    8.03    0.82
 -10 -13   1    4.70    0.75
  -1   1   2   58.13    1.32
  -7  -5   2    4.18    0.47
 -10 -11   2    1.54    0.52
 -11 -16   2    0.24    0.68
 -11 -17   2    1.97    0.85
  10   6   3    8.93    0.89
   4   4   3   16.05    0.78
   2   3   3    3.14    0.58
  -1   1   3   35.42    0.96
  -7  -5   3   10.57    0.67
 -10 -11   3    4.25    0.61
 -11 -15   3    0.52    0.59
 -11 -16   3    1.14    0.66
  12   6   4    0.81    0.69
   5   4   4   26.26    0.87
   1   2   4    3.23    0.57
  -3  -1   4    5.78    0.55
  -4  -2   4    2.12    0.50
  -5  -3   4   12.17    0.56
 -10 -12   4    0.08    0.62
  11   5   5    4.52    0.68
   7   4   5    3.15    0.61
   1   1   5    6.10    0.61
  -3  -2   5    4.63    0.47
  -4  -3   5    4.83    0.45
  -6  -6   5    1.90    0.57
  -8  -9   5    1.61    0.44
  -9 -12   5    0.20    0.64
   8   3   6    1.36    0.65
   2   0   6    3.04    0.68
  -1  -2   6    1.21    0.45
  -2  -3   6    4.08    0.65
  -3  -4   6    0.82    0.43
  -5  -7   6    0.26    0.61
  -6  -8   6    0.31    0.44
  15  -4  -4    0.34    0.54
  16  -4  -4    0.10    0.54
  17  -4  -4    0.98    0.56
  18  -4  -4    2.47    0.60
  19  -4  -4    0.11    0.61
  11  -5  -4    1.81    0.51
  12  -5  -4    1.58    0.40
   9  -6  -4    0.37    0.51
   6  -8  -4    1.70    0.54
   5  -9  -4    1.85    0.53
   4 -10  -4    1.48    0.53
   3 -12  -4    8.15    0.52
   2 -14  -4   -0.03    0.54
  11  -1  -3    5.37    0.58
  12  -1  -3    5.23    0.44
   5  -4  -3    5.30    0.44
  -3 -16  -3    7.26    0.82
  -3 -17  -3    0.81    0.57
  -3 -19  -3    3.10    0.68
  13   2  -2    9.38    0.65
  21   2  -2    2.45    0.62
  22   2  -2    0.71    0.59
   9   1  -2   33.33    0.92
   3  -2  -2   50.80    1.20
  -3  -8  -2   39.83    1.28
  -5 -12  -2    8.26    0.90
  -6 -16  -2    2.69    0.88
  13   4  -1    7.56    0.70
  21   4  -1    2.36    0.59
  22   4  -1    1.53    0.76
   9   3  -1   29.58    0.99
   1  -1  -1   40.70    1.50
  12   6   1    1.82    1.23
  -8  -8   1   25.85    1.02
 -10 -14   1    9.11    0.91
  -6  -4   2   15.18    0.78
  -8  -7   2    1.50    0.55
  -9  -9   2    3.06    0.59
 -10 -12   2    1.28    0.68
   7   5   3   11.39    0.79
  -2   0   3   37.42    0.97
  -6  -4   3   14.69    0.70
  -8  -7   3   18.14    0.77
  -9  -9   3   11.11    0.67
 -10 -12   3   10.14    0.72
  13   6   4    5.73    0.81
   8   5   4    7.83    0.65
   3   3   4    3.40    0.45
   0   1   4    0.20    0.53
  -7  -6   4    5.12    0.44
  -8  -8   4    4.13    0.59
  -9 -10   4    0.91    0.58
 -10 -13   4    1.44    0.47
 -10 -14   4    1.11    0.64
  12   5   5    1.00    0.65
   8   4   5    1.62    0.59
   5   3   5    1.21    0.54
   3   2   5    4.15    0.48
   0   0   5   -0.09    0.54
  -5  -5   5    0.96    0.54
  -7  -8   5    1.57    0.62
  -8 -10   5    0.72    0.64
   9   3   6    0.17    0.62
   6   2   6    0.96    0.44
   4   1   6    0.17    0.61
   1  -1   6    0.27    0.59
  -3  -5   6    1.49    0.59
  -4  -6   6    0.34    0.61
  13  -4  -4    0.78    0.51
  14  -4  -4    6.86    0.47
  10  -5  -4    5.07    0.57
   8  -6  -4    3.31    0.56
   7  -7  -4    9.96    0.51
   3 -11  -4   11.59    0.66
   2 -13  -4    0.62    0.57
   1 -15  -4    3.19    0.63
   1 -16  -4    2.52    0.63
   1 -17  -4    0.81    0.59
  14   0  -3    5.65    0.60
  15   0  -3   -0.10    0.54
  16   0  -3    5.72    0.62
  17   0  -3   -0.08    0.40
  18   0  -3    2.63    0.44
  19   0  -3    0.35    0.59
  20   0  -3    0.78    0.63
  21   0  -3    0.19    0.58
  10  -1  -3    2.57    0.54
   8  -2  -3    7.31    0.46
   6  -3  -3    1.12    0.54
   3  -5  -3   13.71    0.69
   2  -6  -3    1.28    0.52
   1  -7  -3    3.90    0.57
  -1 -10  -3    5.65    0.60
  -2 -12  -3    9.95    0.71
  -3 -15  -3    7.46    0.71
  12   2  -2    6.17    0.62
  23   2  -2    0.08    0.62
   6   0  -2   35.00    0.99
  23   4  -1    0.68    0.73
   6   2  -1   15.51    0.95
   4   1  -1  262.65    3.04
  11   5   0    4.28    0.74
   5   3   0   24.51    1.80
  -5  -5   0    6.01    1.08
  -9 -14   0    4.90    1.08
  23   6   1    2.00    0.84
   0   1   1    1.01    0.97
   7   5   2    3.90    0.75
  -2   0   2  172.25    2.07
  -3  -1   2   41.89    1.15
  -4  -2   2    6.99    0.72
  -5  -3   2   24.86    0.91
  11   6   3   23.95    1.17
   1   2   3    0.09    0.58
  -3  -1   3   13.66    0.72
  -4  -2   3    3.88    0.58
  -5  -3   3   21.20    0.69
 -10 -13   3    2.04    0.63
  14   6   4    2.71    0.83
   9   5   4   10.57    0.81
   6   4   4    1.86    0.56
   2   2   4    3.18    0.59
  -1   0   4   -0.06    0.55
  -5  -4   4   25.36    0.85
  -6  -5   4    3.15    0.42
  -9 -11   4    0.63    0.57
  13   5   5   -0.12    0.62
   6   3   5    4.15    0.61
   2   1   5    0.48    0.56
  -1  -1   5    7.49    0.50
  -2  -2   5    4.34    0.59
  -3  -3   5    9.91    0.64
  -4  -4   5    2.49    0.41
  -6  -7   5    0.10    0.59
  -7  -9   5    0.74    0.61
  -8 -11   5    0.00    0.64
  10   3   6    0.77    0.66
   7   2   6    0.86    0.65
   5   1   6    2.57    0.62
   3   0   6    0.20    0.64
   0  -2   6    4.58    0.51
  -1  -3   6    3.92    0.47
  -2  -4   6    4.77    0.50
  -4  -7   6    0.59    0.60
  -5  -8   6    2.86    0.52
  11 -10  -5    0.58    0.62
  10 -11  -5    0.90    0.63
   9 -12  -5    0.56    0.64
  15  -3  -4    3.15    0.59
  16  -3  -4   -0.01    0.56
  17  -3  -4    1.10    0.57
  18  -3  -4    2.05    0.60
  19  -3  -4    1.91    0.64
  11  -4  -4    0.31    0.52
  12  -4  -4    4.62    0.46
   9  -5  -4    9.25    0.64
   7  -6  -4    4.87    0.56
   6  -7  -4   12.68    0.67
   5  -8  -4    6.11    0.60
   4  -9  -4    7.91    0.61
   3 -10  -4   16.93    0.73
   2 -12  -4    2.40    0.56
   1 -14  -4    2.33    0.61
  13   0  -3   -0.47    0.55
   7  -2  -3   40.74    0.94
   4  -4  -3   16.46    0.70
   0  -8  -3    0.07    0.53
  -3 -14  -3    2.73    0.63
  18   3  -2    0.84    0.53
  11   2  -2    5.30    0.60
   8   1  -2   25.44    0.79
   4  -1  -2   23.73    0.81
   0  -4  -2    4.37    0.68
  -1  -5  -2    9.37    0.76
  -6 -15  -2    2.61    0.86
  12   4  -1    1.00    0.51
  -6  -9  -1    0.16    1.19
  -6  -5   1    2.53    0.61
  -9 -11   1    1.23    0.67
 -10 -15   1    6.28    0.87
   1   2   2   38.52    1.24
  -7  -6   2    6.91    0.65
  -9 -10   2    2.96    0.58
 -10 -13   2    0.18    0.54
   5   4   3    4.91    0.62
   3   3   3    1.87    0.57
  -7  -6   3    6.17    0.51
  -8  -8   3   34.72    0.95
  -9 -10   3    9.45    0.67
 -10 -14   3   -0.41    0.62
  15   6   4   12.51    1.06
   4   3   4    2.19    0.58
  -2  -1   4    0.30    0.33
  -3  -2   4    7.94    0.60
  -4  -3   4    2.11    0.39
  -7  -7   4    9.97    0.55
  -8  -9   4    2.38    0.47
  -9 -12   4    0.42    0.59
  14   5   5    2.17    0.76
  15   5   5   -0.17    0.85
   9   4   5    1.73    0.60
   4   2   5    0.99    0.39
   1   0   5    0.67    0.56
  -5  -6   5    1.98    0.56
  -7 -10   5    3.68    0.73
  -8 -12   5    1.13    0.52
   8   2   6    0.32    0.64
   4   0   6   10.50    0.78
   2  -1   6    0.61    0.44
   1  -2   6    2.07    0.64
  -2  -5   6    4.07    0.65
  -3  -6   6    0.46    0.62
  13  -8  -5    1.85    0.62
  11  -9  -5    1.29    0.60
  12  -9  -5   -0.09    0.62
  10 -10  -5    2.86    0.62
   9 -11  -5    0.71    0.65
   8 -12  -5    1.66    0.65
   7 -13  -5    0.72    0.62
  13  -3  -4    0.12    0.52
  14  -3  -4    0.55    0.41
  10  -4  -4    1.48    0.53
   8  -5  -4    7.66    0.58
   2 -11  -4    2.86    0.61
   1 -13  -4    0.62    0.56
   0 -16  -4    1.72    0.62
   0 -17  -4    0.47    0.60
  12   0  -3    2.46    0.42
   9  -1  -3   14.92    0.59
   5  -3  -3   19.84    0.76
  -1  -9  -3    0.02    0.47
  -2 -11  -3    6.51    0.63
  15   3  -2    2.85    0.55
  16   3  -2    3.63    0.57
  17   3  -2    1.24    0.41
  19   3  -2    1.72    0.58
  20   3  -2    2.40    0.61
  21   3  -2    1.77    0.63
  10   2  -2    5.16    0.59
   1  -3  -2   17.70    0.91
  -2  -6  -2   12.26    0.90
  -4  -9  -2    5.50    0.75
  11   4  -1   15.83    0.82
   8   3  -1   15.30    0.86
   2   0  -1  711.42    5.48
   3   2   0  144.85    5.26
 -10 -16   1    1.50    0.81
 -10 -17   1    1.58    0.82
 -10 -19   1   -0.08    0.91
  11   6   2    9.16    1.23
  -8  -8   2    1.15    0.56
 -10 -14   2    2.56    0.63
   8   5   3    9.17    0.79
   0   1   3    5.86    0.63
  -6  -5   3    7.58    0.65
  -9 -11   3    2.15    0.61
 -10 -15   3    3.41    0.72
 -10 -16   3    0.57    0.78
  16   6   4    0.30    0.80
  17   6   4    0.23    0.84
  18   6   4    3.61    0.93
  10   5   4    5.68    0.65
   7   4   4    8.32    0.66
   1   1   4    9.57    0.68
  -6  -6   4    5.12    0.50
  -7  -8   4   11.56    0.71
  -8 -10   4    1.89    0.58
  -9 -13   4    1.74    0.67
  10   4   5    3.40    0.66
   7   3   5    0.31    0.57
   5   2   5    6.03    0.63
   3   1   5    6.44    0.63
   0  -1   5    1.56    0.41
  -1  -2   5    0.58    0.58
  -2  -3   5    2.50    0.59
  -3  -4   5    5.41    0.63
  -4  -5   5    2.56    0.43
  -6  -8   5    3.74    0.51
  -7 -11   5    0.63    0.64
   9   2   6    0.25    0.68
   6   1   6    1.08    0.46
   3  -1   6    5.07    0.73
   0  -3   6   -0.28    0.42
  -1  -4   6    0.85    0.44
  -4  -8   6    1.08    0.47
  14  -7  -5    2.28    0.63
  12  -8  -5    0.54    0.62
  10  -9  -5    2.69    0.61
   9 -10  -5    2.49    0.60
   8 -11  -5    0.22    0.61
   7 -12  -5    0.77    0.64
   6 -13  -5    0.56    0.62
  15  -2  -4    3.81    0.62
  16  -2  -4    0.35    0.57
  17  -2  -4    2.17    0.61
  18  -2  -4    0.56    0.61
  19  -2  -4    0.51    0.65
  12  -3  -4    0.52    0.38
   9  -4  -4    0.97    0.50
   6  -6  -4    5.04    0.61
   5  -7  -4    3.23    0.45
   4  -8  -4   12.00    0.58
   3  -9  -4    0.74    0.52
   2 -10  -4    0.60    0.55
   1 -12  -4    1.13    0.59
   0 -15  -4   -0.33    0.60
  15   1  -3    2.20    0.56
  16   1  -3    2.99    0.57
  17   1  -3    0.98    0.39
  18   1  -3    1.61    0.45
  19   1  -3    0.09    0.43
  20   1  -3   -0.02    0.56
  21   1  -3    0.12    0.63
  11   0  -3    0.02    0.38
   8  -1  -3    3.48    0.55
   6  -2  -3    1.66    0.54
   2  -5  -3    7.72    0.64
   1  -6  -3   20.45    0.81
  -3 -13  -3    1.67    0.60
  -4 -18  -3    0.47    0.83
  13   3  -2    2.06    0.59
  14   3  -2    3.19    0.56
  22   3  -2    0.64    0.65
   7   1  -2   15.66    0.78
   5   0  -2   -0.05    0.60
   2  -2  -2    1.56    0.60
  -5 -11  -2    5.78    0.83
  -6 -14  -2    0.25    0.82
  17   5  -1    1.10    0.68
  18   5  -1    2.79    0.65
  19   5  -1    1.54    0.72
  16   6   0    0.67    0.69
  17   6   0    0.86    0.69
  18   6   0    1.27    0.59
  19   6   0    0.13    0.70
  20   6   0    0.93    0.78
  -8 -11   0    1.98    0.93
  -9 -15   0   16.01    1.42
  -1   0   1    0.14    0.90
  -5  -4   1   14.04    0.97
  -7  -7   1    8.59    0.73
  -8  -9   1    0.65    0.52
 -10 -18   1    0.53    0.80
   5   4   2    0.43    0.56
   3   3   2    9.79    0.83
  -6  -5   2    5.07    0.67
  -9 -11   2    6.58    0.66
 -10 -15   2    0.55    0.59
  12   6   3   15.70    1.07
  -1   0   3    7.05    0.64
  -5  -4   3    4.55    0.61
  -7  -7   3   10.55    0.72
  -8  -9   3    9.26    0.69
  -9 -12   3    3.64    0.66
 -10 -17   3    0.84    0.67
   5   3   4   13.63    0.75
   3   2   4    8.71    0.68
   0   0   4   66.98    1.19
  -4  -4   4   10.32    0.72
  -5  -5   4    5.17    0.48
  -8 -11   4    2.92    0.65
  -9 -14   4    0.41    0.61
  -9 -15   4    0.45    0.69
  11   4   5    1.15    0.65
   8   3   5    0.95    0.59
   2   0   5    1.00    0.59
  -4  -6   5   -0.01    0.55
  -5  -7   5    0.36    0.40
  -6  -9   5    0.38    0.64
  -7 -12   5    0.61    0.71
  10   2   6   -0.23    0.63
   7   1   6    1.16    0.69
   5   0   6    0.69    0.64
   2  -2   6    2.26    0.69
   1  -3   6    4.08    0.68
  -1  -5   6    1.56    0.60
  -2  -6   6    0.44    0.62
  -3  -7   6    0.40    0.39
  -4  -9   6    0.24    0.67
  12  -7  -5    5.95    0.66
  13  -7  -5    2.70    0.47
  10  -8  -5    0.41    0.57
  11  -8  -5    0.58    0.43
   9  -9  -5    2.39    0.60
   8 -10  -5    0.11    0.60
   7 -11  -5    0.64    0.59
   6 -12  -5    2.56    0.66
  13  -2  -4    0.67    0.53
  14  -2  -4    0.52    0.52
  10  -3  -4    3.45    0.53
  11  -3  -4    1.54    0.39
   8  -4  -4    7.14    0.60
   7  -5  -4    8.31    0.49
   4  -7  -4    0.58    0.53
   1 -11  -4    9.30    0.70
   0 -14  -4    2.91    0.66
  13   1  -3   10.20    0.70
  14   1  -3    3.17    0.43
  10   0  -3    7.69    0.50
   4  -3  -3   12.44    0.67
   3  -4  -3   10.15    0.57
   0  -7  -3   30.49    0.95
  -2 -10  -3   10.03    0.68
  -3 -12  -3    1.34    0.65
  -4 -16  -3    0.81    0.77
  -4 -17  -3    2.15    0.69
   9   2  -2   58.05    1.17
   3  -1  -2   42.43    1.19
  -3  -7  -2    6.26    0.79
  15   5  -1    4.98    0.70
  16   5  -1    5.45    0.64
  20   5  -1    0.98    0.59
  21   5  -1    0.55    0.64
  10   4  -1   18.49    0.86
   5   2  -1  260.67    3.05
  15   6   0   22.59    1.18
  21   6   0    7.62    0.82
  10   5   0   18.71    1.17
   7   4   0    1.53    0.82
  -4  -3   1  161.54    2.58
  -9 -12   1    0.40    0.55
   0   1   2    0.14    0.43
  -5  -4   2    0.18    0.59
  -7  -7   2    4.88    0.62
  -8  -9   2    4.65    0.66
 -10 -16   2    2.83    0.75
 -10 -17   2    0.68    0.77
 -10 -18   2    0.29    0.72
   6   4   3   16.29    0.82
   2   2   3   21.48    0.87
  -2  -1   3   14.58    0.65
  -3  -2   3    6.22    0.66
  -4  -3   3   12.07    0.60
  11   5   4    1.52    0.58
   8   4   4    7.19    0.78
  -1  -1   4   10.38    0.58
  -2  -2   4    2.69    0.53
  -3  -3   4    3.75    0.43
  -6  -7   4   15.07    0.63
  -7  -9   4    5.58    0.65
  -8 -12   4    0.99    0.60
  12   4   5    0.39    0.64
   6   2   5    1.05    0.56
   4   1   5    0.91    0.58
   1  -1   5    6.86    0.66
   0  -2   5   -0.61    0.58
  -2  -4   5    5.78    0.62
  -3  -5   5    0.86    0.57
  -5  -8   5    1.04    0.59
  -6 -10   5    1.00    0.67
  -7 -13   5    0.12    0.68
   8   1   6    4.17    0.71
   6   0   6    4.25    0.76
   4  -1   6    0.92    0.67
   0  -4   6    0.67    0.44
  -3  -8   6    0.23    0.65
  13  -6  -5    0.24    0.63
  14  -6  -5    0.68    0.44
  11  -7  -5    0.38    0.56
   9  -8  -5    0.61    0.57
   8  -9  -5    1.49    0.62
   7 -10  -5    3.78    0.66
   6 -11  -5    0.02    0.64
   5 -13  -5    1.79    0.65
  16  -1  -4    1.26    0.62
  17  -1  -4    0.68    0.60
  18  -1  -4    0.13    0.62
  19  -1  -4    0.50    0.65
  12  -2  -4    0.12    0.51
   6  -5  -4    2.64    0.55
   5  -6  -4    7.26    0.49
   3  -8  -4    3.56    0.45
   2  -9  -4   15.52    0.75
   0 -13  -4    0.42    0.55
  -1 -16  -4    1.50    0.69
  -1 -17  -4    0.08    0.60
  12   1  -3    4.55    0.60
   9   0  -3    2.71    0.58
   7  -1  -3    7.75    0.63
   5  -2  -3    8.57    0.68
  -1  -8  -3    4.78    0.60
  -4 -15  -3    2.38    0.76
  12   3  -2    1.66    0.44
  14   5  -1   33.51    1.02
  22   5  -1    4.28    0.75
  23   5  -1    0.33    0.63
   7   3  -1   10.74    0.84
  22   6   0    0.20    0.65
  23   6   0    1.67    0.89
  -9 -16   0    2.28    0.96
  -2  -1   1   51.34    1.75
  -3  -2   1   43.96    1.58
   8   5   2    0.32    0.63
  -1   0   2    0.03    0.60
  -4  -3   2   16.15    0.83
  -9 -12   2    2.40    0.58
  13   6   3    2.81    0.78
   9   5   3    2.29    0.66
   4   3   3   11.64    0.73
  -6  -6   3    2.04    0.43
  -7  -8   3   15.59    0.77
  -8 -10   3    5.46    0.63
  -9 -13   3    0.21    0.37
  -9 -14   3    3.28    0.68
  12   5   4    1.83    0.75
   6   3   4   11.80    0.73
   4   2   4    2.62    0.60
   2   1   4    0.11    0.38
  -5  -6   4    8.62    0.68
  -6  -8   4    2.03    0.58
  -7 -10   4    0.97    0.66
  -8 -13   4    3.26    0.69
  13   4   5    0.15    0.66
   9   3   5    8.87    0.76
   3   0   5    0.19    0.60
  -1  -3   5    1.99    0.44
  -4  -7   5    0.81    0.64
  -5  -9   5    1.73    0.69
  -6 -11   5    0.15    0.69
   9   1   6    2.53    0.68
   5  -1   6    2.06    0.71
   3  -2   6    1.50    0.50
   2  -3   6    5.37    0.69
   1  -4   6    0.27    0.61
   0  -5   6   -0.24    0.63
  -1  -6   6    1.59    0.63
  -2  -7   6    1.21    0.50
  -3  -9   6    0.61    0.71
  14  -5  -5    1.43    0.63
  15  -5  -5    0.24    0.62
  11  -6  -5    1.40    0.61
  12  -6  -5    2.75    0.47
  10  -7  -5   -0.03    0.43
   8  -8  -5    2.13    0.64
   7  -9  -5    0.92    0.64
   6 -10  -5    0.82    0.63
   5 -12  -5    0.17    0.46
   4 -13  -5    0.75    0.61
   4 -14  -5    0.17    0.65
  14  -1  -4    2.50    0.58
  15  -1  -4    3.11    0.48
  11  -2  -4   14.64    0.71
   9  -3  -4    2.70    0.40
   7  -4  -4   10.74    0.55
   1 -10  -4    5.83    0.61
   0 -12  -4   13.79    0.77
  -1 -15  -4    2.93    0.64
  15   2  -3    1.47    0.59
  16   2  -3    0.55    0.53
  17   2  -3    4.09    0.62
  18   2  -3    0.33    0.39
  19   2  -3    4.36    0.49
  20   2  -3    1.66    0.64
  21   2  -3    0.98    0.66
  11   1  -3    6.50    0.62
   1  -5  -3    5.85    0.63
  -2  -9  -3    3.12    0.57
  -3 -11  -3    3.11    0.71
  -4 -14  -3    0.34    0.70
  16   4  -2   10.30    0.69
  17   4  -2    1.69    0.58
  18   4  -2    3.70    0.62
  19   4  -2    1.59    0.61
  20   4  -2    0.59    0.61
  21   4  -2    0.14    0.62
  22   4  -2    1.30    0.66
  11   3  -2   11.21    0.73
   8   2  -2    2.22    0.62
   6   1  -2   75.46    1.32
   4   0  -2   67.19    1.40
  -6 -13  -2   26.95    1.53
  13   5  -1    2.46    0.66
   3   1  -1   90.54    2.09
  -5  -7  -1   39.47    2.78
  14   6   0    0.12    0.71
  -4  -4   0   10.91    1.48
  -9 -17   0    0.28    0.94
  -9 -18   0    0.40    1.11
  -9 -19   0    1.22    1.19
   2   2   1   28.26    1.65
  -6  -6   1    0.74    0.57
  -8 -10   1    0.79    0.63
  -9 -13   1    0.84    0.58
  -2  -1   2    1.18    0.64
  -3  -2   2   49.38    1.24
  -9 -13   2    0.18    0.61
   1   1   3   37.93    0.96
  -5  -5   3   13.15    0.70
  -8 -11   3    1.87    0.59
  -9 -15   3    1.14    0.68
   9   4   4    1.86    0.68
   1   0   4    0.37    0.38
   0  -1   4   -0.19    0.56
  -3  -4   4    1.85    0.52
  -4  -5   4   24.29    0.75
  -7 -11   4    1.55    0.67
  -8 -14   4    1.38    0.67
  -8 -15   4    1.00    0.71
  14   4   5    0.37    0.64
  10   3   5    3.31    0.65
   7   2   5    4.84    0.63
   5   1   5    1.54    0.58
   2  -1   5    0.32    0.59
  -2  -5   5    9.46    0.67
  -3  -6   5    0.65    0.57
  -6 -12   5    2.54    0.69
  10   1   6    0.61    0.69
   7   0   6    0.20    0.50
   4  -2   6    2.48    0.73
  -1  -7   6    0.67    0.68
  -2  -8   6    0.25    0.66
  12  -5  -5    0.72    0.56
  13  -5  -5    0.18    0.37
  10  -6  -5    0.34    0.58
   9  -7  -5    0.56    0.42
   5 -11  -5    1.53    0.45
   4 -12  -5    2.83    0.67
  18   0  -4    0.83    0.65
  19   0  -4    0.16    0.63
  13  -1  -4    1.68    0.56
  10  -2  -4    0.84    0.52
   8  -3  -4    1.24    0.38
   6  -4  -4    2.94    0.57
   5  -5  -4    5.41    0.64
   4  -6  -4    2.10    0.46
   3  -7  -4    1.06    0.44
   2  -8  -4    1.69    0.55
   0 -11  -4   -0.21    0.57
  -1 -14  -4    2.42    0.64
  14   2  -3    2.84    0.61
  10   1  -3    2.57    0.58
   8   0  -3    6.80    0.50
   6  -1  -3    2.94    0.45
   3  -3  -3    1.35    0.53
   2  -4  -3   10.07    0.57
   0  -6  -3    0.09    0.52
  14   4  -2    3.87    0.59
  15   4  -2    4.59    0.56
  10   3  -2    9.98    0.68
   0  -3  -2   -0.07    0.62
  -1  -4  -2    7.90    0.77
  -4  -8  -2    8.85    0.88
  -5 -10  -2   22.60    1.21
   9   4  -1    1.65    0.57
  -8 -18  -1    2.22    1.86
  -6  -7   0    9.71    1.15
  -7  -9   0    0.02    0.73
  -7  -8   1   15.96    0.98
  -9 -14   1    2.17    0.75
  12   6   2    9.10    1.35
   2   2   2    1.19    0.52
  -6  -6   2    1.88    0.44
  -7  -8   2    5.43    0.69
  -8 -10   2   17.53    0.87
  -9 -14   2    1.75    0.66
  14   6   3    8.86    0.97
   7   4   3    5.84    0.75
   3   2   3    4.77    0.64
   0   0   3    1.18    0.55
  -3  -3   3    1.43    0.60
  -4  -4   3   16.64    0.76
  -6  -7   3    0.37    0.58
  -7  -9   3    6.74    0.65
  -8 -12   3    2.55    0.66
  -9 -16   3    0.28    0.64
  -9 -17   3    1.01    0.66
  13   5   4    1.00    0.61
   3   1   4    5.84    0.66
  -1  -2   4    4.34    0.46
  -2  -3   4   10.24    0.53
  -5  -7   4    3.73    0.49
  -6  -9   4   19.25    0.84
  -7 -12   4   -0.20    0.60
  15   4   5    0.72    0.71
  11   3   5   -0.09    0.80
   8   2   5    1.15    0.60
   4   0   5    2.18    0.59
   1  -2   5    1.32    0.44
   0  -3   5   19.02    0.67
  -1  -4   5   16.13    0.65
  -4  -8   5    2.05    0.48
  -5 -10   5    3.86    0.55
  -6 -13   5    1.32    0.53
  11   1   6    1.20    0.74
   8   0   6    3.50    0.75
   6  -1   6    2.12    0.71
   3  -3   6    2.92    0.50
   2  -4   6    5.96    0.70
   1  -5   6    1.10    0.64
   0  -6   6    0.38    0.60
  -2  -9   6   -0.14    0.65
  13  -4  -5    0.84    0.60
  14  -4  -5   -0.19    0.61
  15  -4  -5    0.75    0.41
  11  -5  -5    4.60    0.63
   9  -6  -5    1.95    0.58
   8  -7  -5    2.60    0.62
   7  -8  -5    2.00    0.48
   6  -9  -5    0.91    0.46
   5 -10  -5    3.11    0.66
   4 -11  -5    2.07    0.65
   3 -13  -5    0.24    0.64
   3 -14  -5    1.09    0.48
  15   0  -4    0.15    0.62
  16   0  -4    1.86    0.65
  17   0  -4    0.20    0.44
  11  -1  -4   11.35    0.67
  12  -1  -4    4.37    0.46
   9  -2  -4    5.39    0.55
   7  -3  -4   18.89    0.76
   1  -9  -4    0.12    0.37
  -1 -13  -4    0.89    0.57
  -2 -17  -4    0.84    0.89
  13   2  -3    1.84    0.55
   7   0  -3    0.49    0.53
   4  -2  -3    4.13    0.60
  -1  -7  -3    3.23    0.59
  -4 -13  -3    1.56    0.61
  13   4  -2    3.09    0.57
   7   2  -2   65.05    1.29
   1  -2  -2   39.04    1.10
  -2  -5  -2   96.09    1.88
  12   5  -1    4.64    0.62
  -1  -2  -1   16.49    1.38
  -2  -3  -1    7.46    1.09
  13   6   0   15.29    1.06
   6   4   2   16.92    1.07
   4   3   2   16.28    0.97
  -5  -5   2   17.77    0.86
  -9 -15   2    2.45    0.70
  15   6   3    5.36    0.98
  10   5   3    0.72    0.58
   5   3   3   18.33    0.85
  -1  -1   3   35.17    0.90
  -2  -2   3   22.72    0.79
  14   5   4    0.67    0.61
  10   4   4    1.68    0.58
   7   3   4   21.51    0.86
   5   2   4    1.36    0.61
   2   0   4   17.04    0.76
  -4  -6   4    2.04    0.60
  -6 -10   4    2.08    0.65
  -7 -13   4   -0.03    0.61
   6   1   5    0.13    0.41
   3  -1   5    6.47    0.67
  -2  -6   5    0.41    0.58
  -3  -7   5    1.30    0.42
  -4  -9   5    4.71    0.68
  -5 -11   5    1.25    0.53
  -5 -12   5   -0.21    0.67
   9   0   6    0.18    0.69
   7  -1   6    0.75    0.62
   5  -2   6    2.05    0.69
   4  -3   6    0.71    0.65
   0  -7   6    0.22    0.66
  -1  -8   6   -0.24    0.46
  15  -3  -5    0.82    0.63
  16  -3  -5    0.05    0.66
  12  -4  -5   -0.14    0.54
  10  -5  -5    1.40    0.56
   8  -6  -5    2.67    0.61
   7  -7  -5    1.15    0.63
   6  -8  -5    3.22    0.67
   5  -9  -5    0.72    0.62
   4 -10  -5    0.06    0.57
   3 -12  -5    0.34    0.63
  13   0  -4   -0.01    0.55
  14   0  -4    7.22    0.57
  10  -1  -4    6.48    0.61
   8  -2  -4    0.73    0.49
   5  -4  -4   24.03    0.82
   4  -5  -4   23.06    0.79
   3  -6  -4   14.36    0.60
   2  -7  -4   28.97    0.87
   1  -8  -4    0.45    0.53
   0 -10  -4    2.00    0.60
  -1 -12  -4    1.54    0.63
  -2 -15  -4    0.26    0.77
  -2 -16  -4    1.86    0.72
  16   3  -3    4.85    0.64
  17   3  -3    7.05    0.62
  18   3  -3    0.09    0.58
  19   3  -3    0.87    0.62
  20   3  -3    0.55    0.64
  21   3  -3    0.68    0.65
  12   2  -3    2.07    0.44
   9   1  -3   15.85    0.65
   5  -1  -3    1.89    0.59
  -2  -8  -3    2.46    0.57
  -3 -10  -3    4.33    0.62
  -5 -18  -3    1.35    1.00
   9   3  -2   19.77    0.83
   5   1  -2   20.14    0.79
   2  -1  -2    1.57    0.48
  18   6  -1    0.93    0.70
  19   6  -1    1.47    0.75
  20   6  -1    2.45    0.76
   6   3  -1   77.54    1.76
   0  -1  -1    1.32    1.04
   9   5   0   32.74    1.56
  -8 -12   0    5.66    0.95
  19   7   1    0.50    1.03
  20   7   1    0.16    1.09
  -5  -5   1    9.25    0.86
  -8 -11   1    2.05    0.68
  -9 -15   1    1.90    0.66
  -9 -16   1    7.08    0.94
   1   1   2   61.51    1.49
  -8 -11   2    7.25    0.70
  -9 -16   2    3.12    0.73
  -9 -17   2    1.07    0.70
  -9 -18   2   -0.34    0.81
   2   1   3   11.61    0.77
  -5  -6   3    5.80    0.50
  -6  -8   3   10.05    0.73
  -7 -10   3    1.87    0.57
  -8 -13   3    5.67    0.56
  -8 -14   3    0.98    0.63
  15   5   4    0.27    0.64
   1  -1   4    9.64    0.69
  -2  -4   4    6.53    0.60
  -3  -5   4    0.54    0.41
  -5  -8   4    5.61    0.50
  -7 -14   4    0.49    0.65
  12   3   5    0.26    0.62
   9   2   5    7.76    0.71
   7   1   5    6.80    0.67
   5   0   5    0.33    0.58
   2  -2   5    5.42    0.52
   1  -3   5    1.10    0.61
   0  -4   5   -0.06    0.56
  -1  -5   5    2.09    0.46
  -3  -8   5    2.96    0.66
  -4 -10   5    0.65    0.69
  -5 -13   5    2.08    0.70
  10   0   6    0.50    0.69
   6  -2   6    1.44    0.72
   3  -4   6    1.43    0.48
   2  -5   6    3.44    0.66
   1  -6   6    2.34    0.44
  -1  -9   6    0.37    0.64
  13  -3  -5    0.81    0.57
  14  -3  -5    0.46    0.46
  11  -4  -5    1.78    0.58
   9  -5  -5    0.41    0.58
   6  -7  -5    0.66    0.64
   5  -8  -5    1.18    0.63
   3 -11  -5    1.42    0.66
   2 -13  -5    0.15    0.63
   2 -14  -5    3.23    0.56
  16   1  -4    1.26    0.68
  17   1  -4    0.52    0.62
  18   1  -4    0.23    0.64
  19   1  -4    0.90    0.71
  12   0  -4    7.72    0.63
   6  -3  -4   12.82    0.69
   0  -9  -4   -0.04    0.53
  -1 -11  -4    8.86    0.74
  -2 -14  -4   -0.03    0.57
  15   3  -3    0.53    0.58
  11   2  -3    0.20    0.56
   8   1  -3    3.59    0.59
   2  -3  -3    2.89    0.63
   1  -4  -3    9.75    0.69
   0  -5  -3   63.00    1.27
  -4 -12  -3    0.90    0.58
  -5 -16  -3    0.31    0.77
  -5 -17  -3   -0.09    0.76
  18   5  -2    0.94    0.60
  19   5  -2    0.48    0.59
  20   5  -2    0.24    0.64
  21   5  -2   -0.03    0.62
  12   4  -2   11.26    0.72
   3   0  -2   -0.07    0.63
  -3  -6  -2   44.62    1.39
  -6 -12  -2    1.00    0.89
  16   6  -1    4.50    0.75
  17   6  -1   15.46    0.88
  21   6  -1    2.45    0.75
  22   6  -1    0.54    0.70
  11   5  -1    4.93    0.64
   8   4  -1   46.20    1.32
   4   2  -1  110.82    2.20
  -3  -4  -1    8.99    1.29
  18   7   1    2.49    1.24
  21   7   1    2.62    1.22
  -9 -17   1    0.19    0.79
  -9 -18   1    1.70    0.92
  -9 -19   1    0.75    0.91
  -4  -4   2   18.12    0.86
  -6  -7   2    0.75    0.56
  -7  -9   2   18.86    0.89
  -8 -12   2    2.13    0.59
  16   6   3    3.59    0.89
  -4  -5   3    3.95    0.60
  -7 -11   3    4.99    0.67
  -8 -15   3    1.15    0.66
  -8 -16   3    1.89    0.69
  16   5   4    2.29    0.73
  17   5   4    1.68    0.96
  11   4   4    0.89    0.57
   8   3   4    0.92    0.53
   6   2   4    4.21    0.63
   4   1   4    2.10    0.47
   0  -2   4    8.38    0.56
  -1  -3   4    3.04    0.44
  -4  -7   4    0.49    0.58
  -5  -9   4    1.68    0.64
  -6 -11   4    4.41    0.56
  -7 -15   4    2.03    0.52
  -7 -16   4    0.27    0.69
  13   3   5    0.22    0.64
  10   2   5    0.55    0.63
   4  -1   5    0.34    0.62
  -2  -7   5   -0.26    0.57
  -3  -9   5    1.00    0.63
  -4 -11   5    1.36    0.67
  11   0   6    0.30    0.71
   8  -1   6    3.54    0.56
   5  -3   6    6.83    0.81
   4  -4   6    1.02    0.65
   3  -5   6    2.41    0.69
   2  -6   6   -0.43    0.72
   1  -7   6    0.85    0.66
   0  -8   6    0.60    0.49
  15  -2  -5    0.08    0.64
  16  -2  -5   -0.15    0.63
  12  -3  -5   -0.39    0.54
  10  -4  -5    4.12    0.49
   8  -5  -5    0.66    0.57
   7  -6  -5    0.73    0.44
   4  -9  -5    6.12    0.66
   3 -10  -5    2.00    0.60
   2 -12  -5    4.16    0.70
  14   1  -4    2.38    0.68
  15   1  -4    3.23    0.65
  11   0  -4    0.08    0.55
   9  -1  -4    2.07    0.41
   7  -2  -4    1.92    0.52
   4  -4  -4   10.37    0.69
   3  -5  -4    0.50    0.56
   2  -6  -4    0.07    0.54
  -2 -13  -4    0.83    0.61
  13   3  -3   16.05    0.75
  14   3  -3    0.96    0.38
  10   2  -3    0.06    0.56
   6   0  -3    1.34    0.42
   3  -2  -3    4.83    0.50
  -1  -6  -3   20.53    0.88
  -3  -9  -3    6.03    0.73
  -5 -15  -3    1.30    0.77
  16   5  -2    9.91    0.70
  17   5  -2    0.91    0.44
  22   5  -2    0.54    0.66
  11   4  -2    4.70    0.64
   6   2  -2    3.93    0.64
  -7 -18  -2    0.77    1.34
  -7 -19  -2    4.41    1.82
  15   6  -1   19.79    1.01
  23   6  -1    1.52    0.77
   1   0  -1   -0.09    0.91
  12   6   0    1.48    0.74
  -3  -3   0   98.96    4.05
  17   7   1    9.19    1.55
  22   7   1    0.02    1.14
   6   4   1   64.14    3.32
   4   3   1  161.84    4.07
  -6  -7   1   15.05    0.99
  -7  -9   1    0.79    0.68
   9   5   2   11.54    1.02
   0   0   2   10.85    0.71
  -1  -1   2   62.98    1.45
  -3  -3   2    9.92    0.76
  -8 -13   2    6.54    0.85
  17   6   3    2.61    1.00
  18   6   3    1.09    1.19
  11   5   3   14.76    0.91
   8   4   3   11.07    0.76
   6   3   3    1.69    0.57
   4   2   3    1.39    0.57
   1   0   3    3.31    0.48
   0  -1   3    6.47    0.66
  -2  -3   3    3.82    0.69
  -3  -4   3   10.79    0.60
  -5  -7   3    4.63    0.63
  -6  -9   3    0.13    0.56
  -7 -12   3    0.30    0.56
  -8 -17   3    0.29    0.65
  18   5   4    1.62    0.98
   3   0   4    0.03    0.57
  -3  -6   4   13.35    0.75
  -5 -10   4    2.07    0.64
  -6 -12   4    0.79    0.43
  -6 -13   4    1.74    0.66
  14   3   5    0.53    0.69
  15   3   5    1.35    0.74
  11   2   5    0.55    0.63
   8   1   5   -0.03    0.56
   6   0   5    5.46    0.65
   3  -2   5    4.06    0.51
   2  -3   5    1.82    0.62
   1  -4   5   17.32    0.78
   0  -5   5   17.92    0.79
  -1  -6   5    0.73    0.41
  -2  -8   5    0.49    0.63
  -3 -10   5    1.23    0.65
  -4 -12   5    2.34    0.66
   9  -1   6    3.04    0.75
   7  -2   6    0.85    0.50
   6  -3   6    2.34    0.70
   1  -8   6    0.11    0.66
   0  -9   6   -0.16    0.47
  13  -2  -5    0.94    0.62
  14  -2  -5    0.18    0.40
  11  -3  -5   -0.13    0.40
   9  -4  -5    0.99    0.58
   7  -5  -5    0.13    0.54
   6  -6  -5    1.21    0.62
   5  -7  -5    0.64    0.68
   4  -8  -5    2.01    0.70
   2 -11  -5    0.31    0.61
   1 -14  -5   -0.10    0.67
  19   2  -4    1.24    0.66
  13   1  -4    0.86    0.62
  10   0  -4    0.20    0.54
   8  -1  -4    3.85    0.54
   5  -3  -4   12.11    0.60
   1  -7  -4    0.46    0.40
   0  -8  -4    2.56    0.58
  -1 -10  -4    5.79    0.69
  -2 -12  -4    2.69    0.64
  -3 -17  -4    0.48    0.90
  18   4  -3    0.87    0.60
  19   4  -3    0.62    0.61
  20   4  -3    6.09    0.76
  21   4  -3    0.44    0.68
  12   3  -3    0.90    0.59
   7   1  -3    1.21    0.52
   4  -1  -3   18.71    0.71
  -2  -7  -3   12.89    0.76
  -4 -11  -3    0.17    0.55
  15   5  -2    3.63    0.60
   8   3  -2  101.70    1.52
   4   1  -2   23.79    0.99
  -5  -9  -2   12.32    1.04
  -7 -17  -2    2.19    1.31
  19   7   0   14.79    1.11
  20   7   0    0.47    0.83
  21   7   0    0.29    0.94
  -8 -13   0   14.96    1.34
   1   1   1   46.61    2.01
  -4  -4   1   10.72    0.98
  -8 -12   1    0.31    0.55
   3   2   2   50.96    1.47
  -2  -2   2    1.21    0.50
  -5  -6   2    7.04    0.71
  -7 -10   2    0.64    0.56
  19   6   3    1.01    1.10
  20   6   3    0.40    1.04
  -1  -2   3    7.90    0.57
  -4  -6   3    3.09    0.61
  -7 -13   3    0.52    0.58
  12   4   4    4.99    0.71
   9   3   4    2.07    0.59
   7   2   4    1.23    0.62
   5   1   4    3.54    0.63
   2  -1   4    2.88    0.63
   1  -2   4    4.67    0.65
   0  -3   4   -0.10    0.51
  -1  -4   4    7.87    0.62
  -2  -5   4    2.88    0.42
  -4  -8   4   10.64    0.61
  -6 -14   4    0.19    0.68
   9   1   5    2.24    0.67
   7   0   5   -0.08    0.57
   5  -1   5    1.02    0.60
  -1  -7   5    0.77    0.60
  -3 -11   5    0.48    0.69
  -4 -13   5    0.28    0.52
  10  -1   6    0.75    0.72
   8  -2   6    0.29    0.72
   5  -4   6    0.55    0.68
   4  -5   6    0.27    0.66
   3  -6   6    0.55    0.68
   2  -7   6    0.56    0.69
  15  -1  -5    0.84    0.67
  16  -1  -5   -0.31    0.70
  12  -2  -5    0.88    0.58
  10  -3  -5    2.68    0.46
   8  -4  -5    1.62    0.58
   3  -9  -5    1.44    0.45
   2 -10  -5    2.04    0.64
   1 -12  -5    3.64    0.72
   1 -13  -5    0.22    0.47
  16   2  -4    0.75    0.66
  17   2  -4    2.26    0.65
  18   2  -4   -0.11    0.50
  12   1  -4    6.53    0.66
   9   0  -4   -0.31    0.50
   6  -2  -4    3.72    0.46
  -3 -15  -4    0.63    0.64
  -3 -16  -4   -0.23    0.73
  16   4  -3   -0.04    0.54
  17   4  -3    1.86    0.66
   9   2  -3    6.61    0.57
   5   0  -3    0.10    0.56
  -5 -14  -3    7.32    0.81
  14   5  -2    1.51    0.43
  10   4  -2   28.53    0.95
   0  -2  -2   95.46    1.80
  -1  -3  -2   16.68    0.98
  -4  -7  -2   29.88    1.31
  -7 -16  -2    0.69    1.29
  14   6  -1    3.45    0.62
  10   5  -1    2.31    0.58
  17   7   0    1.58    0.89
  18   7   0    0.35    0.74
  22   7   0    0.02    0.84
  13   6   2   61.82    2.45
  -6  -8   2    2.89    0.64
  -8 -14   2    4.29    0.71
  -8 -15   2    7.72    0.79
  12   5   3   13.53    1.04
   3   1   3   14.91    0.82
  -5  -8   3   16.94    0.82
  -6 -10   3   17.87    0.82
  -7 -14   3    8.92    0.76
  13   4   4    1.02    0.64
   4   0   4    1.08    0.62
  -3  -7   4    1.02    0.59
  -4  -9   4    6.89    0.68
  -5 -11   4    5.44    0.56
  -6 -15   4    2.78    0.56
  -6 -16   4    0.60    0.71
  12   2   5    0.51    0.70
   4  -2   5    1.32    0.44
   3  -3   5   11.24    0.74
   2  -4   5    5.43    0.69
   1  -5   5    1.83    0.63
   0  -6   5    0.50    0.40
  -2  -9   5    1.22    0.47
  -3 -12   5    0.73    0.70
  11  -1   6    0.88    0.70
   9  -2   6    0.71    0.71
   7  -3   6    1.45    0.56
   6  -4   6    0.82    0.68
   3  -7   6    0.31    0.65
   2  -8   6    0.97    0.69
   1  -9   6    0.34    0.49
  13  -1  -5    2.99    0.63
  14  -1  -5    1.22    0.47
  11  -2  -5    0.04    0.41
   9  -3  -5    9.37    0.55
   7  -4  -5    2.74    0.57
   6  -5  -5    4.78    0.66
   5  -6  -5    2.84    0.45
   4  -7  -5    1.59    0.64
   3  -8  -5    3.96    0.69
   0 -14  -5   -0.23    0.67
  14   2  -4    0.05    0.66
  15   2  -4    4.39    0.50
  11   1  -4   10.39    0.69
   7  -1  -4    0.30    0.37
   5  -2  -4    2.24    0.61
   4  -3  -4    2.67    0.60
   3  -4  -4    2.13    0.45
   2  -5  -4    3.77    0.47
   1  -6  -4    5.62    0.62
  -1  -9  -4    0.40    0.56
  -2 -11  -4    3.02    0.66
  -3 -14  -4    3.62    0.68
  14   4  -3    3.47    0.61
  15   4  -3    1.60    0.59
  11   3  -3    7.71    0.53
   8   2  -3    6.78    0.64
   2  -2  -3   23.91    0.87
   1  -3  -3   12.87    0.65
   0  -4  -3    0.05    0.57
  -1  -5  -3    5.50    0.64
  -3  -8  -3    6.51    0.67
  -4 -10  -3    3.58    0.76
  -5 -13  -3    4.56    0.83
  13   5  -2    3.73    0.61
   7   3  -2   26.13    0.98
   1  -1  -2   70.02    1.45
  -2  -4  -2   36.44    1.29
  13   6  -1    0.17    0.60
   7   4  -1   10.83    0.98
   2   1  -1   54.30    1.84
  23   7   0    0.17    0.83
   6   4   0   11.16    1.41
  -7 -10   0    0.10    0.74
  16   7   1    0.27    1.54
  -3  -3   1   92.60    2.11
  -7 -10   1   34.81    1.26
  -8 -13   1   10.73    0.84
   7   4   2    3.70    0.78
   5   3   2   27.78    1.18
  -4  -5   2    7.97    0.77
  -7 -11   2    0.25    0.57
  -8 -16   2    0.67    0.64
  -8 -17   2    4.22    0.72
  -8 -18   2    0.53    0.78
  -8 -19   2    0.77    0.75
   9   4   3    1.66    0.55
   5   2   3    8.35    0.71
   2   0   3   39.59    1.09
  -3  -5   3   14.61    0.66
  -6 -11   3    4.05    0.64
  -7 -15   3    0.99    0.67
  -7 -16   3    2.04    0.70
  -7 -17   3    0.49    0.73
  -7 -18   3    1.33    0.75
  14   4   4    6.58    0.90
  10   3   4    3.82    0.62
   6   1   4    1.59    0.61
   3  -1   4    5.92    0.69
  -2  -6   4    0.09    0.43
  -3  -8   4    3.11    0.59
  -4 -10   4    0.93    0.65
  -5 -12   4    0.34    0.52
  -5 -13   4    1.53    0.65
  13   2   5    0.60    0.67
  10   1   5    0.86    0.63
   8   0   5    3.43    0.62
   6  -1   5    0.10    0.41
   0  -7   5   11.22    0.77
  -1  -8   5    1.80    0.43
  -2 -10   5    2.05    0.46
  -3 -13   5    1.04    0.71
  10  -2   6    0.04    0.68
   8  -3   6    1.04    0.71
   5  -5   6    0.41    0.48
   4  -6   6   -0.05    0.48
   2  -9   6    0.77    0.68
  15   0  -5    0.23    0.62
  16   0  -5    3.53    0.70
  12  -1  -5    4.44    0.67
  10  -2  -5    0.80    0.42
   8  -3  -5    1.02    0.54
   4  -6  -5    0.31    0.63
   2  -9  -5    0.81    0.61
   1 -11  -5   18.47    0.74
   0 -13  -5    1.35    0.68
  18   3  -4    1.37    0.72
  19   3  -4    1.80    0.71
  13   2  -4    0.26    0.61
  10   1  -4    5.90    0.60
   8   0  -4    0.09    0.50
   6  -1  -4    1.56    0.56
   0  -7  -4    0.47    0.38
  -2 -10  -4    0.38    0.71
  -3 -13  -4    3.83    0.70
  13   4  -3    2.62    0.58
  10   3  -3   25.32    0.85
   6   1  -3    3.06    0.46
   3  -1  -3   14.95    0.66
  17   6  -2    1.58    0.77
  18   6  -2    2.26    0.63
  19   6  -2    2.53    0.69
  20   6  -2    0.28    0.66
  21   6  -2    1.20    0.69
  22   6  -2    1.53    0.72
  12   5  -2   13.03    0.78
   9   4  -2    4.97    0.64
   5   2  -2   33.41    0.96
   2   0  -2  186.04    2.28
  -6 -11  -2    6.01    1.06
  -7 -15  -2    5.08    1.40
   5   3  -1   14.36    1.06
  16   7   0    3.08    0.83
  11   6   0   26.64    1.43
  -8 -14   0   13.69    1.30
   0   0   1    0.03    0.69
  -2  -2   1   26.74    1.41
  -5  -6   1   12.87    0.90
  -8 -14   1    0.39    0.62
   2   1   2    1.50    0.75
  -5  -7   2    3.17    0.62
  -6  -9   2   15.41    0.87
  -7 -12   2   18.83    0.91
  13   5   3    8.71    0.93
   7   3   3   13.46    0.80
   1  -1   3   32.50    1.00
   0  -2   3    1.60    0.60
  -1  -3   3   12.02    0.75
  -2  -4   3   10.46    0.63
  -4  -7   3   29.25    0.95
  -5  -9   3    5.70    0.66
  -6 -12   3    1.76    0.63
  15   4   4    0.52    0.78
  11   3   4    1.11    0.63
   8   2   4    1.16    0.43
   2  -2   4    2.77    0.64
   1  -3   4    3.33    0.66
   0  -4   4    2.99    0.58
  -1  -5   4    1.10    0.38
  -4 -11   4    3.10    0.73
  -5 -14   4    2.69    0.73
  -5 -15   4    0.86    0.72
  14   2   5    0.20    0.65
  15   2   5    0.68    0.69
  11   1   5    2.42    0.69
   7  -1   5    7.41    0.76
   5  -2   5    5.93    0.53
   4  -3   5    5.47    0.68
   3  -4   5    6.49    0.70
   2  -5   5    8.91    0.69
   1  -6   5    1.30    0.59
  -1  -9   5    2.11    0.65
  -2 -11   5    0.50    0.48
  -3 -14   5    0.84    0.54
   9  -3   6    0.04    0.70
   7  -4   6    0.39    0.49
   6  -5   6    1.98    0.70
   5  -6   6    1.18    0.67
   4  -7   6    0.53    0.68
   3  -8   6    0.16    0.50
   9  -6  -6    1.02    0.66
  14   0  -5    0.65    0.63
  11  -1  -5    2.78    0.63
   9  -2  -5    7.36    0.65
   7  -3  -5   -0.07    0.55
   6  -4  -5   10.25    0.70
   5  -5  -5    1.11    0.44
   3  -7  -5    0.98    0.47
   2  -8  -5    0.39    0.60
   1 -10  -5    6.43    0.69
   0 -12  -5    0.20    0.64
  16   3  -4    0.09    0.62
  17   3  -4    0.36    0.48
  12   2  -4    1.31    0.61
   9   1  -4    2.42    0.58
   3  -3  -4    3.04    0.58
   2  -4  -4    6.61    0.66
   1  -5  -4    1.63    0.57
  -1  -8  -4    0.35    0.55
  -3 -12  -4    8.71    0.88
  17   5  -3    1.60    0.60
  18   5  -3    1.76    0.64
  19   5  -3    0.38    0.65
  20   5  -3    1.09    0.68
  21   5  -3    1.40    0.67
  12   4  -3    6.92    0.64
   7   2  -3   40.74    0.99
   4   0  -3  103.94    1.47
  -2  -6  -3    1.52    0.58
  -5 -12  -3    0.12    0.67
  16   6  -2    5.97    0.71
   3   1  -2   42.21    1.20
  -3  -5  -2    6.54    0.78
  18   7  -1    2.71    0.80
  19   7  -1    0.02    0.63
  20   7  -1    0.59    0.71
  21   7  -1    2.83    0.75
  22   7  -1    0.04    0.90
  12   6  -1    2.11    0.69
   9   5  -1   17.27    0.91
  -4  -5  -1    4.89    1.25
  15   7   0   -0.01    0.89
   8   5   0    3.11    1.00
  -5  -6   0   11.74    1.28
  -1  -1   1   42.86    1.56
  -6  -8   1   74.78    1.67
  -8 -15   1    8.13    0.83
  10   5   2   18.00    1.28
   1   0   2    0.25    0.67
  -3  -4   2    2.98    0.49
  10   4   3    1.19    0.72
   4   1   3   21.29    0.92
  -3  -6   3   11.29    0.73
  -6 -13   3    1.65    0.63
  16   4   4    0.49    0.79
   5   0   4    0.24    0.61
  -2  -7   4   32.65    0.85
  -3  -9   4    1.04    0.63
  -4 -12   4    0.50    0.67
  -5 -16   4    1.82    0.76
  16   2   5    0.38    0.70
  12   1   5    5.70    0.76
   9   0   5    0.15    0.41
   6  -2   5    1.84    0.63
   0  -8   5   -0.10    0.61
  -1 -10   5    4.28    0.70
  -2 -12   5    4.35    0.57
  -2 -13   5    0.88    0.69
  10  -3   6   -0.09    0.70
   8  -4   6    0.69    0.70
   7  -5   6    0.01    0.70
   4  -8   6    0.08    0.70
   3  -9   6    1.62    0.73
   8  -6  -6   -0.25    0.66
   7  -7  -6    1.12    0.70
   6  -8  -6    0.49    0.68
  16   1  -5    0.35    0.67
  12   0  -5    2.35    0.64
  13   0  -5    0.47    0.44
  10  -1  -5    0.61    0.60
   8  -2  -5    1.23    0.59
   4  -5  -5    3.17    0.64
   3  -6  -5    1.34    0.65
   1  -9  -5    2.38    0.64
   0 -11  -5   10.32    0.80
  -1 -14  -5    0.54    0.67
  14   3  -4    0.57    0.62
  15   3  -4    3.75    0.50
  11   2  -4   14.09    0.75
   7   0  -4   -0.04    0.34
   5  -1  -4    2.49    0.56
   4  -2  -4    2.26    0.41
   0  -6  -4    1.36    0.58
  -2  -9  -4   17.99    0.81
  -4 -16  -4    1.22    0.91
  16   5  -3    1.91    0.63
   9   3  -3   13.62    0.64
   5   1  -3    0.99    0.58
  -3  -7  -3    3.76    0.71
  -4  -9  -3   27.55    1.15
  -6 -18  -3    0.80    1.05
  15   6  -2    9.58    0.74
  11   5  -2    9.03    0.71
   8   4  -2    3.84    0.64
   6   3  -2   29.22    1.00
  17   7  -1    9.78    0.82
   3   2  -1   54.95    1.77
  -2  -2   0    9.05    2.23
  -6  -8   0   35.73    1.75
  -8 -15   0    0.25    0.76
  -8 -20   0    1.41    0.96
  -7 -11   1    1.74    0.60
  -8 -16   1   11.24    0.93
  -8 -17   1    1.10    0.64
  -8 -18   1    1.65    0.83
  -8 -19   1    1.62    0.83
   0  -1   2   -0.25    0.62
  -1  -2   2   37.81    1.18
  -2  -3   2   17.13    0.80
  -6 -10   2    0.46    0.56
  -7 -13   2    0.55    0.60
  -7 -14   2    9.85    0.91
  14   5   3    3.95    0.84
  -4  -8   3    2.31    0.62
  -5 -10   3    8.84    0.58
  -6 -14   3    2.73    0.66
  -6 -15   3    0.22    0.62
  17   4   4    0.90    0.75
  12   3   4    0.62    0.65
   9   2   4    5.04    0.49
   7   1   4    0.12    0.58
   4  -1   4    1.66    0.63
   0  -5   4    0.02    0.48
  -1  -6   4    5.08    0.47
  -2  -8   4    2.48    0.59
  -3 -10   4   16.76    0.83
  -4 -13   4    0.83    0.64
  13   1   5    3.44    0.75
  10   0   5    5.69    0.73
   8  -1   5   -0.05    0.59
   5  -3   5    1.17    0.64
   4  -4   5    2.54    0.63
   3  -5   5    1.50    0.62
   2  -6   5    0.42    0.59
   1  -7   5    0.31    0.42
   0  -9   5    2.54    0.64
  -1 -11   5   14.67    0.84
  -2 -14   5    2.96    0.62
   9  -4   6    0.96    0.78
   6  -6   6   -0.17    0.49
   5  -7   6    0.71    0.52
   4  -9   6   -0.12    0.69
  10  -4  -6    1.50    0.66
   9  -5  -6    1.63    0.49
  14   1  -5    0.94    0.63
  15   1  -5    0.71    0.46
  11   0  -5    0.06    0.58
   9  -1  -5    1.85    0.59
   6  -3  -5    3.76    0.63
   5  -4  -5    1.80    0.43
   2  -7  -5    0.48    0.60
   0 -10  -5    0.22    0.61
  -1 -13  -5    0.20    0.65
  18   4  -4    3.01    0.72
  19   4  -4   -0.03    0.68
  13   3  -4    0.30    0.64
  10   2  -4    0.80    0.57
   8   1  -4    4.51    0.59
   6   0  -4    3.04    0.56
  -1  -7  -4    0.04    0.56
  -3 -11  -4   10.96    0.80
  -4 -15  -4    0.58    0.68
  14   5  -3    3.94    0.63
  15   5  -3    6.25    0.50
  11   4  -3    4.91    0.62
   2  -1  -3   10.36    0.74
   1  -2  -3    1.43    0.48
   0  -3  -3   16.83    0.74
  -1  -4  -3    8.55    0.72
  -6 -16  -3    5.65    1.18
  -6 -17  -3   -0.02    0.84
  14   6  -2   14.40    0.78
   4   2  -2    7.05    0.75
  -5  -8  -2    8.03    0.92
  16   7  -1    0.52    0.61
   4   3   0   19.68    1.93
  -8 -16   0    4.17    0.91
  -8 -17   0    0.47    0.93
  -8 -18   0    1.96    1.03
  -8 -19   0    0.59    0.83
  -4  -5   1    5.59    0.82
  14   6   2   12.60    1.37
   4   2   2    7.11    0.83
  -4  -6   2    0.34    0.42
  -5  -8   2    6.47    0.69
  -7 -15   2    3.94    0.73
   8   3   3    0.39    0.54
   6   2   3    1.97    0.59
   3   0   3    2.14    0.62
  -1  -4   3   10.14    0.74
  -2  -5   3    7.87    0.56
  -5 -11   3   15.26    0.81
  -6 -16   3    5.43    0.77
  -6 -17   3    0.23    0.67
  -6 -18   3    1.23    0.72
  18   4   4    2.88    0.84
  19   4   4    0.04    0.82
  13   3   4   -0.46    0.77
  10   2   4    0.45    0.56
   6   0   4    2.50    0.63
   3  -2   4   10.18    0.60
   2  -3   4   10.09    0.74
   1  -4   4    8.67    0.53
  -1  -7   4    0.22    0.52
  -3 -11   4   10.43    0.77
  -4 -14   4    2.33    0.70
  -4 -15   4    0.30    0.74
  -4 -16   4    1.41    0.76
  14   1   5    0.26    0.69
  11   0   5   -0.02    0.63
   9  -1   5    2.23    0.67
   7  -2   5    4.06    0.71
   1  -8   5    1.80    0.65
   0 -10   5    0.02    0.64
  -1 -12   5    3.53    0.55
  -1 -13   5   -0.01    0.68
  10  -4   6    1.36    0.78
   8  -5   6    0.23    0.52
   7  -6   6   -0.06    0.74
   6  -7   6    1.50    0.70
   5  -8   6    2.20    0.60
   9  -4  -6    1.22    0.71
   8  -5  -6    0.72    0.66
   7  -6  -6    0.93    0.47
   6  -7  -6    0.76    0.50
   5  -8  -6    3.75    0.75
   4  -9  -6   -0.06    0.65
  13   1  -5    3.92    0.68
  10   0  -5    5.17    0.61
   8  -1  -5    0.41    0.60
   7  -2  -5    4.81    0.47
   4  -4  -5    2.69    0.63
   3  -5  -5    1.28    0.61
   1  -8  -5    2.24    0.42
  -1 -12  -5    2.71    0.72
  16   4  -4    0.07    0.63
  17   4  -4    0.78    0.68
  12   3  -4    0.54    0.58
   3  -2  -4    9.55    0.70
   2  -3  -4   10.29    0.71
   1  -4  -4    7.60    0.67
   0  -5  -4   -0.08    0.55
  -2  -8  -4    1.85    0.60
  -4 -14  -4    1.87    0.67
  13   5  -3    9.25    0.71
  10   4  -3    1.27    0.58
   8   3  -3    0.22    0.41
   6   2  -3    2.44    0.46
   3   0  -3    3.05    0.46
  -2  -5  -3    8.59    0.72
  -5 -11  -3   17.59    1.00
  -6 -15  -3    0.23    0.94
  13   6  -2   55.72    1.22
  10   5  -2   19.43    0.89
  -4  -6  -2    0.42    0.69
  -7 -14  -2    8.60    1.61
  15   7  -1    2.27    0.74
  11   6  -1   39.02    1.21
   6   4  -1   65.94    1.67
  14   7   0    1.15    0.93
  -7 -11   0    3.27    0.94
  -6  -9   1    0.60    0.68
  -7 -12   1    5.16    0.85
   8   4   2    3.92    0.79
  -3  -5   2    6.02    0.73
  -6 -11   2    5.41    0.69
  -7 -16   2    0.66    0.65
  -7 -17   2    1.56    0.70
  -7 -18   2    1.33    0.73
  -7 -19   2    3.69    0.82
  15   5   3    5.95    0.89
  11   4   3    4.86    0.72
   2  -1   3   14.36    0.68
   1  -2   3    7.51    0.69
   0  -3   3   14.20    0.81
  -3  -7   3    3.63    0.49
  -4  -9   3   29.36    0.85
  -5 -12   3    0.21    0.58
   8   1   4    2.83    0.63
   5  -1   4    3.30    0.64
   0  -6   4    1.29    0.51
  -2  -9   4   16.88    0.82
  -3 -12   4    8.02    0.81
  15   1   5    0.89    0.69
  12   0   5    2.65    0.70
   6  -3   5    2.95    0.48
   5  -4   5    1.49    0.64
   4  -5   5    2.83    0.66
   3  -6   5    1.26    0.60
   2  -7   5    0.62    0.46
   1  -9   5    2.33    0.65
   0 -11   5    9.16    0.78
  -1 -14   5    0.63    0.74
   9  -5   6    1.66    0.57
   8  -6   6    0.01    0.74
   7  -7   6    0.03    0.75
   6  -8   6    0.93    0.73
  10  -3  -6    1.07    0.65
   8  -4  -6    0.39    0.65
   7  -5  -6    0.45    0.65
   6  -6  -6    0.08    0.64
   5  -7  -6    0.31    0.67
   4  -8  -6    0.91    0.71
  15   2  -5    0.93    0.65
  16   2  -5    0.63    0.49
  12   1  -5    7.01    0.56
   9   0  -5    0.01    0.63
   6  -2  -5    1.28    0.58
   5  -3  -5    1.80    0.43
   2  -6  -5    0.63    0.43
   1  -7  -5    0.74    0.61
   0  -9  -5    3.63    0.64
  -1 -11  -5   16.64    0.91
  -2 -14  -5    3.33    0.77
  14   4  -4    7.11    0.75
  15   4  -4    0.75    0.65
  11   3  -4    2.10    0.64
   9   2  -4    5.72    0.49
   7   1  -4    0.34    0.36
   5   0  -4   -0.02    0.51
   4  -1  -4    2.00    0.45
  -1  -6  -4    5.66    0.65
  -3 -10  -4   18.24    0.90
  -4 -13  -4    1.33    0.63
  17   6  -3    2.97    0.61
  18   6  -3    1.52    0.66
  19   6  -3    1.55    0.69
  20   6  -3    0.60    0.69
   4   1  -3   41.97    1.09
  -4  -8  -3    2.70    0.68
  18   7  -2    0.59    0.64
  19   7  -2    2.04    0.70
  20   7  -2   -0.32    0.63
  21   7  -2    4.11    0.80
   7   4  -2    3.10    0.65
   1   0  -2    0.04    0.65
   0  -1  -2   -0.02    0.47
  -1  -2  -2   45.38    1.29
  -6 -10  -2    0.73    0.84
   8   5  -1    0.21    0.58
   3   2   1   55.72    2.29
  -5  -7   1   36.50    1.27
   6   3   2   30.19    1.24
  -5  -9   2   12.10    0.84
  -6 -12   2    0.86    0.56
  16   5   3    1.48    0.83
   5   1   3    0.71    0.60
  -2  -6   3    1.41    0.59
  -4 -10   3    2.89    0.62
  -5 -13   3    3.62    0.68
  14   3   4    0.69    0.68
  11   2   4   13.45    0.79
   7   0   4    0.03    0.58
   4  -2   4    3.28    0.65
   3  -3   4    2.46    0.65
   2  -4   4    7.55    0.69
   1  -5   4    1.37    0.55
  -1  -8   4    0.82    0.58
  -2 -10   4    0.18    0.61
  -3 -13   4    3.43    0.72
  16   1   5    0.34    0.68
  13   0   5   -0.23    0.69
  10  -1   5    0.57    0.64
   8  -2   5    1.09    0.44
   7  -3   5    0.43    0.66
   2  -8   5   -0.40    0.63
   1 -10   5    4.94    0.69
   0 -12   5    0.51    0.68
   0 -13   5    1.31    0.72
   9  -3  -6    1.64    0.62
   3  -9  -6    0.77    0.64
  13   2  -5    0.15    0.59
  14   2  -5    0.21    0.45
  11   1  -5    2.31    0.48
   7  -1  -5    9.55    0.67
   4  -3  -5    5.20    0.65
   3  -4  -5    6.37    0.66
   0  -8  -5    0.03    0.59
  -1 -10  -5    6.13    0.72
  -2 -13  -5    0.67    0.67
  13   4  -4    1.13    0.67
  10   3  -4    3.91    0.65
   8   2  -4    0.91    0.58
   6   1  -4    2.19    0.57
  -3  -9  -4    1.07    0.71
  -4 -12  -4   -0.22    0.61
  16   6  -3    4.03    0.64
  12   5  -3   13.17    0.62
   9   4  -3    2.14    0.61
   7   3  -3   12.01    0.64
   5   2  -3    7.82    0.67
  -3  -6  -3   11.15    0.76
  -5 -10  -3    9.39    0.93
  -6 -14  -3    2.93    0.83
  17   7  -2    1.74    0.64
  12   6  -2   10.38    0.75
   9   5  -2   11.90    0.75
   5   3  -2   31.08    1.04
   2   1  -2    1.45    0.68
  -2  -3  -2   18.75    1.04
  14   7  -1   15.28    0.88
   4   3  -1  147.90    2.54
  10   6   0    8.31    1.08
  -3  -4   1    9.96    1.03
  -7 -13   1    2.78    0.64
  15   6   2    9.11    1.33
  11   5   2    8.23    1.06
   3   1   2   44.25    1.28
  -2  -4   2   29.62    1.05
  -4  -7   2   33.76    0.98
  -6 -13   2   26.08    0.99
  12   4   3    7.39    0.86
   9   3   3   13.54    0.81
   7   2   3   38.92    1.14
   4   0   3  112.16    1.69
  -1  -5   3    6.26    0.69
  -3  -8   3    7.10    0.56
  -5 -14   3    6.32    0.61
  -5 -15   3    1.26    0.64
  -5 -16   3    0.02    0.65
  -5 -17   3    0.26    0.69
  -5 -18   3    0.82    0.72
  15   3   4    4.14    0.79
   9   1   4    2.46    0.61
   0  -7   4    0.82    0.57
  -2 -11   4    3.26    0.67
  -3 -14   4    2.82    0.58
  -3 -15   4    0.74    0.70
  -3 -16   4   -0.12    0.72
  -3 -17   4    0.84    0.75
  14   0   5    1.40    0.73
  11  -1   5    2.09    0.66
   9  -2   5    5.86    0.80
   6  -4   5    8.47    0.62
   5  -5   5    1.18    0.63
   4  -6   5    0.28    0.60
   3  -7   5    1.16    0.43
   2  -9   5    1.25    0.63
   1 -11   5   15.75    0.85
   0 -14   5   -0.04    0.72
  10  -2  -6   -0.09    0.46
   8  -3  -6    0.92    0.66
   7  -4  -6    0.36    0.49
   6  -5  -6    1.71    0.46
   5  -6  -6    1.01    0.48
   4  -7  -6    0.58    0.46
   3  -8  -6   -0.27    0.66
  16   3  -5    0.72    0.70
  12   2  -5    0.22    0.63
  10   1  -5    0.37    0.43
   8   0  -5    4.33    0.44
   6  -1  -5    0.80    0.57
   5  -2  -5    6.07    0.67
   2  -5  -5    9.64    0.56
   1  -6  -5    0.22    0.61
  -2 -12  -5    4.11    0.73
  16   5  -4    2.63    0.67
  17   5  -4    2.55    0.69
  18   5  -4    2.30    0.53
  12   4  -4    3.80    0.64
   3  -1  -4    6.50    0.66
   2  -2  -4    3.50    0.49
   1  -3  -4    3.68    0.48
   0  -4  -4    3.16    0.63
  -2  -7  -4   31.79    1.00
  -4 -11  -4    3.26    0.81
  15   6  -3    5.75    0.68
  11   5  -3   17.32    0.78
   2   0  -3   38.96    1.03
   1  -1  -3   38.23    0.96
   0  -2  -3    2.62    0.48
  -1  -3  -3   12.72    0.78
  -6 -13  -3    1.52    0.80
  15   7  -2    4.68    0.80
  16   7  -2   11.30    0.82
  -3  -4  -2    3.73    0.85
  10   6  -1   19.73    0.96
   0   0  -1    0.18    1.01
  -1  -1  -1   41.54    1.94
  -6 -10   1    5.18    0.78
  -7 -14   1   11.56    0.86
  -7 -20   1    2.07    1.02
   2   0   2  164.08    2.33
  -1  -3   2   16.54    0.93
  -5 -10   2   22.44    0.97
  -6 -14   2    0.47    0.60
  17   5   3    1.29    0.83
  18   5   3    0.98    0.97
   3  -1   3   15.36    0.83
   0  -4   3   -0.01    0.60
  -2  -7   3   13.32    0.76
  -3  -9   3    5.26    0.68
  -4 -11   3   -0.07    0.41
  16   3   4   -0.06    0.64
  17   3   4    0.58    0.88
  12   2   4    0.25    0.64
  10   1   4    5.28    0.66
   8   0   4    0.58    0.61
   6  -1   4    2.04    0.45
   5  -2   4    1.99    0.61
   1  -6   4    3.69    0.59
  -1  -9   4    0.55    0.43
  -2 -12   4    2.31    0.70
  15   0   5   -0.29    0.71
  12  -1   5    5.45    0.73
  10  -2   5    1.51    0.64
   8  -3   5    0.58    0.72
   7  -4   5    3.66    0.71
   4  -7   5    1.46    0.62
   3  -8   5    3.22    0.67
   2 -10   5    2.43    0.68
   1 -12   5    2.67    0.75
   1 -13   5   -0.14    0.71
  11  -1  -6    0.94    0.47
   9  -2  -6    1.75    0.64
   7  -3  -6    1.90    0.68
   6  -4  -6    0.81    0.64
   5  -5  -6    0.57    0.61
   4  -6  -6    0.62    0.67
   2  -9  -6    0.44    0.69
  14   3  -5    0.69    0.62
  15   3  -5    1.38    0.50
  11   2  -5    0.41    0.60
   9   1  -5    1.92    0.59
   7   0  -5    0.20    0.59
   0  -7  -5   11.66    0.76
  -1  -9  -5    2.06    0.46
  -2 -11  -5    0.29    0.64
  15   5  -4    0.14    0.61
  11   4  -4    0.77    0.57
   9   3  -4    2.67    0.43
   7   2  -4    2.42    0.46
   5   1  -4    3.92    0.57
   4   0  -4    1.54    0.39
  -1  -5  -4    2.14    0.58
  -5 -15  -4    1.04    0.87
  -5 -16  -4    1.52    0.75
  14   6  -3    9.25    0.70
   8   4  -3   13.07    0.71
   6   3  -3    1.25    0.56
   3   1  -3   15.39    0.82
  -2  -4  -3    8.90    0.72
  11   6  -2    8.80    0.60
   8   5  -2    0.39    0.54
   6   4  -2   17.59    0.91
   3   2  -2   53.49    1.24
  -7 -13  -2    0.74    1.22
  19   8  -1    1.53    0.81
  20   8  -1    3.01    0.90
  21   8  -1    0.62    0.93
  22   8  -1    0.50    0.90
  13   7  -1    3.98    0.69
  -2  -2  -1   32.19    1.82
  13   7   0    6.76    0.96
  -7 -12   0    0.53    0.72
  -7 -15   1    5.58    0.76
  -7 -16   1    4.28    0.89
  -7 -17   1    0.42    0.78
  -7 -18   1    1.90    0.85
  -7 -19   1    0.25    0.79
   1  -1   2   66.38    1.51
   0  -2   2   98.39    1.70
  -3  -6   2   46.93    1.24
  -4  -8   2   11.01    0.76
  -6 -15   2    1.92    0.69
  -6 -16   2    2.84    0.71
  -6 -17   2   -0.22    0.67
  -6 -18   2    0.99    0.69
  -6 -19   2    1.60    0.72
  19   5   3    0.18    0.83
  20   5   3    0.75    1.05
  21   5   3    1.06    1.05
  13   4   3    3.18    0.77
  10   3   3   25.98    1.08
   6   1   3    3.54    0.64
   2  -2   3   25.60    0.83
   1  -3   3   14.56    0.66
  -4 -12   3    0.74    0.45
  -4 -13   3    1.50    0.62
  18   3   4    2.11    0.76
  19   3   4    2.35    0.95
  13   2   4    0.84    0.64
   4  -3   4    2.81    0.62
   3  -4   4    1.78    0.64
   2  -5   4    3.97    0.46
   0  -8   4    1.49    0.43
  -1 -10   4    5.32    0.53
  -2 -13   4    0.13    0.48
  -2 -14   4    0.13    0.71
  -2 -15   4    0.81    0.73
  16   0   5    2.58    0.77
  13  -1   5    3.57    0.77
   9  -3   5    8.52    0.83
   6  -5   5    4.94    0.57
   5  -6   5    2.84    0.52
   3  -9   5    1.25    0.64
   2 -11   5    0.63    0.70
   1 -14   5    0.63    0.76
  10  -1  -6    0.00    0.43
   8  -2  -6    0.21    0.62
   3  -7  -6    0.03    0.44
   2  -8  -6    0.23    0.65
  13   3  -5    1.15    0.65
  10   2  -5    1.45    0.61
   8   1  -5    0.46    0.60
   5  -1  -5    2.00    0.59
   4  -2  -5    0.97    0.43
   3  -3  -5   12.24    0.63
   2  -4  -5    5.68    0.53
   1  -5  -5    3.32    0.65
  -1  -8  -5    1.65    0.61
  -2 -10  -5    1.74    0.66
  -3 -14  -5    0.44    0.73
  14   5  -4    0.68    0.69
   8   3  -4    1.67    0.57
  -2  -6  -4   -0.04    0.56
  -3  -8  -4    4.15    0.63
  -4 -10  -4    0.84    0.62
  -5 -14  -4    3.75    0.88
  18   7  -3    0.34    0.67
  19   7  -3    0.51    0.69
  20   7  -3    0.17    0.69
  13   6  -3    3.19    0.64
  10   5  -3    0.79    0.43
   4   2  -3    4.28    0.66
  -4  -7  -3   28.90    1.06
  -5  -9  -3    6.04    0.86
  -6 -12  -3    2.03    0.77
  14   7  -2    3.43    0.64
  -5  -7  -2    3.32    0.80
  18   8  -1    4.68    0.88
   7   5  -1    1.10    0.62
   1   1  -1   40.11    1.53
  -7 -12  -1    5.37    1.61
  19   8   0    0.07    0.97
  20   8   0    1.12    1.01
  21   8   0   -0.03    0.97
  22   8   0    0.17    1.02
  -6  -9   0   12.86    1.14
   2   1   1   54.01    2.14
  -2  -3   1    8.06    1.02
  -4  -6   1    2.07    0.72
  -5  -8   1   33.32    1.20
   5   2   2   33.48    1.27
  -5 -11   2    5.30    0.68
   8   2   3    5.95    0.68
  -1  -6   3   22.96    0.76
  -2  -8   3    1.89    0.60
  -3 -10   3    5.11    0.67
  -4 -14   3    0.22    0.58
  -4 -15   3    1.94    0.67
  -4 -18   3    0.24    0.74
  14   2   4    0.66    0.63
  11   1   4   11.77    0.79
   9   0   4    0.20    0.59
   7  -1   4    0.63    0.60
   1  -7   4    0.40    0.39
   0  -9   4    0.66    0.62
  -1 -11   4   10.25    0.61
  -2 -16   4    2.49    0.54
  -2 -17   4    0.68    0.54
  14  -1   5    0.52    0.74
  11  -2   5    0.75    0.46
   8  -4   5    1.38    0.70
   7  -5   5    0.24    0.63
   6  -6   5    1.72    0.65
   5  -7   5   -0.03    0.63
   4  -8   5    2.61    0.47
   3 -10   5    1.66    0.65
   2 -12   5    4.58    0.58
   2 -13   5   -0.40    0.71
  11   0  -6    0.13    0.47
   9  -1  -6    3.34    0.53
   7  -2  -6    0.72    0.65
   6  -3  -6    2.69    0.69
   5  -4  -6   -0.17    0.44
   4  -5  -6    0.14    0.47
   3  -6  -6    0.27    0.71
   2  -7  -6    0.79    0.64
   1  -9  -6    0.23    0.68
  15   4  -5    0.75    0.66
  12   3  -5    0.11    0.61
   9   2  -5    6.69    0.66
   6   0  -5    6.88    0.64
   0  -6  -5    0.08    0.59
  -3 -12  -5    0.19    0.77
  -3 -13  -5    0.15    0.66
  17   6  -4    0.40    0.67
  18   6  -4    4.53    0.74
  13   5  -4    0.83    0.44
  10   4  -4    1.90    0.44
   6   2  -4    3.90    0.44
   3   0  -4   -0.19    0.54
   2  -1  -4   -0.06    0.42
   1  -2  -4    4.11    0.49
   0  -3  -4   -0.34    0.59
  -1  -4  -4    7.27    0.69
  -5 -13  -4    1.16    0.79
  16   7  -3    0.97    0.63
  17   7  -3    2.63    0.70
  12   6  -3   16.15    0.79
   9   5  -3    1.94    0.63
   7   4  -3    6.62    0.66
  -3  -5  -3   14.83    0.84
  19   8  -2    2.01    0.86
  20   8  -2   -0.08    0.67
  21   8  -2    0.63    0.73
  13   7  -2    5.74    0.67
  10   6  -2    8.93    0.73
   4   3  -2   17.72    0.78
  17   8  -1    4.34    0.71
  12   7  -1   12.89    0.84
   9   6  -1   25.67    1.13
   5   4  -1   13.17    1.01
  18   8   0    5.45    1.10
  -4  -5   0    3.18    1.08
  -7 -13   0    0.30    0.76
  -6 -11   1    1.45    0.57
  16   6   2    5.93    1.22
   9   4   2    5.82    0.85
   7   3   2   29.95    1.30
  -2  -5   2  102.55    1.68
  -4  -9   2    6.49    0.71
  -5 -12   2    7.87    0.73
  14   4   3    3.01    0.80
   5   0   3   -0.05    0.42
   0  -5   3   66.34    1.26
  -3 -11   3    2.64    0.70
  -4 -16   3    0.76    0.48
  -4 -17   3    1.20    0.53
  15   2   4    4.45    0.86
   6  -2   4    4.40    0.50
   5  -3   4   12.20    0.77
   4  -4   4   11.22    0.76
   3  -5   4    0.56    0.60
   2  -6   4   -0.09    0.36
   1  -8   4    0.09    0.55
   0 -10   4    1.92    0.64
  -1 -12   4    0.90    0.50
  -1 -13   4    1.16    0.69
  15  -1   5    0.48    0.71
  12  -2   5    0.64    0.66
  10  -3   5    3.33    0.57
   9  -4   5    1.58    0.73
   5  -8   5    0.90    0.62
   4  -9   5    4.98    0.54
   3 -11   5    0.90    0.46
   3 -12   5   -0.47    0.72
   2 -14   5    2.47    0.57
  10   0  -6    0.47    0.43
   8  -1  -6    4.03    0.70
   5  -3  -6    8.42    0.72
   4  -4  -6    1.41    0.67
   1  -8  -6    0.77    0.67
  14   4  -5   -0.19    0.61
  11   3  -5    0.01    0.62
   7   1  -5    8.56    0.54
   4  -1  -5    0.79    0.57
   3  -2  -5    4.57    0.49
   2  -3  -5    2.68    0.45
   1  -4  -5   15.63    0.78
  -1  -7  -5    0.72    0.58
  -2  -9  -5    1.43    0.65
  15   6  -4   13.04    0.82
  16   6  -4    0.47    0.65
  12   5  -4    2.11    0.48
   9   4  -4    1.72    0.61
   7   3  -4   22.42    0.80
   4   1  -4    2.18    0.42
  -3  -7  -4    0.61    0.54
  -4  -9  -4    7.88    0.71
  -5 -12  -4    0.75    0.75
  15   7  -3    6.47    0.70
  11   6  -3   25.54    0.86
   5   3  -3   19.19    0.72
   2   1  -3   13.44    0.76
   1   0  -3    6.85    0.55
   0  -1  -3    6.06    0.56
  -1  -2  -3    0.82    0.63
  17   8  -2    1.56    0.79
  18   8  -2    3.32    0.74
   7   5  -2    4.24    0.64
   1   1  -2   69.09    1.51
   0   0  -2   10.59    0.85
  -1  -1  -2   61.14    1.53
  -4  -5  -2    8.36    0.83
  -6  -9  -2   15.48    1.32
  16   8  -1    2.16    0.78
   2   2  -1   31.00    1.35
  -7 -20   0   -0.04    0.85
   1   0   1    0.25    1.08
  -1  -2   1   18.74    1.15
  -6 -12   1    3.59    0.62
  12   5   2   14.09    1.22
   4   1   2   24.63    1.13
  -1  -4   2    8.12    0.77
  -3  -7   2    6.18    0.74
  -5 -13   2    0.75    0.57
  11   3   3    8.83    0.76
   7   1   3    1.03    0.61
   4  -1   3   36.08    0.99
   3  -2   3    6.24    0.68
   2  -3   3    6.01    0.72
   1  -4   3   11.11    0.64
  -1  -7   3    3.72    0.63
  -2  -9   3    2.92    0.64
  -3 -12   3    0.82    0.60
  16   2   4    0.68    0.67
  12   1   4    5.14    0.70
  10   0   4    0.81    0.61
   8  -1   4    3.66    0.64
   2  -7   4   29.37    0.88
   0 -11   4    0.10    0.62
  -1 -14   4    1.88    0.54
  -1 -15   4    2.09    0.76
  -1 -16   4    2.59    0.75
  -1 -17   4    0.47    0.77
  16  -1   5   -0.16    0.71
  13  -2   5    0.92    0.73
  11  -3   5    0.16    0.67
   8  -5   5    0.61    0.51
   7  -6   5    1.64    0.63
   6  -7   5    0.18    0.42
   5  -9   5    1.74    0.68
   4 -10   5    0.18    0.45
   3 -13   5    0.10    0.70
   3 -14   5    0.63    0.72
  11   1  -6    1.20    0.47
   9   0  -6    0.13    0.45
   7  -1  -6    1.14    0.62
   6  -2  -6    1.60    0.47
   3  -5  -6    1.39    0.52
   2  -6  -6    0.09    0.67
   0  -9  -6    0.67    0.69
  13   4  -5    0.72    0.45
  10   3  -5    3.28    0.64
   8   2  -5    1.70    0.57
   6   1  -5    0.15    0.57
   5   0  -5   -0.09    0.38
   0  -5  -5   19.98    0.72
  -2  -8  -5    0.33    0.60
  -3 -11  -5    1.50    0.66
  14   6  -4    3.25    0.68
  11   5  -4    1.99    0.63
   5   2  -4    2.29    0.41
  -2  -5  -4    4.93    0.50
  14   7  -3    6.35    0.70
   8   5  -3    8.10    0.69
   6   4  -3   20.06    0.81
   3   2  -3    6.07    0.71
  -2  -3  -3    3.65    0.64
  -4  -6  -3    2.48    0.61
  -5  -8  -3   19.45    1.04
  -6 -11  -3    4.01    0.85
  16   8  -2    3.63    0.71
  12   7  -2   11.53    0.76
   9   6  -2    4.47    0.63
   5   4  -2    0.30    0.62
   2   2  -2    1.25    0.71
  -2  -2  -2    1.21    0.72
  15   8  -1    0.14    0.70
  -3  -3  -1   94.00    3.15
  17   8   0    1.68    0.92
  12   7   0   11.44    1.21
   7   5   0   92.77    2.96
  -5  -7   0    0.76    0.79
  -7 -14   0   -0.17    0.75
  -7 -19   0    4.50    0.98
   5   3   1   13.29    1.47
   0  -1   1    1.33    0.74
  -5  -9   1   15.54    0.88
  -6 -20   1    3.31    1.04
  17   6   2    0.98    1.02
  -4 -10   2   17.69    0.90
  -5 -14   2    6.96    0.72
  -5 -15   2    5.60    0.76
  -5 -16   2    3.78    0.73
  -5 -17   2    0.27    0.64
  -5 -18   2    0.35    0.69
  -5 -19   2   -0.03    0.69
  15   4   3    1.75    0.81
   9   2   3    6.55    0.71
   0  -6   3   -0.06    0.57
  -2 -10   3    9.98    0.74
  -3 -13   3    1.78    0.45
  -3 -14   3    2.32    0.71
  -3 -15   3    7.58    0.78
  -3 -18   3    2.02    0.73
  -3 -19   3    2.12    0.80
  17   2   4    2.13    0.76
  13   1   4    1.32    0.65
   7  -2   4    2.19    0.62
   6  -3   4   11.33    0.75
   5  -4   4   29.18    0.94
   4  -5   4   22.80    0.88
   3  -6   4   11.13    0.70
   1  -9   4   -0.13    0.42
   0 -12   4   11.94    0.81
   0 -13   4    0.04    0.69
  14  -2   5    0.40    0.52
  15  -2   5    0.14    0.76
  12  -3   5    0.61    0.66
  10  -4   5    3.56    0.56
   9  -5   5    0.23    0.68
   8  -6   5    1.32    0.76
   7  -7   5    1.07    0.66
   6  -8   5    4.74    0.69
   5 -10   5    3.45    0.70
   4 -11   5    2.07    0.48
   4 -12   5    2.91    0.76
  10   1  -6    0.58    0.50
   8   0  -6    3.38    0.71
   5  -2  -6    1.37    0.64
   4  -3  -6    0.06    0.65
   3  -4  -6    1.43    0.70
   2  -5  -6    3.40    0.69
   1  -7  -6    0.30    0.52
  15   5  -5    0.53    0.70
  12   4  -5    0.30    0.46
   9   3  -5    9.59    0.70
   7   2  -5    4.69    0.62
   4   0  -5    2.61    0.59
   3  -1  -5    6.71    0.68
   2  -2  -5    6.20    0.69
   1  -3  -5    1.30    0.58
  -1  -6  -5    0.85    0.40
  -3 -10  -5    1.19    0.63
  -4 -14  -5    0.05    0.74
  13   6  -4    5.73    0.76
  10   5  -4    6.06    0.69
   8   4  -4    7.99    0.52
   6   3  -4   12.02    0.72
   3   1  -4    5.86    0.61
   2   0  -4   17.58    0.69
   1  -1  -4    9.73    0.59
   0  -2  -4    8.45    0.55
  -1  -3  -4    3.07    0.63
  -3  -6  -4   13.21    0.76
  -4  -8  -4   10.44    0.79
  -5 -11  -4    4.76    0.72
  19   8  -3    0.22    0.67
  13   7  -3    1.32    0.59
  10   6  -3    8.88    0.69
   4   3  -3   12.15    0.76
  -3  -4  -3   10.33    0.74
  15   8  -2    1.34    0.63
  11   7  -2   10.71    0.75
  11   7  -1   12.21    0.80
   3   3  -1   98.46    2.16
  -7 -15   0    7.37    0.97
  -7 -16   0    0.56    0.78
  -7 -17   0    0.47    0.78
  -7 -18   0    0.39    0.82
  -3  -5   1   28.31    1.28
  -4  -7   1   31.22    1.19
  -6 -13   1    4.26    0.64
  -6 -14   1   15.26    1.02
  -6 -19   1    0.93    0.76
   3   0   2    0.05    0.70
   2  -1   2    1.19    0.68
   1  -2   2   43.35    1.25
   0  -3   2    0.24    0.48
  -2  -6   2   11.29    0.83
  -3  -8   2   40.48    1.13
  16   4   3    0.22    0.79
  12   3   3    1.03    0.61
   6   0   3    0.78    0.57
   1  -5   3    6.10    0.69
  -1  -8   3    4.93    0.52
  -2 -11   3    6.18    0.70
  -3 -16   3    6.10    0.60
  -3 -17   3    1.09    0.52
  18   2   4    0.51    0.74
  19   2   4    1.01    0.78
  14   1   4    3.02    0.70
  11   0   4    2.09    0.62
   9  -1   4    2.69    0.46
   2  -8   4    2.49    0.44
   1 -10   4    5.33    0.53
   0 -14   4    2.21    0.70
   0 -15   4    0.43    0.69
   0 -16   4    0.97    0.73
   0 -17   4    0.17    0.73
  16  -2   5   -0.16    0.76
  13  -3   5    0.60    0.69
  11  -4   5    1.17    0.70
  10  -5   5    0.63    0.74
   7  -8   5    2.02    0.68
   6  -9   5    0.99    0.67
   5 -11   5    0.77    0.65
   4 -13   5    0.99    0.51
  11   2  -6    0.69    0.69
   9   1  -6    3.28    0.53
   7   0  -6    1.01    0.63
   6  -1  -6    1.29    0.45
   1  -6  -6    2.20    0.75
   0  -8  -6    0.34    0.47
  13   5  -5    0.19    0.65
  14   5  -5    1.97    0.50
  11   4  -5    1.82    0.47
   8   3  -5    1.30    0.60
   5   1  -5    1.20    0.56
   0  -4  -5    0.08    0.40
  -1  -5  -5    1.80    0.60
  -2  -7  -5    0.66    0.59
  -3  -9  -5    1.64    0.64
  -4 -12  -5    4.00    0.99
  -4 -13  -5    0.46    0.71
  16   7  -4    1.78    0.67
  17   7  -4    1.59    0.66
  12   6  -4    1.27    0.62
   9   5  -4   11.62    0.70
   7   4  -4    9.16    0.68
   4   2  -4    2.60    0.55
  -2  -4  -4    6.08    0.68
  -5 -10  -4    2.25    0.76
  -6 -16  -4    0.35    0.85
  17   8  -3    1.41    0.68
  18   8  -3    2.36    0.69
  12   7  -3    5.25    0.65
   7   5  -3   12.70    0.76
  -6 -10  -3   16.58    1.14
  14   8  -2    1.35    0.74
   3   3  -2   10.08    0.79
  -3  -3  -2    9.45    0.88
  -7 -12  -2   19.12    2.05
  14   8  -1    0.81    0.72
   8   6  -1    1.33    0.70
   6   5  -1    2.26    0.84
  -7 -20  -1    2.17    1.14
  16   8   0    3.03    0.97
   9   6   0   11.35    1.22
  -6 -10   0    6.17    0.87
  -6 -15   1    2.29    0.70
  -6 -16   1   14.78    0.98
  -6 -17   1    5.23    0.78
  -6 -18   1    0.39    0.66
  18   6   2    2.19    1.12
   6   2   2    4.54    0.73
  -4 -11   2    7.98    0.62
  10   2   3    0.48    0.54
   8   1   3    2.37    0.62
   5  -1   3    0.75    0.58
   4  -2   3    4.41    0.64
   3  -3   3    1.58    0.61
   2  -4   3    8.23    0.72
   0  -7   3   32.89    0.97
  -1  -9   3    0.36    0.61
  -2 -12   3   10.31    0.76
  15   1   4    2.73    0.70
  12   0   4    9.30    0.76
  10  -1   4    5.55    0.67
   8  -2   4    0.68    0.41
   7  -3   4   21.21    0.86
   4  -6   4    1.84    0.61
   3  -7   4    1.16    0.40
   2  -9   4   14.50    0.81
   1 -11   4   10.05    0.62
   1 -12   4    1.21    0.65
  14  -3   5    0.37    0.70
  15  -3   5    1.29    0.72
  12  -4   5    0.37    0.70
  11  -5   5    3.82    0.78
   9  -6   5    2.08    0.52
   8  -7   5    2.61    0.54
   7  -9   5    1.05    0.67
   6 -10   5    0.95    0.61
   5 -12   5    0.19    0.53
   5 -13   5    1.20    0.71
  10   2  -6    0.07    0.63
   8   1  -6    2.45    0.65
   5  -1  -6    1.43    0.67
   4  -2  -6    1.43    0.64
   3  -3  -6    4.79    0.71
   2  -4  -6    5.76    0.74
   0  -7  -6    0.38    0.66
  -1  -9  -6    0.47    0.69
  12   5  -5    1.23    0.67
  10   4  -5    3.74    0.51
   6   2  -5    2.17    0.56
   2  -1  -5    0.64    0.59
   1  -2  -5    1.18    0.61
  -4 -11  -5    1.44    0.70
  15   7  -4    0.26    0.64
  11   6  -4    1.43    0.58
   5   3  -4   12.93    0.72
  -4  -7  -4    0.91    0.58
  -6 -14  -4    0.36    0.82
  -6 -15  -4    2.49    0.91
  16   8  -3    0.79    0.65
   9   6  -3    5.34    0.64
   5   4  -3    5.17    0.62
   1   1  -3   36.78    1.02
   0   0  -3    1.40    0.43
  -1  -1  -3   35.17    1.07
  -5  -7  -3    4.63    0.73
  -7 -15  -3    0.75    1.11
  -7 -16  -3    1.54    1.20
  -7 -17  -3    0.21    1.28
   8   6  -2    1.51    0.43
   6   5  -2    5.97    0.54
   5   4   0    0.35    1.11
   9   5   1   17.43    2.06
  -5 -10   1   10.86    0.79
  13   5   2    3.33    0.89
  10   4   2   25.67    1.19
   8   3   2   99.20    2.10
  -1  -5   2    7.57    0.73
  -3  -9   2    0.77    0.57
  -4 -12   2    1.72    0.60
  -4 -13   2    5.37    0.68
  -4 -19   2    2.42    0.74
  -4 -20   2    1.95    0.77
  17   4   3    1.95    0.69
  18   4   3    0.98    0.86
  13   3   3   15.64    0.89
  -1 -10   3    6.37    0.69
  -2 -13   3    3.41    0.71
  -2 -14   3    0.27    0.62
  -2 -15   3    0.89    0.64
  -2 -17   3    1.23    0.71
  -2 -18   3   -0.16    0.70
  -2 -19   3    0.53    0.75
  16   1   4    0.96    0.67
   9  -2   4    5.46    0.67
   6  -4   4    2.38    0.47
   5  -5   4    4.82    0.51
   3  -8   4    3.14    0.61
   2 -10   4   -0.03    0.60
   1 -13   4    0.52    0.45
   1 -14   4    1.18    0.72
   1 -15   4    2.94    0.75
   1 -16   4    1.74    0.72
   1 -17   4    0.56    0.74
  13  -4   5    1.10    0.72
  10  -6   5    0.83    0.70
   9  -7   5    0.24    0.68
   8  -8   5    1.32    0.68
   7 -10   5    3.85    0.72
   6 -11   5    0.58    0.52
   6 -12   5    1.70    0.70
   9   2  -6    0.99    0.67
   7   1  -6    0.54    0.60
   6   0  -6    4.78    0.53
   1  -5  -6    0.92    0.49
   0  -6  -6    0.62    0.68
  -1  -8  -6   -0.20    0.68
  14   6  -5    0.91    0.70
  11   5  -5    4.46    0.72
   9   4  -5    1.87    0.63
   7   3  -5    0.63    0.55
   4   1  -5    0.23    0.56
   3   0  -5   -0.05    0.40
   0  -3  -5   18.81    0.79
  -1  -4  -5   18.26    0.78
  -2  -6  -5    0.63    0.41
  -3  -8  -5    3.91    0.69
  14   7  -4    0.90    0.43
   8   5  -4    8.38    0.69
   6   4  -4    1.96    0.57
   3   2  -4   10.09    0.66
   2   1  -4    0.06    0.57
   1   0  -4    0.08    0.42
   0  -1  -4    0.29    0.39
  -1  -2  -4    3.50    0.64
  -3  -5  -4    0.47    0.39
  -5  -9  -4    1.82    0.62
  -6 -13  -4    1.75    0.86
  14   8  -3    1.23    0.63
  15   8  -3    2.29    0.48
  11   7  -3   18.11    0.78
   2   2  -3   22.91    0.80
  -2  -2  -3   23.34    0.94
  -4  -5  -3    3.78    0.64
  -7 -14  -3    7.86    1.30
  -7 -18  -3    1.20    1.50
  19   9  -2    2.43    0.90
  20   9  -2    0.15    0.80
  13   8  -2    3.07    0.60
  10   7  -2   11.57    0.77
   4   4  -2   19.34    0.89
  -5  -6  -2    8.52    0.86
  20   9  -1    3.56    0.87
  21   9  -1    0.90    0.94
  13   8  -1    1.43    0.73
  10   7  -1    6.37    0.71
  -7 -13  -1    3.01    1.19
  -7 -19  -1   -0.20    1.00
  -2  -4   1    7.77    0.96
  -5 -11   1    7.70    0.82
  19   6   2    2.24    1.08
  20   6   2    0.45    1.06
  21   6   2    1.22    1.17
  22   6   2    1.29    1.18
  -2  -7   2   18.94    0.90
  -4 -14   2    1.03    0.62
  -4 -15   2    3.72    0.69
  -4 -16   2    4.67    0.69
  -4 -17   2    3.29    0.71
  -4 -18   2    0.76    0.70
  19   4   3   -0.07    0.84
  20   4   3    5.62    1.06
  21   4   3    0.16    0.89
   7   0   3    0.05    0.60
   1  -6   3   22.11    0.76
   0  -8   3    0.04    0.56
  -1 -11   3   19.74    0.86
  -2 -16   3    1.33    0.50
  17   1   4    0.49    0.70
  18   1   4    0.36    0.66
  13   0   4    0.48    0.45
  11  -1   4    9.21    0.73
   8  -3   4    1.32    0.59
   5  -6   4    7.35    0.68
   4  -7   4    0.81    0.40
   3  -9   4    1.12    0.59
   2 -11   4    2.71    0.47
   2 -12   4    2.57    0.66
  14  -4   5   -0.14    0.46
  15  -4   5    0.18    0.72
  12  -5   5    0.68    0.55
  13  -5   5    0.72    0.70
  11  -6   5    0.03    0.71
  10  -7   5    0.24    0.66
   9  -8   5    1.43    0.64
   8  -9   5    1.56    0.67
   7 -11   5    0.68    0.68
   6 -13   5    0.86    0.50
  10   3  -6    0.53    0.66
   8   2  -6    0.29    0.65
   5   0  -6    0.33    0.58
   4  -1  -6    0.30    0.44
   3  -2  -6    2.00    0.52
   2  -3  -6    6.52    0.75
   1  -4  -6    1.25    0.66
  -1  -7  -6    0.53    0.64
  13   6  -5    0.54    0.68
  10   5  -5    0.80    0.63
   8   4  -5    1.19    0.61
   5   2  -5    4.98    0.47
  -2  -5  -5    9.59    0.70
  -3  -7  -5    1.21    0.63
  -4 -10  -5    0.61    0.61
  17   8  -4    0.50    0.65
  13   7  -4    2.61    0.50
  10   6  -4    1.06    0.43
   4   3  -4    2.00    0.54
  -2  -3  -4    9.86    0.73
  -6 -12  -4    0.67    0.75
  10   7  -3    1.12    0.58
   8   6  -3   18.25    0.69
   6   5  -3    9.00    0.68
   3   3  -3    1.62    0.47
  -3  -3  -3    1.27    0.57
  -6  -9  -3    0.03    0.73
  17   9  -2    0.53    0.82
  18   9  -2    0.55    0.71
   7   6  -2    7.62    0.66
   0   1  -2    0.23    0.64
  -1   0  -2    0.05    0.65
  -4  -4  -2   17.57    1.03
  -6  -8  -2    1.91    0.83
  -7 -19  -2    4.31    1.85
  18   9  -1    3.71    0.87
  19   9  -1    0.98    0.84
   4   4  -1   12.14    1.01
  -7 -18  -1    1.28    1.06
  15   8   0    1.32    0.91
  -6 -11   0   16.51    1.13
   7   4   1   11.04    1.48
  -3  -6   1   99.83    1.97
  -4  -8   1    6.88    0.74
  -5 -20   1    0.63    0.69
   5   1   2   21.25    1.05
   0  -4   2    5.54    0.59
  -3 -10   2    3.05    0.67
  14   3   3    0.51    0.59
  11   2   3    0.56    0.52
   9   1   3   14.19    0.82
   6  -1   3    3.30    0.62
   5  -2   3    8.01    0.69
   3  -4   3   10.64    0.71
   2  -5   3    8.24    0.57
   0  -9   3    5.91    0.70
  -1 -12   3    4.78    0.64
  -1 -19   3    0.36    0.70
  19   1   4    0.29    0.71
  14   0   4    6.68    0.73
  12  -1   4    6.64    0.69
  10  -2   4    1.24    0.61
   7  -4   4   10.02    0.59
   6  -5   4    3.59    0.49
   4  -8   4   10.54    0.69
   3 -10   4   15.05    0.79
   2 -13   4    0.79    0.63
   2 -14   4   -0.33    0.63
   2 -15   4    0.72    0.70
   2 -16   4    2.40    0.75
   2 -17   4    1.28    0.74
  14  -5   5    0.63    0.73
  12  -6   5    0.97    0.74
  11  -7   5    0.38    0.67
  10  -8   5    0.66    0.69
   9  -9   5    2.20    0.70
   8 -10   5    0.51    0.51
   8 -11   5    0.22    0.72
   7 -12   5    0.44    0.46
   9   3  -6    0.35    0.62
   7   2  -6    0.83    0.64
   6   1  -6    1.29    0.45
   0  -5  -6    0.60    0.64
  -2  -9  -6    0.35    0.64
  12   6  -5    2.95    0.72
   6   3  -5    3.13    0.45
   3   1  -5    6.95    0.66
   2   0  -5    0.75    0.41
   1  -1  -5    8.23    0.54
   0  -2  -5    0.42    0.53
  -4  -9  -5    5.00    0.69
  -5 -13  -5    0.80    0.70
  15   8  -4    0.29    0.63
  16   8  -4    2.12    0.67
  12   7  -4    0.42    0.48
   9   6  -4    0.16    0.57
   7   5  -4   10.12    0.70
   5   4  -4   29.13    0.87
  -3  -4  -4    1.63    0.59
  -4  -6  -4    2.38    0.59
  -5  -8  -4    5.30    0.67
  18   9  -3    1.05    0.66
  19   9  -3    0.51    0.68
  13   8  -3    4.39    0.68
   4   4  -3   18.68    0.80
  -7 -13  -3    1.18    0.87
  16   9  -2    0.90    0.62
  12   8  -2    5.65    0.65
   9   7  -2   22.86    0.93
   5   5  -2   17.46    0.88
   1   2  -2   45.98    1.17
  -2  -1  -2    1.31    0.73
  17   9  -1    1.11    0.79
  -7 -14  -1   12.11    1.46
  -7 -17  -1    0.09    1.02
  -6 -20   0    1.99    0.99
  -5 -12   1    1.66    0.57
  -5 -19   1    5.12    0.83
  14   5   2    1.65    0.91
   4   0   2   64.10    1.54
   1  -3   2   17.65    0.93
  -1  -6   2   86.45    1.54
  -2  -8   2   16.68    0.83
  -3 -11   2   39.10    1.14
  -3 -20   2    0.49    0.71
  15   3   3    0.46    0.74
   8   0   3    8.00    0.73
   4  -3   3   12.10    0.62
   1  -7   3    3.55    0.47
  -1 -13   3   13.70    0.84
  -1 -14   3    0.78    0.61
  -1 -15   3    1.32    0.67
  -1 -16   3    1.22    0.64
  -1 -17   3    0.83    0.68
  -1 -18   3    0.04    0.70
  15   0   4    0.67    0.62
  16   0   4    2.35    0.70
  13  -1   4    1.40    0.65
   9  -3   4    2.26    0.63
   8  -4   4    7.85    0.73
   7  -5   4    9.02    0.71
   6  -6   4    4.69    0.63
   5  -7   4    3.26    0.60
   4  -9   4    6.90    0.64
   3 -11   4   10.69    0.72
   3 -12   4    9.15    0.70
  15  -5   5   -0.11    0.70
  13  -6   5    0.57    0.65
  12  -7   5    4.41    0.78
  11  -8   5    0.69    0.70
  10  -9   5    1.77    0.67
   9 -10   5    0.52    0.72
   9 -11   5   -0.02    0.68
   8 -12   5    0.90    0.71
  10   4  -6    1.05    0.67
   8   3  -6    0.35    0.65
   5   1  -6    2.49    0.62
   4   0  -6   11.24    0.59
   3  -1  -6    4.20    0.52
   2  -2  -6    2.36    0.51
   1  -3  -6    4.16    0.71
   0  -4  -6    0.77    0.63
  -1  -6  -6    2.35    0.68
  -2  -8  -6    1.01    0.67
  14   7  -5    1.70    0.70
  11   6  -5    1.16    0.66
   9   5  -5    0.32    0.46
   7   4  -5    3.82    0.45
   5   3  -5    1.20    0.57
   4   2  -5    1.04    0.39
  -1  -3  -5    1.60    0.47
  -2  -4  -5    6.03    0.65
  -3  -6  -5    0.74    0.57
  -4  -8  -5    1.70    0.63
  -5 -12  -5   -0.66    0.68
  14   8  -4    2.83    0.64
  11   7  -4    0.28    0.64
   2   2  -4    2.35    0.56
   1   1  -4   10.40    0.58
   0   0  -4   77.90    1.23
  -1  -1  -4    9.04    0.69
  -6 -11  -4    3.98    0.72
  16   9  -3    2.21    0.68
  17   9  -3    3.36    0.70
  12   8  -3    2.85    0.59
   9   7  -3   13.77    0.73
   7   6  -3    7.39    0.67
   5   5  -3   13.79    0.71
   1   2  -3    7.77    0.69
   0   1  -3    6.00    0.65
  -1   0  -3    7.66    0.71
  -4  -4  -3   16.10    0.86
  -5  -6  -3    5.17    0.65
  15   9  -2    3.94    0.69
   2   3  -2   17.34    0.78
  12   8  -1    2.80    0.67
   7   6  -1    7.16    0.74
   0   1  -1    1.20    0.96
  -7 -15  -1    6.00    1.21
  -7 -16  -1    4.73    1.04
  11   7   0    2.20    0.89
  -5  -8   0  110.34    2.70
  -6 -12   0    0.28    0.68
  -6 -19   0    0.39    0.83
   4   2   1  139.93    3.48
  -1  -3   1    6.81    1.00
  -4  -9   1    8.19    0.82
  -5 -13   1    6.04    0.68
  -5 -14   1   20.72    0.95
  -5 -15   1   11.09    0.91
  -5 -16   1   12.22    1.00
  -5 -17   1    0.39    0.66
  -5 -18   1    0.59    0.67
  11   4   2    5.40    0.86
   7   2   2   68.56    1.62
   3  -1   2   45.63    1.20
   2  -2   2    1.09    0.47
  -3 -12   2    0.65    0.57
  -3 -18   2    0.94    0.68
  -3 -19   2    0.46    0.70
  16   3   3    5.08    0.88
  12   2   3    2.40    0.61
  10   1   3    2.51    0.59
   2  -6   3    1.85    0.42
   1  -8   3    4.21    0.63
   0 -10   3    0.26    0.41
   0 -11   3    0.12    0.60
  17   0   4   -0.14    0.69
  11  -2   4   12.02    0.64
  10  -3   4    3.50    0.62
   5  -8   4    5.52    0.61
   4 -10   4    1.56    0.60
   3 -13   4    3.71    0.68
   3 -14   4    2.43    0.70
   3 -15   4    0.55    0.69
   3 -16   4    0.44    0.67
   3 -17   4   -0.01    0.72
  14  -6   5    1.47    0.52
  13  -7   5    2.03    0.74
  12  -8   5   -0.12    0.66
  11  -9   5    0.77    0.71
  10 -10   5    2.53    0.70
   9 -12   5    0.47    0.69
   9   4  -6    1.08    0.68
   6   2  -6    2.35    0.60
  -1  -5  -6    0.49    0.64
  -2  -7  -6    0.75    0.63
  13   7  -5    2.91    0.69
  10   6  -5    0.64    0.64
   8   5  -5    0.30    0.61
   6   4  -5    8.26    0.65
   2   1  -5    1.10    0.55
   1   0  -5    0.39    0.58
   0  -1  -5    1.41    0.59
  -5 -11  -5    1.75    0.72
  13   8  -4   -0.14    0.58
  10   7  -4    8.41    0.65
   8   6  -4    2.88    0.46
   6   5  -4    3.09    0.44
   3   3  -4    3.79    0.44
  -2  -2  -4    2.87    0.46
  -4  -5  -4   21.23    0.87
  -5  -7  -4    3.40    0.62
  -6 -10  -4    2.56    0.82
  15   9  -3    1.89    0.64
  11   8  -3    4.74    0.64
   2   3  -3    4.20    0.70
  -2  -1  -3    9.72    0.78
  -6  -8  -3   11.32    0.96
  -7 -12  -3    0.03    0.72
  14   9  -2    8.34    0.87
  11   8  -2    5.30    0.66
   3   4  -2    3.27    0.62
  -3  -2  -2   46.84    1.41
  -7 -11  -2    0.31    1.07
  16   9  -1    3.01    0.70
   9   7  -1   26.17    1.06
   5   5  -1    8.81    0.86
   1   2  -1   16.16    1.27
  -1   0  -1   -0.10    1.04
  -3  -4   0   33.23    2.21
  -6 -18   0    0.14    0.78
   9   3   2   19.56    1.00
   0  -5   2    0.23    0.59
  -2  -9   2   43.25    1.11
  -3 -13   2   23.81    0.81
  -3 -14   2    8.30    0.72
  -3 -15   2    5.98    0.73
  -3 -16   2    0.75    0.61
  -3 -17   2    0.01    0.63
  17   3   3    7.26    0.90
  13   2   3    0.91    0.66
   7  -1   3    1.20    0.42
   6  -2   3    1.68    0.59
   5  -3   3   20.98    0.85
   4  -4   3   16.38    0.80
   3  -5   3   13.23    0.64
   1  -9   3    0.17    0.57
   0 -12   3   -0.11    0.62
   0 -18   3    0.80    0.73
   0 -19   3    5.16    0.82
  18   0   4    0.65    0.71
  19   0   4    0.55    0.67
  14  -1   4    3.58    0.71
  12  -2   4    0.71    0.62
   9  -4   4    2.23    0.59
   8  -5   4    8.30    0.70
   7  -6   4    3.72    0.62
   6  -7   4   12.98    0.62
   5  -9   4    1.87    0.60
   4 -11   4    3.41    0.63
   4 -12   4    0.34    0.63
  14  -7   5    2.36    0.72
  13  -8   5    0.95    0.73
  12  -9   5    0.06    0.73
  11 -10   5    1.12    0.71
  10 -11   5    0.40    0.51
   7   3  -6    1.87    0.50
   5   2  -6    2.13    0.60
   4   1  -6    0.95    0.59
   3   0  -6    0.09    0.44
   2  -1  -6   -0.28    0.42
   1  -2  -6    1.03    0.48
   0  -3  -6    0.23    0.63
  -2  -6  -6   -0.07    0.64
  -3  -9  -6    1.64    0.66
  12   7  -5    5.96    0.73
   7   5  -5    0.02    0.54
   4   3  -5    4.89    0.59
   3   2  -5    3.85    0.47
  -1  -2  -5    1.04    0.41
  -3  -5  -5    1.70    0.57
  -4  -7  -5    1.29    0.63
  -5 -10  -5    2.52    0.68
  16   9  -4    0.51    0.67
  12   8  -4    1.38    0.59
   7   6  -4    3.97    0.62
   4   4  -4   11.31    0.54
  -3  -3  -4    3.38    0.63
  14   9  -3    0.73    0.63
   8   7  -3   19.64    0.80
   6   6  -3    1.98    0.59
   3   4  -3   10.92    0.71
  -3  -2  -3    4.31    0.60
   8   7  -2    1.50    0.57
   6   6  -2    2.26    0.60
  15   9  -1    8.15    0.89
   2   3  -1    7.82    0.99
  -4  -4  -1   11.41    1.55
  14   8   0    1.48    0.91
  -6 -13   0    3.19    0.70
  -6 -14   0    0.11    0.68
  -6 -16   0    0.20    0.76
  -6 -17   0    0.17    0.75
   0  -2   1   -0.02    0.87
  -2  -5   1   60.79    1.65
  -3  -7   1   11.61    0.86
  -4 -10   1    0.32    0.58
  -4 -20   1    1.07    0.87
  15   5   2    4.13    0.95
  -1  -7   2    0.56    0.43
  -2 -10   2    1.57    0.59
  -2 -20   2    0.27    0.67
  18   3   3   -0.35    0.84
  11   1   3    5.97    0.65
   9   0   3    0.21    0.60
   2  -7   3   15.08    0.64
   1 -10   3    5.90    0.66
   0 -13   3    6.15    0.54
   0 -14   3   -0.10    0.61
   0 -15   3    1.49    0.74
   0 -16   3    0.08    0.67
   0 -17   3    4.12    0.58
  15  -1   4    2.36    0.50
  16  -1   4    1.27    0.68
  13  -2   4    0.24    0.58
  11  -3   4    2.65    0.64
   7  -7   4    9.72    0.71
   6  -8   4    2.26    0.61
   5 -10   4    0.89    0.57
   4 -13   4    1.12    0.45
   4 -14   4    0.91    0.65
   4 -15   4    0.47    0.64
   4 -16   4    0.68    0.70
   8   4  -6    0.76    0.46
   6   3  -6    2.53    0.65
   2   0  -6    3.47    0.64
  -1  -4  -6    0.21    0.61
  -3  -8  -6    0.61    0.63
  11   7  -5    1.19    0.64
   9   6  -5    1.48    0.49
   5   4  -5    1.73    0.56
  -2  -3  -5    2.53    0.43
  -5  -9  -5    1.05    0.60
  15   9  -4    4.63    0.71
  11   8  -4    2.84    0.65
   9   7  -4    3.36    0.47
   5   5  -4    4.22    0.47
   2   3  -4    8.20    0.63
   1   2  -4    3.50    0.60
   0   1  -4    0.00    0.42
  -1   0  -4   -0.07    0.54
  -4  -4  -4   10.78    0.70
  -5  -6  -4    7.52    0.66
  -6  -9  -4   21.63    0.99
  13   9  -3   12.58    0.76
  10   8  -3    6.24    0.64
   4   5  -3    3.55    0.58
  -5  -5  -3   12.71    0.78
  -7 -11  -3    5.62    0.91
  19  10  -2    0.67    0.86
  20  10  -2    0.33    0.71
  13   9  -2    5.12    0.66
  10   8  -2   41.62    1.09
   4   5  -2    8.62    0.73
  -5  -5  -2   16.99    1.03
  11   8  -1    3.03    0.64
  -2  -1  -1   51.54    2.04
  -4  -6   0    8.72    1.13
  -6 -15   0   42.99    1.45
   3   1   1  102.57    2.66
  -4 -19   1    4.72    0.89
   6   1   2   71.44    1.61
   1  -4   2    8.82    0.63
  -1  -8   2   51.27    1.17
  -2 -11   2    0.86    0.61
  -2 -19   2    5.25    0.76
  19   3   3    0.70    0.65
  20   3   3    0.28    0.86
  21   3   3    0.56    0.93
  14   2   3    2.90    0.61
   8  -1   3    3.87    0.67
   3  -6   3    9.97    0.57
   2  -8   3    1.18    0.54
   1 -11   3   19.89    0.85
   1 -19   3   -0.07    0.68
  17  -1   4    0.44    0.68
  18  -1   4    0.27    0.64
  14  -2   4    0.36    0.63
  12  -3   4    0.59    0.60
  10  -4   4    1.71    0.44
   9  -5   4    7.68    0.69
   8  -6   4    2.32    0.60
   6  -9   4   19.35    0.81
   5 -11   4    5.09    0.50
   5 -12   4    1.09    0.59
   5 -13   4    1.89    0.63
   9   5  -6    1.54    0.65
   7   4  -6    1.46    0.57
   4   2  -6    3.54    0.65
   3   1  -6    4.70    0.50
   1  -1  -6    0.49    0.45
   0  -2  -6    3.31    0.70
  -2  -5  -6    3.17    0.66
  -3  -7  -6    0.49    0.62
  13   8  -5    1.49    0.70
  10   7  -5    0.66    0.63
   8   6  -5    2.12    0.63
   6   5  -5    4.29    0.63
   3   3  -5   10.27    0.65
   2   2  -5    6.43    0.50
   1   1  -5    7.34    0.51
   0   0  -5   -0.20    0.39
  -1  -1  -5    6.05    0.66
  -3  -4  -5    6.60    0.65
  -4  -6  -5    0.60    0.41
  -5  -8  -5    0.41    0.61
  -6 -13  -5    1.41    0.71
  14   9  -4    3.51    0.68
   8   7  -4    3.83    0.59
   6   6  -4    5.45    0.61
   3   4  -4    1.76    0.50
  -2  -1  -4    0.12    0.35
  -7 -14  -4    0.03    0.79
  -7 -15  -4    2.11    0.95
  -7 -16  -4    0.04    0.85
  17  10  -3    0.72    0.63
  18  10  -3    0.17    0.60
  12   9  -3    2.56    0.61
   7   7  -3   11.71    0.71
   1   3  -3   12.59    0.75
   0   2  -3    1.40    0.57
  -1   1  -3   32.38    0.95
  -4  -3  -3   11.60    0.74
  -6  -7  -3    0.25    0.53
  17  10  -2    2.16    0.82
  18  10  -2    2.51    0.75
   0   2  -2   83.00    1.56
  -1   1  -2   64.21    1.43
  -4  -3  -2   15.99    0.97
  -6  -7  -2    0.69    0.78
  -7 -18  -2    0.74    1.36
  14   9  -1    2.70    0.75
  -6  -9  -1    0.14    1.19
  -5  -9   0    3.24    0.78
  12   6   1    1.78    1.26
   2   0   1  926.90    7.11
   1  -1   1   46.51    1.61
  -4 -11   1    4.00    0.62
  -4 -18   1    1.84    0.65
  16   5   2    9.13    1.06
  12   4   2   11.34    0.87
   5   0   2    0.19    0.63
   3  -2   2   51.75    1.29
   2  -3   2   17.02    0.88
   0  -6   2    8.56    0.73
  -2 -12   2    8.40    0.68
  -2 -13   2    1.75    0.58
  -2 -16   2    0.75    0.60
  -2 -17   2    4.98    0.68
  -2 -18   2    0.38    0.66
  15   2   3    1.22    0.75
  12   1   3    5.57    0.63
  10   0   3    6.83    0.70
   7  -2   3   35.85    0.98
   6  -3   3    1.41    0.57
   5  -4   3    4.50    0.63
   4  -5   3    3.98    0.46
   3  -7   3    2.94    0.57
   2  -9   3    2.71    0.61
   1 -12   3    5.46    0.65
   1 -13   3   13.38    0.79
   1 -14   3    0.28    0.58
   1 -15   3    1.87    0.66
   1 -16   3    1.16    0.62
   1 -17   3    0.31    0.63
   1 -18   3    0.86    0.53
  19  -1   4    0.46    0.65
  15  -2   4    3.98    0.68
  13  -3   4    0.43    0.57
  11  -4   4    0.95    0.60
  10  -5   4    5.83    0.68
   9  -6   4    0.66    0.62
   8  -7   4    4.01    0.63
   7  -8   4   10.82    0.59
   6 -10   4    2.27    0.45
   6 -11   4    4.44    0.63
   5 -14   4    2.66    0.48
   5 -15   4    0.56    0.47
   5 -16   4    2.36    0.53
   8   5  -6    0.79    0.64
   6   4  -6    0.04    0.62
   5   3  -6    6.98    0.55
  -1  -3  -6    4.58    0.54
  -2  -4  -6    4.90    0.70
  -3  -6  -6    0.20    0.66
  -4  -9  -6    0.47    0.64
  12   8  -5    0.75    0.68
   9   7  -5    0.04    0.62
   7   6  -5    0.42    0.57
   4   4  -5    2.69    0.59
  -2  -2  -5    6.18    0.53
  -4  -5  -5    2.59    0.63
  -6 -11  -5   -0.07    0.64
  -6 -12  -5    1.98    0.76
  13   9  -4    4.28    0.67
  10   8  -4    2.53    0.49
   4   5  -4   21.66    0.79
  -3  -2  -4   10.15    0.58
  -6  -8  -4    2.21    0.59
  -7 -12  -4    0.54    0.77
  -7 -13  -4    0.18    0.63
  16  10  -3    1.37    0.65
   9   8  -3   31.60    0.91
   5   6  -3    6.18    0.62
   2   4  -3   10.76    0.71
  -2   0  -3   40.65    1.01
  -7 -10  -3    1.98    0.77
  16  10  -2   -0.04    0.72
  12   9  -2    1.75    0.57
   9   8  -2   14.63    0.79
   7   7  -2    5.18    0.50
   5   6  -2    8.89    0.74
   1   3  -2   17.01    0.77
  -2   0  -2  154.43    2.17
   8   7  -1    0.45    0.54
   6   6  -1    1.09    0.59
   3   4  -1    9.37    0.93
  -6 -20  -1    3.09    1.11
  21   9   0    2.94    1.54
   8   6   0   17.91    1.45
   2   2   0    8.90    2.20
  -5 -20   0    1.55    0.76
  -3  -8   1   90.03    1.70
  -4 -12   1    7.62    0.70
  -4 -13   1   14.47    0.87
  -4 -16   1    4.76    0.84
  -4 -17   1    0.81    0.63
  -3 -21   1    1.25    0.73
  10   3   2   10.51    0.89
   8   2   2    1.93    0.60
   4  -1   2   25.65    0.93
  -1  -9   2    4.41    0.63
  -2 -14   2    2.41    0.44
  -2 -15   2    1.30    0.43
  -1 -20   2    0.23    0.66
  16   2   3    0.80    0.76
   4  -6   3    2.36    0.56
   2 -10   3    9.20    0.69
   2 -19   3    0.41    0.71
  16  -2   4    0.62    0.65
  17  -2   4    1.85    0.72
  14  -3   4   -0.20    0.58
  12  -4   4    4.21    0.67
   8  -8   4    4.27    0.66
   7  -9   4    5.82    0.49
   7 -10   4    1.17    0.60
   6 -12   4    0.56    0.43
   6 -13   4    1.75    0.67
   6 -14   4    0.37    0.61
   6 -15   4    1.69    0.70
   6 -16   4    0.41    0.68
   7   5  -6    0.41    0.63
   4   3  -6    0.56    0.57
   3   2  -6    1.62    0.46
   2   1  -6    0.41    0.46
   1   0  -6    0.39    0.43
   0  -1  -6   -0.10    0.43
  -1  -2  -6    1.30    0.62
  -4  -8  -6    0.17    0.66
  11   8  -5    0.37    0.63
   5   5  -5    0.88    0.39
   2   3  -5    2.15    0.61
   1   2  -5    0.79    0.59
   0   1  -5    1.32    0.57
  -1   0  -5    0.71    0.55
  -3  -3  -5   13.03    0.61
  -5  -7  -5    0.06    0.58
  -6 -10  -5    0.88    0.68
  12   9  -4   -0.32    0.57
   9   8  -4    0.80    0.60
   7   7  -4   10.95    0.69
   5   6  -4    6.13    0.60
   1   3  -4    3.34    0.55
   0   2  -4    8.56    0.52
  -1   1  -4    9.74    0.69
  -2   0  -4   15.28    0.74
  -4  -3  -4    1.17    0.60
  -5  -5  -4    5.11    0.64
  -7 -11  -4    1.22    0.75
  15  10  -3   -0.08    0.62
  11   9  -3    0.02    0.56
   3   5  -3   13.00    0.72
  -3  -1  -3   15.68    0.81
  -5  -4  -3    5.07    0.76
  15  10  -2   10.41    0.86
   2   4  -2   40.56    1.05
  20  10  -1    3.00    1.03
  21  10  -1    0.06    0.92
  13   9  -1    7.11    0.88
  10   8  -1    2.80    0.71
  20   9   0    0.64    1.24
  22   9   0    4.53    1.62
  -5 -19   0    2.08    0.88
  -1  -4   1   21.03    1.18
  -2  -6   1    3.69    0.74
  -4 -14   1    5.04    0.65
  -4 -15   1   12.21    0.82
  -3 -20   1    0.72    0.68
  17   5   2    0.84    0.76
   1  -5   2    9.73    0.63
   0  -7   2    0.28    0.56
  -1 -10   2   11.16    0.74
  -1 -19   2    0.66    0.65
  17   2   3    3.69    0.79
  13   1   3   10.94    0.76
  11   0   3   -0.10    0.54
   9  -1   3   15.12    0.69
   8  -2   3    5.98    0.70
   5  -5   3   13.92    0.76
   3  -8   3    6.20    0.50
   2 -11   3    6.86    0.67
   2 -12   3   10.08    0.73
   2 -16   3    2.64    0.69
   2 -17   3    1.34    0.68
   2 -18   3   -0.12    0.53
  18  -2   4    0.00    0.66
  19  -2   4    0.67    0.71
  15  -3   4    4.01    0.71
  13  -4   4    1.12    0.57
  11  -5   4    1.58    0.43
  10  -6   4    0.11    0.44
   9  -7   4    2.97    0.46
   8  -9   4    1.79    0.60
   7 -11   4   -0.25    0.62
   7 -12   4    0.97    0.61
   7 -13   4    0.68    0.64
   7 -16   4   -0.06    0.71
   8   6  -6   -0.13    0.61
   5   4  -6    0.29    0.58
   1   1  -6    0.77    0.57
  -2  -3  -6    5.21    0.71
  -3  -5  -6    1.14    0.46
  -4  -7  -6    0.14    0.61
  10   8  -5    0.36    0.60
   8   7  -5    2.93    0.67
   6   6  -5    2.11    0.62
   3   4  -5    5.76    0.62
  -2  -1  -5    1.15    0.54
  -4  -4  -5    2.92    0.57
  -5  -6  -5    2.40    0.63
  -6  -9  -5    0.50    0.60
  15  10  -4    0.54    0.66
  11   9  -4    0.69    0.56
   3   5  -4    0.45    0.56
   2   4  -4    6.42    0.46
  -3  -1  -4    6.29    0.65
  -6  -7  -4   14.09    0.81
  14  10  -3    5.07    0.65
   8   8  -3   41.63    0.90
   6   7  -3    0.58    0.37
   4   6  -3    2.26    0.54
  -4  -2  -3    3.84    0.62
  -6  -6  -3    1.62    0.54
  -7  -9  -3    7.65    0.91
  11   9  -2   11.98    0.73
   3   5  -2    5.91    0.66
  -3  -1  -2   40.76    1.27
  -7 -10  -2    0.60    1.05
  19  10  -1    3.92    0.87
   4   5  -1    4.60    0.77
  -6 -19  -1    0.99    0.97
  19   9   0    0.92    1.18
  13   8   0    4.17    0.97
  10   7   0    9.96    1.11
   6   5   0   10.71    1.32
  -5 -10   0    2.06    0.68
  -3  -9   1   15.54    0.82
  -3 -19   1    2.19    0.83
  18   5   2    0.98    0.83
  13   4   2    2.58    0.77
   7   1   2   15.40    0.87
   2  -4   2   35.96    1.05
  -1 -11   2    4.55    0.61
  -1 -17   2    0.97    0.60
  -1 -18   2    7.14    0.74
  18   2   3    0.26    0.62
  19   2   3    3.99    0.85
  20   2   3    1.97    0.88
  21   2   3    0.80    0.90
  14   1   3    3.95    0.62
   7  -3   3   13.08    0.62
   6  -4   3   17.65    0.67
   4  -7   3   23.21    0.82
   3  -9   3    5.13    0.62
   2 -13   3    3.10    0.50
   2 -14   3   -0.39    0.38
   2 -15   3    1.19    0.46
   3 -19   3    3.12    0.74
  16  -3   4    0.14    0.62
  17  -3   4   -0.16    0.64
  14  -4   4    6.44    0.70
  12  -5   4    1.54    0.43
  11  -6   4    1.46    0.63
  10  -7   4    6.77    0.68
   9  -8   4    1.10    0.45
   9  -9   4    1.28    0.59
   8 -10   4    1.49    0.43
   8 -11   4    1.61    0.62
   7 -14   4    0.38    0.47
   7 -15   4    2.59    0.52
   6   5  -6    0.91    0.44
   4   4  -6    1.68    0.57
   3   3  -6    4.40    0.61
   2   2  -6    2.55    0.44
   0   0  -6    4.73    0.53
  -1  -1  -6    0.02    0.61
  -3  -4  -6    1.49    0.60
  -4  -6  -6    0.28    0.61
  12   9  -5    0.61    0.66
   9   8  -5    0.55    0.62
   7   7  -5    0.62    0.60
   4   5  -5    2.51    0.41
   0   2  -5   -0.04    0.54
  -3  -2  -5    3.94    0.59
  -6  -8  -5    3.65    0.73
  14  10  -4    1.62    0.64
  10   9  -4    3.16    0.61
   8   8  -4    4.82    0.46
   6   7  -4   16.48    0.63
   4   6  -4    2.03    0.57
  -5  -4  -4   23.04    0.85
  -7 -10  -4    1.04    0.58
  13  10  -3    0.46    0.59
  10   9  -3    1.14    0.41
   1   4  -3    9.53    0.68
   0   3  -3   14.29    0.72
  -1   2  -3    7.56    0.63
  14  10  -2    7.99    0.73
   8   8  -2    1.05    0.52
   6   7  -2    1.16    0.53
  -5  -4  -2    0.11    0.64
  17  10  -1    7.82    0.90
  18  10  -1    1.25    0.81
  -3  -2  -1   53.10    2.25
  18   9   0   -0.02    1.16
  -5 -18   0    0.03    0.58
  -4 -21   0    1.48    0.87
   6   3   1   68.02    2.45
  -3 -18   1    3.48    0.66
  19   5   2    0.03    0.78
  20   5   2    0.36    0.88
  21   5   2   -0.18    0.89
  22   5   2    0.61    0.97
   6   0   2   41.02    1.19
   3  -3   2    8.77    0.76
   1  -6   2   86.66    1.43
   0  -8   2   12.05    0.63
  -1 -12   2    0.10    0.38
  -1 -13   2    7.92    0.65
  -1 -14   2    0.88    0.55
  -1 -15   2    4.41    0.64
  -1 -16   2    4.02    0.49
   0 -20   2    0.38    0.66
  15   1   3    2.25    0.73
  12   0   3    1.46    0.55
  10  -1   3    1.97    0.59
   5  -6   3    4.13    0.59
   4  -8   3    2.59    0.53
   3 -10   3    4.51    0.48
   3 -11   3    2.31    0.58
   3 -17   3    0.18    0.63
   3 -18   3    1.95    0.54
  18  -3   4    1.79    0.70
  19  -3   4    1.52    0.69
  15  -4   4    0.84    0.62
  16  -4   4    0.11    0.63
  13  -5   4    0.55    0.47
  12  -6   4    0.82    0.64
  11  -7   4    0.40    0.60
  10  -8   4    3.28    0.63
   9 -10   4    1.73    0.57
   8 -12   4    0.84    0.43
   8 -13   4    3.29    0.64
   8 -14   4    1.14    0.56
   8 -15   4    1.09    0.66
   7   6  -6    0.79    0.45
   5   5  -6    1.47    0.59
  -2  -2  -6    1.84    0.49
  -5  -8  -6    2.52    0.66
  11   9  -5    1.36    0.62
   5   6  -5    2.91    0.43
   2   4  -5    5.21    0.55
   1   3  -5    1.46    0.41
  -1   1  -5    6.91    0.51
  -2   0  -5   -0.01    0.57
  -4  -3  -5    4.41    0.59
  -5  -5  -5    0.81    0.55
  -7 -13  -5   -0.14    0.86
  13  10  -4    1.03    0.45
   7   8  -4   11.62    0.66
   1   4  -4    5.85    0.56
   0   3  -4   -0.09    0.47
  -1   2  -4    3.35    0.61
  -2   1  -4    2.67    0.55
  -4  -2  -4    2.23    0.43
  -6  -6  -4    4.36    0.60
  -7  -9  -4    4.61    0.68
  17  11  -3    0.34    0.59
  12  10  -3    7.97    0.67
   9   9  -3   11.42    0.66
   7   8  -3   18.15    0.74
   5   7  -3    4.92    0.58
   2   5  -3    6.94    0.60
  -2   1  -3    7.74    0.55
  -3   0  -3    2.74    0.60
  13  10  -2    4.16    0.63
  10   9  -2   15.92    0.76
   4   6  -2    0.28    0.53
  -7 -17  -2    1.81    1.26
  12   9  -1    4.90    0.77
   7   7  -1    9.00    0.72
  -5 -11   0    0.29    0.59
  -5 -17   0    2.11    0.65
   0  -3   1    1.37    0.80
  -3 -10   1    2.55    0.57
  -3 -17   1    5.52    0.71
  -2 -21   1    0.80    0.66
  14   4   2    3.41    0.77
  11   3   2    9.23    0.75
   9   2   2   49.47    1.33
   5  -1   2   17.66    0.86
   4  -2   2    5.54    0.67
   0  -9   2   -0.06    0.52
   0 -18   2    3.17    0.63
   0 -19   2    0.08    0.40
  16   1   3    2.91    0.74
  13   0   3   -0.03    0.51
  11  -1   3    6.45    0.62
   9  -2   3    5.36    0.56
   8  -3   3    0.40    0.56
   7  -4   3    4.62    0.60
   6  -5   3    6.63    0.49
   5  -7   3    3.80    0.55
   4  -9   3   24.86    0.77
   3 -12   3    1.72    0.41
   3 -13   3    0.86    0.60
   3 -14   3    2.76    0.63
   3 -15   3    6.19    0.56
   3 -16   3    5.91    0.59
   4 -18   3    1.17    0.64
  17  -4   4    0.51    0.64
  18  -4   4    3.20    0.71
  14  -5   4    0.63    0.48
  15  -5   4    0.16    0.61
  13  -6   4    4.86    0.68
  12  -7   4    0.89    0.64
  11  -8   4    3.02    0.66
  10  -9   4    2.46    0.48
  10 -10   4    0.07    0.58
   9 -11   4    0.46    0.42
   9 -12   4    0.01    0.58
   9 -13   4    1.77    0.61
   9 -14   4    0.33    0.64
   9 -15   4    0.77    0.68
   8   7  -6   -0.19    0.60
   6   6  -6    0.72    0.58
   3   4  -6    0.45    0.54
   2   3  -6    5.42    0.47
   1   2  -6    0.82    0.42
   0   1  -6   -0.43    0.39
  -1   0  -6    0.46    0.57
  -2  -1  -6    0.75    0.56
  -3  -3  -6    3.49    0.49
  -4  -5  -6    0.29    0.45
  -5  -7  -6    0.70    0.62
  10   9  -5    1.92    0.60
   8   8  -5    1.47    0.44
   6   7  -5    0.32    0.41
   4   6  -5    0.28    0.51
   3   5  -5    1.20    0.38
  -3  -1  -5    6.35    0.65
  -6  -7  -5    0.54    0.57
  -7 -11  -5    0.59    0.72
  -7 -12  -5    0.47    0.65
  12  10  -4    1.64    0.44
   9   9  -4    1.24    0.60
   5   7  -4    2.72    0.41
   2   5  -4    4.12    0.44
  -3   0  -4    0.21    0.53
  -5  -3  -4   11.50    0.71
  15  11  -3    0.82    0.74
  16  11  -3    2.07    0.62
  11  10  -3    0.56    0.56
   3   6  -3   10.96    0.64
  -5  -3  -3   17.97    0.82
  -6  -5  -3    7.05    0.64
  -7  -8  -3   16.36    1.04
  18  11  -2    4.38    0.89
  19  11  -2    0.95    0.70
   7   8  -2    6.11    0.62
   1   4  -2    8.33    0.69
   0   3  -2   -0.42    0.58
  -1   2  -2   40.02    1.12
  -4  -2  -2    6.68    0.75
  -6  -6  -2    1.80    0.69
  16  10  -1    9.51    0.86
   9   8  -1    4.05    0.61
   5   6  -1   13.65    0.83
  -6 -18  -1   -0.13    0.74
  -4  -7   0   13.15    1.11
  -5 -12   0    0.18    0.58
  -5 -14   0    2.43    0.70
  -5 -15   0    8.78    0.85
  -5 -16   0   12.93    0.88
  -4 -20   0    3.27    0.82
  17   7   1    8.38    1.43
  -1  -5   1    3.82    0.74
  -2  -7   1   29.73    1.00
  -3 -11   1    0.57    0.51
  -3 -12   1    6.72    0.63
  -3 -14   1    0.58    0.64
  -3 -15   1    2.99    0.58
  -3 -16   1    6.92    0.71
  -2 -20   1    1.06    0.64
   2  -5   2   92.74    1.48
   1  -7   2    0.34    0.52
   0 -10   2   10.39    0.69
   0 -17   2   -0.04    0.54
   1 -20   2    0.29    0.62
  17   1   3    0.66    0.60
  10  -2   3    0.40    0.56
   6  -6   3    1.80    0.54
   4 -10   3    2.40    0.57
   4 -11   3    0.23    0.51
   4 -16   3    1.09    0.64
   4 -17   3    1.30    0.66
  16  -5   4    2.46    0.65
  17  -5   4    2.19    0.68
  14  -6   4    2.52    0.68
  13  -7   4    1.48    0.67
  12  -8   4    0.62    0.63
  11  -9   4    0.50    0.60
  11 -10   4    2.73    0.61
  10 -11   4    0.55    0.43
  10 -12   4   -0.01    0.54
  10 -13   4    1.06    0.59
  10 -14   4    0.91    0.62
   7   7  -6    0.15    0.58
   5   6  -6    1.29    0.59
   4   5  -6    0.37    0.35
  -3  -2  -6    1.06    0.58
  -4  -4  -6    1.21    0.60
  -5  -6  -6    1.01    0.63
   9   9  -5    1.76    0.61
   7   8  -5    1.89    0.59
   5   7  -5    0.65    0.55
   1   4  -5   15.00    0.69
   0   3  -5   17.63    0.73
  -1   2  -5    0.62    0.54
  -2   1  -5    0.69    0.51
  -4  -2  -5    1.56    0.50
  -5  -4  -5    1.04    0.55
  -6  -6  -5    1.33    0.55
  -7 -10  -5    3.19    0.66
  14  11  -4    0.29    0.61
  15  11  -4    5.66    0.69
  11  10  -4    2.83    0.57
   8   9  -4    1.90    0.55
   6   8  -4    2.12    0.55
   3   6  -4   14.55    0.59
  -4  -1  -4    1.79    0.54
  -6  -5  -4    3.09    0.57
  -7  -8  -4   10.10    0.73
  14  11  -3    1.06    0.57
   8   9  -3   12.26    0.66
   6   8  -3   11.73    0.68
  -4  -1  -3   17.34    0.79
  17  11  -2    1.42    0.60
  12  10  -2    8.29    0.66
   9   9  -2    4.22    0.58
   5   7  -2    3.03    0.58
   2   5  -2   89.63    1.44
  -2   1  -2    1.22    0.43
  15  10  -1    0.87    0.69
   1   3  -1    7.01    0.93
   0   2  -1   -0.25    0.76
  -6 -17  -1    4.37    0.94
  17   9   0    7.98    1.28
   3   3   0   90.50    3.65
  -5 -13   0    4.12    0.67
  -3 -13   1    8.04    0.68
  -2 -19   1    1.17    0.62
  15   4   2    4.25    0.76
   8   1   2   25.96    0.97
   3  -4   2    3.69    0.63
   0 -11   2    0.35    0.36
   0 -12   2   16.92    0.76
   0 -13   2   -0.33    0.51
   0 -14   2   -0.04    0.51
   0 -15   2   -0.07    0.52
   0 -16   2   13.70    0.64
   1 -19   2    0.36    0.63
  18   1   3    1.21    0.59
  19   1   3    0.12    0.57
  20   1   3   -0.03    0.63
  21   1   3    0.36    0.66
  14   0   3    5.79    0.60
  12  -1   3    4.42    0.58
   9  -3   3   11.72    0.72
   8  -4   3   11.56    0.67
   7  -5   3   10.47    0.67
   5  -8   3   17.27    0.63
   5  -9   3    5.33    0.59
   4 -12   3    0.94    0.40
   4 -13   3    2.02    0.56
   4 -14   3    0.28    0.59
   4 -15   3    1.88    0.50
   5 -18   3    0.83    0.68
  18  -5   4    2.21    0.68
  15  -6   4    9.95    0.65
  16  -6   4    0.12    0.61
  14  -7   4    0.83    0.61
  13  -8   4    0.89    0.60
  12  -9   4    0.61    0.43
  12 -10   4    1.36    0.61
  11 -11   4    6.24    0.53
  11 -12   4    0.42    0.62
  11 -13   4    1.24    0.62
  11 -14   4    1.22    0.63
   6   7  -6    0.24    0.58
   3   5  -6    1.11    0.55
   2   4  -6    5.53    0.59
   1   3  -6    4.18    0.44
   0   2  -6    4.78    0.48
  -1   1  -6    0.56    0.56
  -2   0  -6    2.95    0.63
  -4  -3  -6    0.40    0.56
  11  10  -5    0.67    0.60
   3   6  -5    1.11    0.50
   2   5  -5    8.99    0.50
  -3   0  -5    0.24    0.49
  -5  -3  -5    1.20    0.51
  -7  -9  -5    1.00    0.56
  13  11  -4    0.46    0.61
  10  10  -4    0.35    0.54
   4   7  -4    0.99    0.38
   1   5  -4    1.46    0.46
   0   4  -4    2.63    0.51
  -1   3  -4    2.75    0.54
  -2   2  -4    2.42    0.53
  -7  -7  -4    9.49    0.69
  13  11  -3    8.55    0.66
  10  10  -3   11.98    0.67
   4   7  -3   30.83    0.76
   1   5  -3    5.88    0.59
   0   4  -3   -0.29    0.49
  -1   3  -3   12.84    0.71
  -2   2  -3   20.89    0.77
  -7  -7  -3   11.56    0.87
  16  11  -2    0.23    0.56
  -3   0  -2    0.19    0.58
  -7  -9  -2   18.29    1.64
  11   9  -1    8.70    0.73
   2   4  -1    7.11    0.86
  -1   1  -1   40.24    1.60
  -4 -19   0    1.85    0.67
  10   5   1    2.21    0.94
   1  -2   1   16.09    0.94
  -2  -8   1    7.18    0.67
  -2 -18   1    0.85    0.57
  -1 -21   1    0.35    0.58
  12   3   2    1.48    0.53
  10   2   2    5.31    0.62
   7   0   2   -0.14    0.52
   2  -6   2   10.27    0.68
   1  -8   2   51.18    1.02
   1 -18   2    7.24    0.69
   2 -20   2   -0.07    0.60
  15   0   3    0.14    0.54
  13  -1   3   11.55    0.68
  11  -2   3    0.43    0.53
   7  -6   3    5.99    0.61
   6  -7   3    0.15    0.33
   5 -10   3    6.76    0.59
   5 -11   3   15.75    0.70
   5 -15   3    0.89    0.58
   5 -16   3    0.19    0.57
   5 -17   3   -0.07    0.41
  17  -6   4    0.52    0.48
  18  -6   4    3.22    0.70
  15  -7   4    0.44    0.46
  16  -7   4    1.75    0.62
  17  -7   4    1.02    0.66
  14  -8   4    2.52    0.48
  15  -8   4   -0.07    0.63
  13  -9   4    4.02    0.53
  14  -9   4    3.91    0.66
  13 -10   4    1.21    0.57
  12 -11   4    0.06    0.42
  13 -11   4    0.48    0.62
  12 -12   4    2.06    0.62
  12 -13   4    0.32    0.64
   4   6  -6    0.03    0.54
  -3  -1  -6    3.94    0.66
  -5  -5  -6    0.58    0.41
  -6  -8  -6   -0.17    0.56
  10  10  -5    2.50    0.60
   8   9  -5    1.65    0.44
   6   8  -5    3.91    0.45
   4   7  -5    1.07    0.52
   0   4  -5   -0.15    0.47
  -1   3  -5    1.52    0.52
  -4  -1  -5    0.32    0.49
  -6  -5  -5    3.42    0.61
  -7  -8  -5    1.62    0.58
  12  11  -4   -0.16    0.55
   9  10  -4    1.59    0.58
   7   9  -4    5.22    0.56
   5   8  -4    5.51    0.59
   2   6  -4    0.14    0.46
  -3   1  -4    6.17    0.57
  -5  -2  -4    1.73    0.52
  -6  -4  -4    1.79    0.49
  -8 -12  -4    0.77    0.73
  -8 -13  -4    3.86    0.87
  -8 -14  -4    1.04    0.84
   7   9  -3    7.06    0.58
   5   8  -3   16.01    0.69
   2   6  -3    1.48    0.50
  -3   1  -3   13.06    0.72
  -5  -2  -3    7.31    0.60
  -6  -4  -3   17.24    0.81
  15  11  -2    0.30    0.53
  11  10  -2    8.28    0.64
   8   9  -2    4.81    0.56
   6   8  -2    1.79    0.53
   3   6  -2   48.07    1.03
  14  10  -1    1.16    0.66
  -6 -16  -1   14.54    1.09
  -5 -20  -1    0.53    0.81
  12   8   0    4.32    0.98
  -4 -18   0   -0.06    0.53
  -3 -21   0    0.38    0.66
   8   4   1   44.55    2.02
   5   2   1  246.78    4.27
  -2  -9   1   26.07    0.92
  -2 -17   1    3.24    0.61
  -1 -20   1    0.55    0.58
  16   4   2   10.79    0.87
   6  -1   2   69.24    1.34
   5  -2   2   29.50    0.94
   4  -3   2   17.09    0.69
   1  -9   2    5.24    0.45
   1 -10   2   10.90    0.66
   1 -16   2    3.67    0.59
   1 -17   2    0.10    0.34
   2 -19   2    4.00    0.68
  16   0   3    4.79    0.64
  17   0   3   -0.09    0.56
  10  -3   3   21.44    0.80
   9  -4   3    1.33    0.52
   8  -5   3    8.60    0.62
   6  -8   3   10.26    0.52
   6  -9   3    0.26    0.47
   5 -12   3    0.31    0.39
   5 -13   3    3.67    0.46
   5 -14   3    5.97    0.51
   6 -17   3    0.93    0.59
   6 -18   3    0.19    0.48
  16  -8   4    1.27    0.64
  17  -8   4    0.65    0.66
  15  -9   4    3.54    0.67
  16  -9   4    1.38    0.64
  14 -10   4    1.34    0.57
  15 -10   4    0.72    0.62
  14 -11   4   -0.09    0.59
  13 -12   4    0.77    0.44
  14 -12   4    1.58    0.64
   5   7  -6    0.71    0.56
   2   5  -6    3.47    0.55
   1   4  -6    0.47    0.40
   0   3  -6    0.34    0.37
  -1   2  -6    1.21    0.41
  -2   1  -6    0.38    0.57
  -4  -2  -6    2.26    0.59
  -5  -4  -6    0.08    0.56
  -6  -7  -6    0.52    0.55
   9  10  -5    1.65    0.58
   7   9  -5    0.75    0.57
   5   8  -5    0.77    0.54
   2   6  -5    0.52    0.50
   1   5  -5    2.29    0.37
  -2   2  -5    5.33    0.47
  -3   1  -5    6.05    0.59
  -5  -2  -5    4.81    0.56
  -6  -4  -5    8.18    0.64
  -7  -7  -5    0.82    0.53
  11  11  -4    8.35    0.66
   3   7  -4    0.99    0.49
  -4   0  -4    0.70    0.52
  -7  -6  -4    3.80    0.56
  -8 -11  -4    2.16    0.73
  -8 -15  -4    0.53    0.90
  16  12  -3    2.20    0.73
  17  12  -3    0.18    0.56
  12  11  -3    1.13    0.56
   9  10  -3    9.78    0.64
   3   7  -3    3.64    0.52
  -4   0  -3  100.07    1.44
  14  11  -2    3.18    0.59
   4   7  -2   29.20    0.87
  -5  -3  -2   23.01    1.03
   8   8  -1   29.08    1.02
   6   7  -1   14.18    0.80
   3   5  -1   27.79    1.12
  -2   0  -1  889.48    6.55
  -6 -15  -1    2.20    0.81
  -2  -3   0   49.53    2.58
  -3  -5   0    1.27    0.76
  -4  -8   0   35.45    1.35
  -4 -17   0    2.66    0.72
   2  -1   1   48.98    1.54
   0  -4   1    0.20    0.69
  -1  -6   1    3.38    0.67
  -2 -10   1    3.30    0.54
  -2 -15   1    2.49    0.52
  -2 -16   1    0.87    0.56
  -1 -19   1    0.36    0.59
  17   4   2    1.34    0.69
  13   3   2    1.27    0.67
   9   1   2   29.07    1.03
   3  -5   2    6.04    0.60
   2  -7   2   17.16    0.65
   1 -11   2    5.69    0.58
   1 -12   2    0.19    0.50
   1 -13   2    8.10    0.60
   1 -14   2    1.38    0.53
   1 -15   2    4.68    0.46
   2 -18   2    0.28    0.56
   3 -20   2    0.32    0.65
  18   0   3    2.62    0.59
  19   0   3    0.33    0.58
  20   0   3    0.15    0.57
  21   0   3    0.53    0.61
  14  -1   3    3.60    0.55
  12  -2   3    1.82    0.40
  11  -3   3    8.14    0.62
   8  -6   3   16.44    0.71
   7  -7   3   11.72    0.57
   6 -10   3   13.16    0.65
   6 -11   3    3.05    0.56
   6 -12   3    2.68    0.54
   6 -13   3    1.88    0.55
   6 -14   3    2.92    0.58
   6 -15   3    0.70    0.55
   6 -16   3    5.13    0.51
   7 -18   3    1.18    0.64
  15 -11   4    3.45    0.54
   6   8  -6    0.40    0.58
   4   7  -6    0.62    0.52
   3   6  -6    0.15    0.38
  -3   0  -6    0.10    0.42
  -5  -3  -6    6.17    0.66
  -6  -6  -6   -0.08    0.57
   3   7  -5    0.85    0.48
  -4   0  -5    2.28    0.52
  14  12  -4    2.16    0.61
   8  10  -4    2.66    0.55
   6   9  -4   23.96    0.69
   4   8  -4   10.23    0.62
   1   6  -4    4.97    0.51
   0   5  -4    0.17    0.43
  -1   4  -4    7.19    0.55
  -2   3  -4    8.63    0.63
  -5  -1  -4    2.84    0.54
  -6  -3  -4    9.37    0.65
  -8 -10  -4    1.52    0.57
  15  12  -3    0.13    0.55
  11  11  -3    1.06    0.55
   8  10  -3    5.54    0.55
   6   9  -3    0.00    0.48
  -7  -6  -3    5.37    0.61
  13  11  -2    2.20    0.56
  10  10  -2    6.98    0.60
   0   4  -2    3.83    0.60
  -1   3  -2   14.15    0.78
  -4  -1  -2   22.35    0.97
  -6  -5  -2    4.44    0.74
  10   9  -1    6.88    0.67
  -5 -19  -1    4.70    0.87
  -3 -20   0    0.13    0.58
   4   1   1  213.06    3.69
   3   0   1    0.07    0.80
  -2 -11   1    5.92    0.63
  -2 -12   1   11.50    0.73
  -2 -13   1   10.90    0.70
  -2 -14   1   23.86    0.87
  -1 -18   1    1.86    0.58
   0 -21   1    0.36    0.58
  18   4   2    2.73    0.72
  19   4   2    0.97    0.66
  20   4   2    0.34    0.67
  21   4   2    0.63    0.72
  22   4   2    1.16    0.78
  11   2   2    4.31    0.58
   4  -4   2   16.41    0.77
   2  -8   2   15.44    0.70
   2 -17   2    3.54    0.62
   3 -19   2    0.53    0.65
  15  -1   3    2.32    0.41
  16  -1   3    2.79    0.59
  13  -2   3    0.86    0.52
  10  -4   3    1.29    0.38
   9  -5   3    2.22    0.40
   8  -7   3   19.60    0.74
   7  -8   3   16.16    0.58
   7  -9   3    7.55    0.57
   7 -16   3    1.70    0.56
   7 -17   3    0.45    0.42
   5   8  -6    2.19    0.59
   2   6  -6    0.55    0.53
   1   5  -6    1.22    0.50
   0   4  -6    0.62    0.36
  -1   3  -6    3.70    0.45
  -2   2  -6    1.98    0.60
  -4  -1  -6    0.19    0.38
  -6  -5  -6    0.86    0.55
  10  11  -5    0.67    0.58
   8  10  -5   -0.04    0.41
   6   9  -5    0.64    0.39
   4   8  -5    1.97    0.54
   1   6  -5    1.06    0.48
   0   5  -5   17.14    0.68
  -1   4  -5   15.85    0.66
  -2   3  -5    1.99    0.53
  -3   2  -5    3.29    0.55
  -5  -1  -5    1.33    0.49
  -6  -3  -5    2.34    0.54
  -7  -6  -5    0.33    0.53
  -8 -11  -5    0.09    0.58
  -8 -12  -5    1.07    0.64
  13  12  -4    0.52    0.57
  10  11  -4    0.27    0.38
   7  10  -4    1.31    0.54
   5   9  -4    1.79    0.51
   2   7  -4   25.13    0.76
  -3   2  -4    8.46    0.52
  -4   1  -4    1.44    0.51
  -7  -5  -4    7.11    0.63
  -8  -9  -4    1.59    0.57
  14  12  -3    0.87    0.57
   4   8  -3    2.67    0.52
   1   6  -3   20.21    0.71
   0   5  -3   62.59    1.08
  -1   4  -3    9.24    0.53
  -2   3  -3    4.47    0.62
  -5  -1  -3    2.07    0.51
  -6  -3  -3    1.41    0.48
   7   9  -2   18.69    0.78
   5   8  -2    7.72    0.60
   1   5  -2    9.89    0.57
  -2   2  -2    1.20    0.54
  13  10  -1    2.69    0.59
   4   6  -1    2.07    0.59
  -4 -16   0    8.86    0.74
  -3 -19   0    0.17    0.58
  -1  -7   1    2.39    0.59
  -1 -17   1    1.40    0.54
   0 -20   1    0.15    0.57
   8   0   2   48.27    1.13
   5  -3   2   25.49    0.86
   3  -6   2   44.47    0.96
   2  -9   2   37.40    0.91
   2 -10   2    2.24    0.52
   2 -15   2    1.90    0.56
   2 -16   2    0.30    0.40
   3 -18   2    0.34    0.55
   4 -20   2    2.59    0.64
  17  -1   3    0.86    0.54
  18  -1   3    0.96    0.54
  19  -1   3   -0.04    0.56
  21  -1   3    0.00    0.56
  14  -2   3    2.02    0.53
  12  -3   3    0.44    0.35
  11  -4   3    5.04    0.57
  10  -5   3    0.80    0.53
   9  -6   3    3.38    0.56
   8  -8   3   32.82    0.86
   7 -10   3    1.39    0.36
   7 -11   3    4.16    0.53
   7 -12   3    0.53    0.51
   7 -13   3    0.66    0.50
   7 -14   3    6.59    0.63
   7 -15   3    1.01    0.40
   8 -16   3    1.97    0.58
   8 -17   3    0.16    0.58
  -3   1  -6    3.95    0.47
  10  11  -3    4.52    0.44
  -3   2  -3    5.98    0.47
   2   6  -2   12.44    0.60
   7  -1   2   13.63    0.64
   6  -2   2    2.86    0.43
   2 -14   2    2.24    0.41
   8  -9   3   10.65    0.50
  -7  -7  -6    0.16    0.38
  10  -3  -5    3.33    0.29
   6  -1  -4    2.21    0.32
  12  -2  -4    0.15    0.23
  15  -3  -4    2.98    0.27
  -9  -4  -4    1.55    0.32
  17  -4  -4    0.54    0.28
 -11  -5  -4    1.62    0.27
 -14  -7  -4    0.34    0.27
 -15  -8  -4    0.02    0.25
 -16  -9  -4    0.09    0.28
   4   0  -3  103.05    1.20
  -7  -2  -3   29.19    0.66
  15  -2  -3    1.09    0.24
  17  -3  -3    7.86    0.35
  19  -4  -3    0.03    0.25
 -13  -5  -3    6.32    0.26
   9   0  -2    0.09    0.24
  16  -2  -2    0.32    0.23
  18  -3  -2    0.74    0.18
  20  -4  -2    0.28    0.23
 -15  -6  -2    7.84    0.34
 -19 -10  -2    0.23    0.28
  10   0  -1   25.23    0.49
  -6  -1  -1   75.18    1.03
  16  -2  -1    4.30    0.22
  20  -4  -1    6.11    0.25
 -14  -5  -1   37.96    0.57
  23  -6  -1    2.23    0.28
 -20 -11  -1    0.37    0.28
   8   0   0   14.45    0.47
  -5  -1   0   25.48    0.65
 -10  -3   0    6.28    0.32
 -12  -4   0   20.20    0.41
  21  -5   0    0.57    0.25
 -16  -7   0    2.76    0.29
 -17  -8   0    1.70    0.25
 -18  -9   0    0.20    0.24
 -19 -10   0    0.03    0.17
   9  -1   1    7.84    0.31
  13  -2   1    0.26    0.18
  16  -3   1    2.14    0.26
  18  -4   1    7.78    0.33
 -12  -5   1    4.97    0.29
  21  -6   1    2.24    0.22
 -15  -7   1    1.58    0.19
 -16  -8   1    1.62    0.20
 -17  -9   1    1.19    0.18
 -18 -10   1    1.01    0.20
   8  -2   2    1.63    0.27
  15  -4   2    3.27    0.22
  17  -5   2    0.43    0.17
  19  -6   2    1.90    0.26
 -14  -8   2    1.35    0.25
 -15  -9   2    3.91    0.31
 -16 -10   2    0.32    0.25
 -17 -11   2    0.98    0.27
 -18 -12   2    0.03    0.19
  -5  -5   3   14.00    0.47
  13  -5   3    8.18    0.36
  17  -7   3    1.42    0.28
 -11  -8   3    3.93    0.29
  19  -8   3    0.37    0.26
 -16 -13   3    0.63    0.28
   7  -6   4    2.40    0.39
  -6  -8   4    2.10    0.26
  14  -8   4    3.42    0.37
  -8  -9   4    1.93    0.28
 -11 -11   4    8.06    0.33
 -12 -12   4    2.34    0.25
  -1 -10   5    5.13    0.51
  -4 -11   5    1.66    0.36
  -6 -12   5    2.93    0.35
  11  -3  -5   -0.16    0.24
  -5  -4  -5    1.47    0.40
  14  -4  -5    0.00    0.24
 -11  -7  -5    0.51    0.28
   7  -1  -4    0.51    0.23
   2   0  -3   38.83    0.96
   3   0  -3    0.75    0.25
   5   0  -3    0.08    0.21
   6   0  -3    1.36    0.26
  12  -1  -3    5.10    0.24
  -9  -3  -3   12.73    0.42
  18  -3  -3   -0.13    0.26
 -11  -4  -3    3.81    0.29
  21  -5  -3    0.80    0.20
 -14  -6  -3    7.61    0.30
 -15  -7  -3    5.47    0.31
 -16  -8  -3    0.53    0.24
 -17  -9  -3    3.43    0.31
 -18 -10  -3    0.24    0.26
  10   0  -2   17.03    0.41
  14  -1  -2    0.25    0.24
  -8  -2  -2    2.38    0.28
  17  -2  -2    8.74    0.32
 -10  -3  -2    9.99    0.39
  19  -3  -2    1.79    0.26
 -12  -4  -2   10.60    0.35
  22  -5  -2    0.45    0.25
 -16  -7  -2    9.14    0.31
 -17  -8  -2    1.18    0.30
 -18  -9  -2    0.44    0.20
  14  -1  -1    9.01    0.28
  17  -2  -1    1.00    0.23
  19  -3  -1    4.54    0.28
 -12  -4  -1    1.02    0.25
  21  -4  -1    1.66    0.27
  22  -5  -1    3.41    0.23
 -15  -6  -1   17.77    0.38
 -16  -7  -1    0.05    0.24
 -17  -8  -1    3.39    0.30
 -18  -9  -1    3.01    0.29
 -19 -10  -1    3.36    0.23
   9   0   0    1.31    0.28
  13  -1   0    7.89    0.28
  16  -2   0   11.58    0.35
  18  -3   0    4.16    0.23
  20  -4   0    1.38    0.25
 -13  -5   0    0.91    0.23
  23  -6   0    1.96    0.28
 -19 -11   0    1.03    0.28
 -20 -12   0    0.20    0.19
  10  -1   1   41.74    0.64
  14  -2   1    6.10    0.32
  -8  -3   1   15.20    0.41
 -10  -4   1   16.98    0.38
  20  -5   1    0.67    0.20
 -13  -6   1    0.05    0.22
 -18 -11   1    1.56    0.26
 -19 -12   1    1.52    0.22
   0  -2   2   94.63    2.11
   9  -2   2   55.95    0.79
  13  -3   2    1.26    0.25
  -7  -4   2    3.15    0.29
  16  -4   2    9.90    0.37
  -9  -5   2   11.03    0.36
  18  -5   2    0.31    0.22
 -11  -6   2    8.74    0.30
  21  -7   2    3.38    0.31
  10  -4   3    0.90    0.25
  -7  -6   3    5.81    0.33
  16  -6   3    3.55    0.30
  -9  -7   3   11.65    0.39
  18  -7   3    0.06    0.25
 -12  -9   3    2.38    0.28
 -13 -10   3    0.20    0.23
 -14 -11   3    0.28    0.27
 -15 -12   3    0.46    0.28
   2  -6   4    0.15    0.48
   8  -6   4    3.03    0.39
  -3  -7   4    0.88    0.31
  12  -7   4    0.26    0.30
  16  -9   4    0.18    0.28
  -9 -10   4    1.36    0.26
 -10 -11   4    0.53    0.26
 -12 -13   4    0.92    0.29
  10 -10   5    2.57    0.46
  -7 -13   5    0.03    0.27
  12  -3  -5    0.13    0.23
  15  -4  -5    0.60    0.25
  -9  -6  -5    1.88    0.36
 -12  -8  -5    0.13    0.28
   1  -1  -4    9.63    0.64
   8  -1  -4    3.82    0.28
   9  -1  -4    2.84    0.27
  13  -2  -4    0.24    0.23
  16  -3  -4    0.32    0.22
  18  -4  -4    2.47    0.22
 -12  -6  -4    0.60    0.26
 -13  -7  -4    2.61    0.28
   7   0  -3    0.12    0.22
   8   0  -3    6.72    0.32
  13  -1  -3   12.31    0.35
  16  -2  -3    1.18    0.25
  20  -4  -3    5.00    0.27
 -12  -5  -3   12.45    0.40
  11   0  -2    3.26    0.27
  -5  -1  -2   21.06    0.67
  15  -1  -2    2.78    0.27
  21  -4  -2    0.47    0.18
 -13  -5  -2    3.68    0.28
 -19 -11  -2    0.67    0.28
  11   0  -1   -0.16    0.17
  15  -1  -1   22.67    0.43
  -8  -2  -1    2.19    0.26
 -10  -3  -1    6.94    0.34
 -13  -5  -1    2.12    0.27
  23  -5  -1    0.46    0.25
 -19 -11  -1    1.97    0.29
  10   0   0    1.96    0.28
  14  -1   0    0.80    0.24
  -7  -2   0    4.73    0.34
  17  -2   0   11.26    0.34
  19  -3   0    5.49    0.30
 -11  -4   0    0.51    0.22
  22  -5   0    0.22    0.17
 -14  -6   0    0.18    0.22
 -15  -7   0    0.16    0.23
 -16  -8   0    2.08    0.26
 -17  -9   0    6.64    0.30
 -18 -10   0    3.43    0.29
  11  -1   1   13.68    0.40
  -5  -2   1  240.76    1.75
  17  -3   1    2.64    0.22
  19  -4   1    0.06    0.17
  21  -5   1    0.10    0.26
  22  -6   1    0.16    0.17
 -14  -7   1   14.39    0.35
 -15  -8   1    0.32    0.23
 -16  -9   1    2.84    0.27
 -17 -10   1    7.13    0.31
  10  -2   2    5.28    0.31
  -4  -3   2   17.05    0.53
  14  -3   2    2.58    0.27
  20  -6   2    0.12    0.24
 -12  -7   2    9.46    0.32
 -13  -8   2    2.75    0.26
 -14  -9   2    7.26    0.33
 -15 -10   2    9.14    0.36
 -16 -11   2    0.32    0.27
 -17 -12   2    0.99    0.20
  -1  -4   3    9.90    0.53
  11  -4   3    4.52    0.31
  14  -5   3    3.39    0.29
 -10  -8   3    6.30    0.32
 -15 -13   3    0.79    0.28
  -5  -8   4    5.39    0.33
  15  -8   4    0.09    0.26
  -7  -9   4    5.04    0.33
 -11 -12   4    0.15    0.26
   0 -10   5    0.02    0.37
  -3 -11   5    0.96    0.34
  -5 -12   5    0.48    0.30
   4  -4  -6    1.23    0.40
   5  -4  -6    0.05    0.30
   6  -4  -6    1.44    0.34
   7  -4  -6    0.00    0.34
   5  -2  -5    5.43    0.39
   6  -2  -5    1.48    0.31
  13  -3  -5    0.26    0.26
  -7  -5  -5    0.15    0.28
  10  -1  -4    5.42    0.29
  14  -2  -4    0.37    0.23
  -6  -3  -4   11.84    0.55
  17  -3  -4    0.20    0.24
  19  -4  -4    0.24    0.26
 -10  -5  -4    5.86    0.34
 -14  -8  -4    3.13    0.31
 -15  -9  -4    3.90    0.32
 -16 -10  -4    0.69    0.27
   9   0  -3    0.80    0.25
  14  -1  -3    3.27    0.27
  17  -2  -3    3.56    0.29
  19  -3  -3    0.75    0.25
  21  -4  -3    0.39    0.25
 -13  -6  -3    2.57    0.27
  12   0  -2   14.51    0.37
  18  -2  -2    3.29    0.27
  20  -3  -2    2.05    0.25
  22  -4  -2    1.06    0.25
 -14  -6  -2   13.24    0.38
 -15  -7  -2    4.43    0.30
 -16  -8  -2    3.53    0.31
 -17  -9  -2    0.32    0.25
 -18 -10  -2    1.95    0.23
  12   0  -1    0.47    0.17
  16  -1  -1    2.45    0.24
  18  -2  -1    1.44    0.17
  20  -3  -1    1.29    0.18
  22  -4  -1    1.24    0.25
 -14  -6  -1    2.81    0.27
 -17  -9  -1    1.46    0.25
 -18 -10  -1    1.34    0.27
  11   0   0    1.25    0.26
  15  -1   0    3.48    0.28
  -9  -3   0   10.71    0.39
  21  -4   0    0.53    0.17
  23  -5   0    0.32    0.24
 -19 -12   0   -0.09    0.26
  12  -1   1    6.21    0.31
  15  -2   1    5.29    0.25
  18  -3   1    5.85    0.31
  20  -4   1    5.55    0.32
 -11  -5   1    4.76    0.24
  23  -6   1    1.70    0.28
 -18 -12   1    2.28    0.27
  11  -2   2    4.49    0.29
  17  -4   2    1.46    0.24
  19  -5   2   -0.11    0.22
 -10  -6   2    7.06    0.32
 -17 -13   2    0.38    0.26
  12  -4   3    6.09    0.36
  -4  -5   3    3.59    0.30
  15  -5   3    5.25    0.32
  17  -6   3    2.19    0.26
  -8  -7   3   19.39    0.47
  19  -7   3    0.80    0.27
 -11  -9   3   -0.07    0.23
 -12 -10   3    7.76    0.33
 -13 -11   3    6.19    0.33
 -14 -12   3    0.92    0.26
   9  -6   4    0.13    0.29
  -2  -7   4   28.03    0.73
  13  -7   4    2.24    0.28
  -8 -10   4    1.76    0.28
  11 -10   5    0.47    0.38
  -6 -13   5    1.08    0.31
   3  -4  -6    1.20    0.41
   8  -4  -6    0.25    0.28
   9  -4  -6    1.02    0.34
  -4  -6  -6    0.24    0.49
   3  -2  -5    4.75    0.46
   4  -2  -5    1.29    0.31
   7  -2  -5    4.41    0.32
   8  -2  -5    1.15    0.25
 -10  -7  -5    0.38    0.31
  11  -1  -4    9.30    0.34
  15  -2  -4    3.48    0.28
  -8  -4  -4    7.42    0.39
   1   0  -3    4.68    0.49
  10   0  -3    7.90    0.34
  -3  -1  -3   14.90    0.87
  15  -1  -3    2.74    0.26
  -6  -2  -3    1.90    0.28
  -8  -3  -3    0.03    0.26
  20  -3  -3    0.25    0.23
 -10  -4  -3    1.32    0.23
 -14  -7  -3    5.76    0.33
 -15  -8  -3    2.10    0.26
 -16  -9  -3    1.99    0.28
 -17 -10  -3    0.21    0.19
  13   0  -2    0.35    0.22
  16  -1  -2    0.34    0.16
  19  -2  -2    1.49    0.24
  21  -3  -2    2.14    0.24
 -11  -4  -2    4.63    0.25
  13   0  -1    0.15    0.22
  -5  -1  -1   31.84    0.76
  19  -2  -1   14.76    0.35
  21  -3  -1    0.49    0.23
 -11  -4  -1   20.24    0.45
 -15  -7  -1    1.40    0.21
 -16  -8  -1    1.57    0.19
 -19 -12  -1    1.78    0.29
  12   0   0   81.20    0.78
  -4  -1   0  153.10    1.64
  18  -2   0    4.49    0.28
  20  -3   0    0.43    0.18
  22  -4   0    4.38    0.28
 -12  -5   0   11.55    0.32
 -13  -6   0   13.95    0.36
 -17 -10   0    3.44    0.27
 -18 -11   0    0.26    0.15
 -19 -13   0    1.91    0.29
  -1  -1   1   44.33    1.38
  13  -1   1   33.00    0.52
  16  -2   1    5.47    0.29
  -7  -3   1   10.23    0.34
  -9  -4   1    1.78    0.19
  22  -5   1    3.30    0.29
 -12  -6   1    1.81    0.20
 -13  -7   1    3.43    0.28
 -15  -9   1    6.95    0.31
 -16 -10   1    8.13    0.31
 -17 -11   1    1.37    0.19
 -18 -13   1    3.70    0.30
  15  -3   2    3.30    0.27
  -6  -4   2   15.74    0.44
  -8  -5   2    0.20    0.22
  21  -6   2    0.54    0.19
 -11  -7   2    8.68    0.34
 -15 -11   2    0.16    0.24
 -16 -12   2    3.30    0.25
  -6  -6   3    1.73    0.25
  10  -6   4    0.76    0.30
  14  -7   4    0.27    0.31
  16  -8   4    0.91    0.29
  -6  -9   4   22.12    0.54
  -9 -11   4    1.01    0.25
 -10 -12   4    0.64    0.25
 -11 -13   4    0.77    0.20
   1 -10   5    5.00    0.51
  -2 -11   5    0.40    0.33
  -4 -12   5    2.67    0.33
  10  -4  -6    0.49    0.28
  -6  -7  -6    0.51    0.35
   9  -2  -5    7.00    0.34
  10  -2  -5    0.46    0.24
  14  -3  -5    0.06    0.18
 -11  -8  -5    0.25    0.28
  12  -1  -4    4.94    0.29
  -3  -2  -4    9.87    0.77
  16  -2  -4    0.54    0.23
  18  -3  -4    1.63    0.21
 -11  -6  -4    1.15    0.25
 -12  -7  -4    0.45    0.29
 -15 -10  -4    0.53    0.27
  11   0  -3    0.04    0.16
  12   0  -3    2.35    0.25
  16  -1  -3    2.40    0.26
  18  -2  -3    0.09    0.16
 -11  -5  -3   14.06    0.42
  14   0  -2   14.92    0.37
  17  -1  -2    8.44    0.32
  -7  -2  -2   63.51    0.88
  -9  -3  -2   18.89    0.47
 -12  -5  -2   13.48    0.41
 -17 -10  -2    1.88    0.28
 -18 -11  -2    3.31    0.23
   6   1  -1   59.57    0.84
   7   1  -1   72.33    0.85
  14   0  -1    4.01    0.26
  17  -1  -1    0.13    0.14
  -7  -2  -1  156.95    1.33
  -9  -3  -1   29.53    0.57
  23  -4  -1    0.08    0.17
 -12  -5  -1    4.04    0.29
 -17 -10  -1    6.87    0.34
 -18 -11  -1    1.71    0.20
 -19 -13  -1    0.22    0.29
  16  -1   0    5.94    0.25
  19  -2   0    7.77    0.31
  21  -3   0   10.79    0.34
 -10  -4   0    5.83    0.31
 -14  -7   0    1.13    0.23
 -15  -8   0    1.14    0.24
 -16  -9   0    0.52    0.17
 -18 -12   0    1.51    0.26
  17  -2   1    1.10    0.24
  19  -3   1    4.32    0.32
  21  -4   1    1.68    0.26
 -10  -5   1    1.68    0.24
 -14  -8   1    0.84    0.17
 -17 -12   1    0.97    0.26
  12  -2   2    5.20    0.27
  16  -3   2    2.83    0.25
  18  -4   2    2.50    0.20
  20  -5   2    0.46    0.18
  22  -6   2    1.13    0.27
 -12  -8   2    5.05    0.26
 -13  -9   2    5.22    0.30
 -14 -10   2    6.76    0.29
 -16 -13   2    0.95    0.26
  13  -4   3    2.46    0.27
  16  -5   3    1.82    0.26
  18  -6   3    0.95    0.26
  20  -7   3    0.07    0.24
  -9  -8   3   26.88    0.48
 -10  -9   3    1.03    0.25
 -11 -10   3    0.09    0.23
 -12 -11   3    0.93    0.25
 -13 -12   3    0.08    0.26
 -14 -13   3    1.01    0.20
  11  -6   4    1.01    0.30
  -4  -8   4   10.19    0.41
  -7 -10   4    1.16    0.26
 -11 -14   4    0.22    0.28
  -5 -13   5    1.59    0.32
   2  -4  -6    6.02    0.63
   2  -2  -5    5.81    0.54
  11  -2  -5    0.28    0.23
  15  -3  -5    1.10    0.25
  -8  -6  -5    1.95    0.33
 -12  -9  -5    0.20    0.27
  13  -1  -4    0.93    0.25
  17  -2  -4    2.31    0.27
  19  -3  -4    1.75    0.28
 -13  -8  -4    0.36    0.25
 -14  -9  -4    2.95    0.31
  13   0  -3    0.45    0.22
  19  -2  -3    4.19    0.29
  21  -3  -3    0.47    0.17
 -12  -6  -3   14.48    0.42
 -16 -10  -3    1.31    0.27
 -17 -11  -3    0.13    0.19
   5   1  -2   19.26    0.54
   6   1  -2   81.53    0.93
   7   1  -2   16.27    0.44
   8   1  -2   24.65    0.51
   9   1  -2   28.36    0.51
  15   0  -2    0.51    0.23
  18  -1  -2    1.74    0.24
  20  -2  -2    1.54    0.19
  22  -3  -2    1.08    0.18
 -13  -6  -2   55.93    0.66
 -14  -7  -2    3.28    0.28
 -15  -8  -2    1.46    0.25
 -16  -9  -2    0.57    0.18
 -18 -12  -2    0.54    0.26
   5   1  -1   28.39    0.63
   8   1  -1   24.17    0.48
   9   1  -1   10.95    0.37
  15   0  -1    0.25    0.21
  18  -1  -1    1.68    0.23
  20  -2  -1    1.11    0.18
  22  -3  -1    0.08    0.15
 -13  -6  -1   -0.06    0.23
 -14  -7  -1   12.46    0.39
 -15  -8  -1    0.53    0.23
 -16  -9  -1    3.04    0.27
 -18 -12  -1    2.15    0.27
  13   0   0    1.00    0.19
  17  -1   0   12.06    0.34
  -6  -2   0   30.27    0.66
  -8  -3   0   12.99    0.43
  23  -4   0    0.06    0.17
 -11  -5   0    4.33    0.28
 -17 -11   0    0.83    0.25
   7   0   1    0.05    0.27
  14  -1   1   11.25    0.32
  -4  -2   1  139.94    1.45
  20  -3   1    1.28    0.26
  23  -5   1    0.43    0.20
 -11  -6   1   32.74    0.52
 -16 -11   1    2.31    0.28
 -18 -14   1    0.07    0.20
  13  -2   2    9.24    0.34
  -3  -3   2    8.79    0.44
  19  -4   2    1.42    0.24
  21  -5   2   -0.01    0.22
  -9  -6   2    4.49    0.30
 -15 -12   2    1.06    0.27
   6  -3   3    1.29    0.34
   7  -3   3   11.35    0.54
   0  -4   3    0.02    0.31
  14  -4   3    2.55    0.27
  -3  -5   3   13.14    0.50
  17  -5   3    1.28    0.25
  19  -6   3    0.96    0.26
  -7  -7   3   11.02    0.37
 -14 -14   3    0.00    0.27
   3  -6   4   13.34    1.03
  -1  -7   4    0.14    0.30
  15  -7   4    0.58    0.25
  17  -8   4   -0.06    0.27
  -5  -9   4    1.76    0.32
  -8 -11   4    2.26    0.27
  -9 -12   4    0.11    0.25
 -10 -13   4    1.58    0.28
  -1 -11   5   16.19    0.60
  -3 -12   5   -0.02    0.26
  12  -2  -5    0.80    0.25
  13  -2  -5    0.54    0.25
  -4  -4  -5    2.96    0.48
  -6  -5  -5    4.82    0.43
   0  -1  -4    0.03    0.50
  14  -1  -4    2.91    0.27
  -9  -5  -4    9.73    0.39
  14   0  -3    6.13    0.29
  17  -1  -3    0.87    0.19
  20  -2  -3    1.74    0.26
  -9  -4  -3    1.56    0.25
 -13  -7  -3    1.46    0.25
 -14  -8  -3    1.21    0.25
 -15  -9  -3    1.25    0.20
   4   1  -2   21.45    0.60
  10   1  -2    3.82    0.27
  11   1  -2   26.02    0.47
  16   0  -2    3.31    0.25
  19  -1  -2    2.57    0.25
  21  -2  -2    2.63    0.25
  23  -3  -2    0.21    0.23
 -10  -4  -2   25.52    0.53
 -17 -11  -2    1.09    0.27
   4   1  -1  253.28    1.96
  10   1  -1   34.02    0.51
  11   1  -1    8.92    0.33
  16   0  -1    0.50    0.21
  19  -1  -1    1.84    0.24
  21  -2  -1   10.72    0.33
  23  -3  -1    1.75    0.26
 -10  -4  -1   15.69    0.44
 -17 -11  -1    0.92    0.26
  14   0   0    5.06    0.25
  18  -1   0    0.47    0.22
  20  -2   0    1.25    0.19
  22  -3   0    0.13    0.17
 -12  -6   0    0.98    0.24
 -15  -9   0    1.15    0.23
 -16 -10   0    4.15    0.23
 -18 -13   0    0.10    0.18
   5   0   1    0.05    0.31
   6   0   1  187.43    1.58
   8   0   1   41.97    0.65
   9   0   1    0.12    0.23
  10   0   1   33.40    0.57
  15  -1   1   29.28    0.48
  18  -2   1    1.29    0.19
  -6  -3   1   59.74    0.81
  -8  -4   1   42.85    0.63
  22  -4   1    1.12    0.19
 -12  -7   1   14.49    0.39
 -13  -8   1    1.01    0.23
 -14  -9   1    2.80    0.25
 -15 -10   1    0.63    0.17
 -17 -13   1    0.24    0.18
  14  -2   2    0.77    0.23
  17  -3   2    1.03    0.18
  -5  -4   2    0.07    0.24
  -7  -5   2    3.49    0.28
 -10  -7   2   11.10    0.32
 -11  -8   2    4.34    0.29
 -12  -9   2    1.47    0.27
 -13 -10   2    3.65    0.27
 -14 -11   2    2.15    0.22
 -16 -14   2    0.49    0.19
   8  -3   3    0.23    0.23
   9  -3   3   12.73    0.49
  -5  -6   3    5.12    0.31
  -8  -8   3   33.20    0.56
 -12 -12   3    0.58    0.25
 -13 -13   3    3.97    0.25
  12  -6   4    0.65    0.25
  -3  -8   4    3.30    0.34
 -10 -14   4    0.04    0.25
   8  -9   5    1.47    0.54
   2 -10   5    1.84    0.47
  -4 -13   5    0.43    0.28
  14  -2  -5    0.33    0.24
  -9  -7  -5    0.28    0.26
 -10  -8  -5    0.35    0.32
   7   0  -4    0.08    0.25
   8   0  -4    0.80    0.25
   9   0  -4    0.13    0.22
  15  -1  -4    2.96    0.27
  18  -2  -4    0.05    0.17
  -7  -4  -4    9.64    0.48
 -10  -6  -4    0.99    0.23
 -14 -10  -4    0.92    0.28
 -15 -11  -4    3.68    0.33
  15   0  -3    0.45    0.22
  18  -1  -3    1.46    0.26
  21  -2  -3    0.44    0.26
 -16 -11  -3    1.90    0.29
  12   1  -2    1.85    0.25
  17   0  -2    1.10    0.23
  -4  -1  -2   23.79    0.78
  22  -2  -2    0.35    0.25
  -8  -3  -2  107.21    1.04
 -11  -5  -2    7.03    0.35
 -15  -9  -2    3.59    0.28
 -16 -10  -2    0.49    0.26
  12   1  -1    5.32    0.29
  17   0  -1    0.25    0.20
  22  -2  -1    0.12    0.22
 -11  -5  -1    4.87    0.28
 -16 -10  -1    9.62    0.35
 -18 -13  -1    4.14    0.26
   8   1   0   63.33    0.79
  15   0   0    0.68    0.19
  21  -2   0    4.85    0.28
  23  -3   0    0.26    0.24
  -9  -4   0   51.82    0.69
 -13  -7   0    5.90    0.24
 -14  -8   0    1.65    0.17
 -17 -12   0    0.27    0.18
 -18 -14   0    1.27    0.27
  11   0   1    0.09    0.22
  16  -1   1    3.52    0.27
  19  -2   1   15.63    0.41
  21  -3   1    0.74    0.27
  23  -4   1   -0.15    0.27
  -9  -5   1   15.86    0.40
 -15 -11   1    6.01    0.30
 -16 -12   1    2.59    0.22
 -17 -14   1    0.23    0.26
  15  -2   2    2.92    0.25
  18  -3   2    0.73    0.24
  20  -4   2    0.36    0.17
  22  -5   2    0.51    0.26
 -14 -12   2   10.55    0.37
 -15 -13   2    2.94    0.23
   5  -3   3   16.77    0.77
  10  -3   3   22.44    0.55
  11  -3   3    8.24    0.40
  15  -4   3    1.25    0.25
  18  -5   3    1.07    0.26
  20  -6   3    0.64    0.25
  -9  -9   3   13.40    0.38
 -10 -10   3   10.34    0.36
 -11 -11   3    0.99    0.27
 -13 -14   3    0.07    0.27
  13  -6   4    5.78    0.34
  16  -7   4    1.87    0.30
  -6 -10   4    2.65    0.28
  -7 -11   4    1.51    0.27
  -8 -12   4    0.78    0.27
  -9 -13   4    1.82    0.29
   9  -9   5    1.64    0.49
  -2 -12   5    3.62    0.43
  15  -2  -5    0.66    0.25
 -11  -9  -5    1.21    0.30
   5   0  -4    0.02    0.28
   6   0  -4    3.21    0.31
  10   0  -4    0.36    0.21
  11   0  -4    0.60    0.23
  16  -1  -4    1.16    0.24
  19  -2  -4    0.84    0.25
  -5  -3  -4   12.61    0.57
 -11  -7  -4    0.43    0.25
 -12  -8  -4    0.96    0.25
 -13  -9  -4    4.10    0.32
   7   1  -3    0.79    0.23
   8   1  -3    2.60    0.26
   9   1  -3   13.79    0.38
  10   1  -3    2.76    0.26
  16   0  -3    4.67    0.28
  19  -1  -3    0.49    0.26
  -5  -2  -3    7.86    0.46
  -7  -3  -3   12.37    0.44
 -10  -5  -3    0.59    0.23
 -15 -10  -3    0.45    0.24
   3   1  -2   37.42    0.83
  13   1  -2    0.82    0.24
  20  -1  -2    3.65    0.22
  -6  -2  -2    4.17    0.32
 -12  -6  -2    9.72    0.36
 -13  -7  -2    5.56    0.30
 -14  -8  -2    1.25    0.25
 -17 -12  -2    1.04    0.19
   3   1  -1   89.76    1.33
  13   1  -1   25.64    0.42
  14   1  -1    9.39    0.31
  18   0  -1    1.84    0.23
  -4  -1  -1  279.18    2.28
  20  -1  -1    1.08    0.17
  -8  -3  -1   17.74    0.46
 -12  -6  -1    1.91    0.26
 -13  -7  -1    3.25    0.28
 -14  -8  -1    0.60    0.23
 -15  -9  -1    7.31    0.27
 -17 -12  -1    1.44    0.27
 -18 -14  -1    0.23    0.28
   6   1   0    0.48    0.29
   7   1   0   -0.01    0.17
   9   1   0    2.95    0.23
  10   1   0    1.45    0.26
  11   1   0   17.99    0.42
  16   0   0    2.07    0.19
  -3  -1   0    0.09    0.39
  19  -1   0    1.90    0.18
 -15 -10   0    1.56    0.25
 -16 -11   0    0.20    0.16
 -17 -13   0    1.42    0.26
  12   0   1    0.66    0.23
  17  -1   1   -0.01    0.24
  20  -2   1    1.20    0.27
  22  -3   1    0.14    0.24
 -10  -6   1   15.51    0.39
 -14 -10   1    0.87    0.25
 -16 -13   1    2.57    0.27
   6  -1   2   74.70    1.11
   7  -1   2   15.05    0.50
   8  -1   2   24.84    0.57
   9  -1   2   32.15    0.60
  10  -1   2    3.33    0.28
  16  -2   2    0.36    0.21
  19  -3   2    2.08    0.25
  21  -4   2    0.00    0.23
  -8  -6   2    1.49    0.19
 -13 -11   2    1.74    0.26
 -15 -14   2    0.46    0.25
  12  -3   3    0.98    0.24
  16  -4   3    0.16    0.23
  19  -5   3    0.05    0.24
  -6  -7   3    0.34    0.23
 -12 -13   3    0.07    0.25
 -13 -15   3    0.36    0.26
  14  -6   4    2.39    0.34
  17  -7   4    1.52    0.30
  -4  -9   4    7.50    0.39
  10  -9   5    1.50    0.44
   0 -11   5    9.64    0.55
  -3 -13   5    0.21    0.35
   6  -3  -6    3.25    0.38
   7  -3  -6    1.36    0.29
   8  -3  -6    1.07    0.31
   9  -3  -6    0.10    0.26
  10  -3  -6    0.42    0.25
  -5  -7  -6    0.63    0.40
   8  -1  -5    0.03    0.28
   9  -1  -5    2.61    0.28
  10  -1  -5    0.52    0.29
  16  -2  -5    0.06    0.24
  -7  -6  -5    0.66    0.30
  12   0  -4    9.19    0.34
  13   0  -4    0.21    0.21
  17  -1  -4    0.84    0.25
   6   1  -3    3.14    0.28
  11   1  -3    6.77    0.31
  12   1  -3    4.76    0.27
  17   0  -3    0.04    0.24
  20  -1  -3    0.40    0.25
 -11  -6  -3   23.43    0.48
 -12  -7  -3    4.95    0.31
 -13  -8  -3    3.35    0.28
 -14  -9  -3    0.52    0.18
 -16 -12  -3    2.06    0.30
  14   1  -2    2.10    0.19
  15   1  -2    3.32    0.26
  18   0  -2    1.04    0.18
  21  -1  -2    0.19    0.22
  23  -2  -2    0.40    0.17
  -9  -4  -2    5.10    0.31
 -16 -11  -2    0.11    0.17
 -17 -13  -2    0.28    0.27
  15   1  -1   18.53    0.37
  21  -1  -1    0.52    0.23
  -6  -2  -1   16.31    0.53
  23  -2  -1    1.06    0.19
 -16 -11  -1    2.33    0.26
 -17 -13  -1    0.34    0.26
   5   1   0   30.66    0.71
  12   1   0   29.42    0.49
  17   0   0    0.17    0.16
  20  -1   0    0.12    0.24
  22  -2   0    0.25    0.17
  -7  -3   0   24.03    0.53
  24  -3   0    0.61    0.20
 -10  -5   0   17.17    0.38
 -11  -6   0   21.47    0.44
 -12  -7   0    9.96    0.32
 -13  -8   0    3.90    0.26
 -14  -9   0   -0.06    0.22
 -16 -12   0    0.21    0.24
 -17 -14   0    0.33    0.26
  13   0   1    0.07    0.15
  14   0   1    4.74    0.29
  18  -1   1    1.88    0.25
  -7  -4   1   10.39    0.36
 -11  -7   1   10.04    0.31
 -12  -8   1    3.16    0.27
 -13  -9   1    5.59    0.25
 -15 -12   1    1.26    0.25
 -16 -14   1    2.62    0.28
  11  -1   2   26.96    0.52
  12  -1   2    0.34    0.22
  17  -2   2    9.76    0.34
  -6  -5   2    5.02    0.30
  -9  -7   2   21.10    0.43
 -10  -8   2   35.13    0.54
 -11  -9   2   10.58    0.34
 -12 -10   2    7.20    0.28
 -14 -13   2    0.07    0.26
 -15 -15   2    0.68    0.28
  13  -3   3   14.78    0.42
  17  -4   3    1.46    0.25
  -2  -5   3    7.50    0.42
  -4  -6   3    2.23    0.26
  -7  -8   3   14.65    0.41
 -10 -11   3    4.04    0.28
 -11 -12   3    4.11    0.30
  15  -6   4   12.05    0.48
   0  -7   4    0.04    0.30
  -2  -8   4    2.09    0.34
  -5 -10   4    2.07    0.33
  -8 -13   4    3.91    0.33
  -9 -14   4    0.42    0.26
  11  -9   5    1.24    0.43
   3 -10   5    1.50    0.46
   5  -3  -6    7.78    0.56
   6  -1  -5    0.30    0.28
   7  -1  -5    7.62    0.37
  11  -1  -5    2.43    0.27
  12  -1  -5    5.20    0.31
   1  -2  -5    1.00    0.49
   4   0  -4    1.21    0.26
  14   0  -4    7.81    0.33
  18  -1  -4    0.17    0.18
  -8  -5  -4    8.53    0.37
 -13 -10  -4    0.73    0.27
 -14 -11  -4   -0.16    0.17
   5   1  -3    0.52    0.22
  13   1  -3   12.01    0.34
  14   1  -3    3.32    0.26
  18   0  -3    3.06    0.27
  21  -1  -3    0.40    0.25
  -8  -4  -3   11.38    0.43
 -15 -11  -3    0.47    0.26
 -16 -13  -3    0.68    0.27
  16   1  -2    0.63    0.23
  19   0  -2    0.46    0.17
  22  -1  -2    1.20    0.25
 -14  -9  -2    7.37    0.32
 -15 -10  -2    9.65    0.32
 -16 -12  -2    3.10    0.29
  16   1  -1    2.29    0.24
  19   0  -1    0.06    0.16
  22  -1  -1    0.47    0.23
  -9  -4  -1    2.01    0.27
 -14  -9  -1    2.47    0.26
 -15 -10  -1    0.75    0.18
 -16 -12  -1    3.14    0.28
 -17 -14  -1    0.52    0.26
  13   1   0    7.95    0.27
  14   1   0    0.32    0.21
  18   0   0   12.25    0.34
  21  -1   0    1.03    0.23
  -5  -2   0    1.98    0.26
  23  -2   0    5.85    0.31
 -15 -11   0    4.25    0.27
 -17 -15   0    0.44    0.26
  15   0   1    0.29    0.23
  19  -1   1    0.95    0.23
  -3  -2   1   46.55    0.96
  21  -2   1    8.77    0.33
  -5  -3   1   11.22    0.45
  23  -3   1    2.14    0.20
 -14 -11   1    0.89    0.22
 -16 -15   1    0.04    0.26
   5  -1   2   19.07    0.68
  13  -1   2    0.99    0.23
  -2  -3   2   15.29    0.59
  20  -3   2    1.89    0.25
  -4  -4   2   17.43    0.51
  22  -4   2    0.86    0.20
 -13 -12   2    0.33    0.25
 -14 -14   2    2.12    0.28
   4  -3   3   11.43    0.95
  14  -3   3    0.42    0.23
  18  -4   3    0.79    0.25
  20  -5   3    0.79    0.25
  -8  -9   3   11.99    0.34
  -9 -10   3    8.47    0.30
 -11 -13   3    2.17    0.26
 -12 -14   3    0.42    0.19
  -6 -11   4    4.14    0.30
  -7 -12   4    0.43    0.25
  -9 -15   4    1.36    0.27
  12  -9   5    0.26    0.37
  -1 -12   5    3.44    0.34
  -2 -13   5    0.52    0.34
  -3  -6  -6    0.25    0.47
  -6  -8  -6    0.33    0.32
   5  -1  -5    1.81    0.32
  13  -1  -5    3.17    0.28
  14  -1  -5    0.91    0.25
  -8  -7  -5    2.36    0.29
  -9  -8  -5    0.61    0.32
 -10  -9  -5    1.61    0.35
 -11 -10  -5    0.58    0.26
  15   0  -4    0.08    0.17
  16   0  -4    2.09    0.25
  19  -1  -4    0.31    0.19
  -9  -6  -4    0.23    0.23
 -10  -7  -4    7.73    0.35
 -11  -8  -4    2.72    0.27
 -12  -9  -4    0.31    0.25
 -14 -12  -4    2.11    0.30
   4   1  -3   31.21    0.70
  15   1  -3    2.57    0.26
   0   0  -3    0.70    0.50
  19   0  -3    0.05    0.25
 -14 -10  -3    4.35    0.29
  17   1  -2    7.04    0.29
  20   0  -2    1.36    0.18
  23  -1  -2    0.05    0.25
 -10  -5  -2   16.97    0.44
 -11  -6  -2    7.91    0.35
 -12  -7  -2    9.12    0.33
 -13  -8  -2    2.89    0.26
  17   1  -1    0.00    0.21
  20   0  -1    1.06    0.17
  23  -1  -1    0.20    0.21
 -10  -5  -1    2.47    0.26
 -11  -6  -1   28.99    0.52
 -12  -7  -1   11.66    0.36
 -13  -8  -1    1.39    0.25
   4   1   0  185.77    1.76
  15   1   0    4.88    0.28
  19   0   0    0.14    0.22
  22  -1   0    4.51    0.28
  24  -2   0    1.22    0.25
  -8  -4   0    0.96    0.25
 -14 -10   0    6.52    0.29
 -16 -13   0    3.40    0.22
  16   0   1    1.22    0.25
  22  -2   1    0.02    0.25
  -8  -5   1    0.32    0.16
 -12  -9   1    4.11    0.28
 -13 -10   1    3.02    0.21
 -15 -13   1    0.71    0.18
  14  -1   2    0.43    0.22
  18  -2   2    2.99    0.21
  21  -3   2    2.06    0.27
  -7  -6   2    7.31    0.32
 -11 -10   2    6.84    0.32
 -12 -11   2    0.09    0.17
 -13 -13   2    0.42    0.25
 -14 -15   2    0.45    0.26
  15  -3   3    0.06    0.22
  21  -5   3    0.76    0.25
  -5  -7   3    4.08    0.29
 -10 -12   3    9.70    0.34
 -12 -15   3    0.54    0.27
   8  -5   4    8.25    0.55
   9  -5   4    9.45    0.50
  10  -5   4    5.54    0.40
  11  -5   4    1.54    0.31
  16  -6   4    0.27    0.26
  -3  -9   4    0.54    0.28
  -8 -14   4    1.17    0.27
   1 -11   5   15.45    0.67
  -3 -14   5    1.23    0.30
   4  -3  -6    0.73    0.39
  -1  -5  -6    0.94    0.62
  15  -1  -5    0.75    0.26
  16  -1  -5    0.12    0.23
  -5  -5  -5    0.55    0.33
   3   0  -4    0.09    0.26
  17   0  -4    0.17    0.24
  -6  -4  -4    2.07    0.33
  16   1  -3    3.52    0.27
  20   0  -3    0.10    0.24
  -9  -5  -3    2.30    0.26
 -10  -6  -3    7.98    0.33
 -11  -7  -3   14.69    0.39
 -12  -8  -3    2.22    0.26
 -13  -9  -3   12.26    0.35
 -15 -12  -3    0.34    0.20
   8   2  -2    2.21    0.28
   9   2  -2   61.99    0.70
  10   2  -2    5.76    0.29
  11   2  -2    5.35    0.30
  12   2  -2    4.74    0.28
   2   1  -2    1.42    0.31
  18   1  -2    2.05    0.25
  21   0  -2    0.11    0.22
  -7  -3  -2   28.89    0.60
 -15 -11  -2    0.18    0.19
 -16 -13  -2    0.42    0.26
   8   2  -1    1.18    0.26
   9   2  -1    1.46    0.25
  10   2  -1   13.41    0.37
  11   2  -1    1.88    0.23
  12   2  -1    5.33    0.28
   2   1  -1   51.98    1.19
  18   1  -1    1.69    0.22
  21   0  -1    0.25    0.22
  -7  -3  -1   11.12    0.41
 -15 -11  -1    6.22    0.27
 -16 -13  -1    3.51    0.28
  16   1   0    5.83    0.24
  20   0   0    3.55    0.26
  -9  -5   0   27.10    0.51
 -12  -8   0    3.39    0.25
 -13  -9   0    1.59    0.18
 -15 -12   0    0.46    0.17
 -16 -14   0    1.37    0.20
   3   0   1    0.02    0.36
  17   0   1    0.00    0.22
  20  -1   1    1.52    0.21
  23  -2   1    1.30    0.26
  -9  -6   1   24.05    0.43
 -10  -7   1    7.05    0.30
 -11  -8   1    3.10    0.22
 -14 -12   1    2.16    0.20
 -15 -14   1    1.04    0.18
  15  -1   2    3.24    0.20
  16  -1   2    0.28    0.21
  19  -2   2    2.02    0.26
  22  -3   2    0.91    0.26
  -8  -7   2    1.78    0.20
  -9  -8   2   12.85    0.38
 -10  -9   2   16.97    0.40
 -12 -12   2    3.63    0.28
 -14 -16   2    0.44    0.27
  16  -3   3    4.13    0.29
   1  -4   3    9.68    0.67
  19  -4   3   -0.05    0.22
  -6  -8   3    9.29    0.35
  -7  -9   3    7.16    0.32
  -8 -10   3    5.16    0.30
  -9 -11   3    1.60    0.25
 -11 -14   3    1.64    0.26
   7  -5   4    8.37    0.68
  12  -5   4    1.68    0.27
  13  -5   4    0.94    0.30
  17  -6   4    0.41    0.26
  -4 -10   4    1.47    0.26
  -5 -11   4    5.31    0.37
  -6 -12   4    0.63    0.25
  -7 -13   4    0.15    0.24
  -8 -15   4    0.60    0.27
   0 -12   5   -0.01    0.30
   4  -1  -5    0.35    0.33
   9   1  -4    2.28    0.25
  10   1  -4    5.86    0.29
  11   1  -4    8.73    0.32
  12   1  -4    5.97    0.31
  18   0  -4    0.42    0.24
 -13 -11  -4    0.28    0.25
  17   1  -3    0.69    0.18
  18   1  -3    1.30    0.27
  21   0  -3    0.29    0.24
  -6  -3  -3    1.25    0.24
 -14 -11  -3    0.50    0.24
 -15 -13  -3    0.57    0.25
   7   2  -2   67.51    0.79
  13   2  -2    7.64    0.26
  14   2  -2    0.77    0.22
  19   1  -2    2.66    0.25
  22   0  -2    1.12    0.24
 -13  -9  -2    4.93    0.28
 -14 -10  -2    6.66    0.28
 -15 -12  -2    1.50    0.27
 -16 -14  -2    0.39    0.26
   7   2  -1  149.55    1.16
  13   2  -1    0.30    0.15
  14   2  -1    5.25    0.27
  19   1  -1    0.91    0.22
  22   0  -1    1.24    0.23
  24  -1  -1    2.43    0.21
 -13  -9  -1    5.93    0.30
 -14 -10  -1    1.02    0.18
 -15 -12  -1    1.32    0.25
 -16 -14  -1    2.20    0.28
  17   1   0    8.93    0.26
  18   1   0    0.00    0.22
  21   0   0    0.24    0.21
  23  -1   0    0.29    0.17
  -6  -3   0   39.03    0.69
 -10  -6   0    7.21    0.27
 -11  -7   0    1.99    0.19
 -14 -11   0    0.25    0.21
 -15 -13   0    0.51    0.23
 -16 -15   0    0.23    0.25
   9   1   1   11.34    0.38
  10   1   1   41.34    0.63
  11   1   1   12.73    0.38
  12   1   1    5.46    0.29
  18   0   1    3.40    0.27
  21  -1   1    0.85    0.24
  -6  -4   1   54.45    0.74
 -13 -11   1    6.09    0.25
 -14 -13   1    1.26    0.24
 -15 -15   1    0.54    0.25
  17  -1   2    7.27    0.30
  20  -2   2    1.68    0.24
  -5  -5   2   16.96    0.45
 -11 -11   2    3.04    0.27
 -13 -14   2    1.02    0.19
  17  -3   3    8.11    0.34
  20  -4   3    5.21    0.32
  -3  -6   3    9.88    0.40
 -10 -13   3    2.02    0.25
 -11 -15   3    0.78    0.27
  14  -5   4    0.34    0.29
  18  -6   4    3.74    0.33
   1  -7   4    0.20    0.34
  -1  -8   4    0.25    0.29
  -7 -14   4    0.07    0.24
   4 -10   5    0.10    0.41
  -1 -13   5    0.00    0.32
  -2 -14   5    2.72    0.35
   8  -2  -6    0.04    0.30
   9  -2  -6    0.47    0.32
  10  -2  -6    0.02    0.25
  11  -2  -6    0.31    0.25
 -10 -10  -5    3.37    0.33
   8   1  -4    3.57    0.27
  13   1  -4    1.28    0.24
  14   1  -4    3.01    0.27
  15   1  -4    2.36    0.25
  19   0  -4    0.02    0.22
  -7  -5  -4    8.64    0.41
 -11  -9  -4    0.62    0.24
 -12 -10  -4    1.48    0.27
 -13 -12  -4    0.67    0.26
   9   2  -3    6.76    0.31
  10   2  -3    0.37    0.23
  11   2  -3    0.50    0.22
  12   2  -3    2.60    0.25
  13   2  -3    1.41    0.23
   3   1  -3   14.92    0.56
  19   1  -3   -0.03    0.23
 -13 -10  -3    0.64    0.25
   6   2  -2    3.77    0.30
  15   2  -2    2.20    0.20
  16   2  -2    0.21    0.21
  20   1  -2    3.87    0.27
  23   0  -2    0.33    0.25
  -5  -2  -2   33.62    0.75
  -8  -4  -2    4.01    0.28
 -12  -8  -2    4.65    0.28
 -14 -11  -2    2.37    0.28
   6   2  -1   12.86    0.44
  15   2  -1    4.88    0.22
  16   2  -1    4.79    0.25
  20   1  -1    1.51    0.23
  23   0  -1    0.13    0.23
  -5  -2  -1  289.39    2.02
  -8  -4  -1   51.76    0.72
 -12  -8  -1    2.48    0.26
 -14 -11  -1    0.84    0.22
 -16 -15  -1    0.15    0.25
  10   2   0    3.92    0.28
  11   2   0   52.67    0.64
  12   2   0    8.18    0.31
  19   1   0    1.80    0.22
  22   0   0    1.99    0.24
  24  -1   0    1.85    0.27
 -13 -10   0    5.77    0.27
 -14 -12   0   11.62    0.34
 -15 -14   0    3.47    0.28
 -16 -16   0    0.55    0.18
   8   1   1   30.03    0.57
  13   1   1   27.95    0.47
  14   1   1   11.80    0.36
  19   0   1    0.02    0.22
  22  -1   1    0.30    0.23
  -7  -5   1    0.78    0.24
 -11  -9   1    7.42    0.32
 -12 -10   1    4.45    0.22
 -13 -12   1    0.74    0.22
 -14 -14   1    3.05    0.26
 -15 -16   1    0.18    0.19
   4  -1   2   21.47    0.83
  18  -1   2    1.90    0.24
   1  -2   2   39.30    1.82
  21  -2   2    3.03    0.27
 -10 -10   2    6.61    0.29
 -12 -13   2    2.31    0.28
 -13 -15   2    2.16    0.26
  10  -2   3    0.64    0.27
  11  -2   3    0.27    0.22
  12  -2   3    3.06    0.30
  18  -3   3    0.11    0.22
  21  -4   3    0.29    0.25
  -1  -5   3    5.90    0.40
  -9 -12   3    3.88    0.27
 -10 -14   3   -0.12    0.23
 -11 -16   3    1.62    0.27
  15  -5   4    0.28    0.24
  -6 -13   4    1.75    0.26
   2 -11   5    0.51    0.35
  -4  -7  -6    0.45    0.39
   9   0  -5    0.98    0.25
  10   0  -5    5.60    0.31
  11   0  -5    0.22    0.23
  12   0  -5    2.63    0.29
  13   0  -5    0.49    0.24
  14   0  -5    1.00    0.25
  -6  -6  -5    1.35    0.26
  -7  -7  -5    0.96    0.30
  -8  -8  -5    1.29    0.33
  -9  -9  -5    2.04    0.29
   7   1  -4    0.43    0.20
  16   1  -4    1.42    0.23
  -4  -3  -4    2.21    0.38
  -8  -6  -4    3.08    0.28
  -9  -7  -4    3.01    0.28
 -10  -8  -4    2.35    0.27
   8   2  -3    5.98    0.30
  14   2  -3    2.78    0.25
  15   2  -3    1.04    0.23
  20   1  -3    0.28    0.24
  -4  -2  -3    1.60    0.35
  -7  -4  -3    5.56    0.32
 -12  -9  -3    2.41    0.25
 -14 -12  -3    0.55    0.19
  17   2  -2    9.82    0.32
  21   1  -2   -0.06    0.15
  -9  -5  -2   11.00    0.34
 -10  -6  -2    8.08    0.35
 -11  -7  -2    9.35    0.31
 -15 -13  -2    2.52    0.22
  17   2  -1    1.02    0.21
  21   1  -1    0.52    0.22
  24   0  -1    7.12    0.31
  -9  -5  -1   16.09    0.40
 -10  -6  -1   19.62    0.42
 -11  -7  -1    9.44    0.29
 -15 -13  -1    0.56    0.17
   8   2   0   13.17    0.41
   9   2   0   27.25    0.49
  13   2   0    7.47    0.26
  14   2   0    9.59    0.31
  15   2   0    3.02    0.25
   3   1   0    0.06    0.38
  20   1   0    0.34    0.23
  23   0   0    0.32    0.24
  -7  -4   0    1.13    0.25
 -12  -9   0    1.20    0.17
 -15 -15   0    2.16    0.27
   7   1   1   88.78    1.01
  15   1   1   23.11    0.43
  16   1   1    3.12    0.28
  20   0   1    1.07    0.24
  23  -1   1    0.16    0.24
  -4  -3   1  145.54    1.41
  -8  -6   1    1.10    0.23
  -9  -7   1   19.02    0.42
 -10  -8   1    2.68    0.26
 -14 -15   1    0.89    0.24
  10   0   2   16.98    0.43
  11   0   2   -0.02    0.21
  12   0   2   15.31    0.41
  13   0   2    0.04    0.22
  19  -1   2    2.95    0.26
  22  -2   2    0.90    0.25
  -3  -4   2    3.63    0.32
  -6  -6   2    2.02    0.20
  -7  -7   2    4.59    0.29
  -8  -8   2    1.09    0.24
  -9  -9   2    4.39    0.27
 -11 -12   2    2.00    0.25
 -12 -14   2    1.75    0.28
 -13 -16   2    1.36    0.27
   9  -2   3    7.32    0.39
  13  -2   3    2.56    0.25
  14  -2   3    2.73    0.27
  19  -3   3    0.82    0.24
  -4  -7   3   28.32    0.56
  -5  -8   3   16.84    0.43
  -7 -10   3    1.92    0.24
  -8 -11   3    1.67    0.25
  16  -5   4    2.45    0.28
  -2  -9   4   15.83    0.49
  -3 -10   4   16.36    0.50
  -4 -11   4    3.16    0.29
  -5 -12   4    0.47    0.23
  -7 -15   4    2.09    0.29
   1 -12   5    2.91    0.38
  -1 -14   5   -0.01    0.35
   7  -2  -6    1.18    0.31
   3  -3  -6    4.13    0.59
  -5  -8  -6    2.85    0.41
   8   0  -5    4.09    0.31
  15   0  -5   -0.02    0.25
  16   0  -5    2.44    0.27
  -3  -4  -5    6.11    0.53
   6   1  -4    1.75    0.27
  17   1  -4    0.82    0.19
  18   1  -4    0.17    0.23
 -12 -11  -4    0.39    0.26
 -13 -13  -4    0.02    0.26
   7   2  -3   36.47    0.60
  16   2  -3    0.82    0.18
  17   2  -3    3.45    0.27
  21   1  -3    0.11    0.24
  -8  -5  -3    8.53    0.35
  -9  -6  -3    3.81    0.27
 -10  -7  -3    1.41    0.24
 -11  -8  -3    4.63    0.24
 -13 -11  -3    7.68    0.33
 -14 -13  -3    1.26    0.28
   5   2  -2   35.12    0.67
  18   2  -2    2.91    0.20
  19   2  -2    1.58    0.25
  22   1  -2    1.71    0.19
  -3  -1  -2   41.22    1.10
 -13 -10  -2    4.47    0.23
 -14 -12  -2   10.91    0.38
 -15 -14  -2    0.61    0.19
   5   2  -1  281.44    1.80
  18   2  -1    1.17    0.17
  19   2  -1   11.30    0.32
  22   1  -1    0.13    0.22
 -13 -10  -1    3.04    0.20
 -14 -12  -1    2.20    0.26
 -15 -14  -1    1.09    0.19
   7   2   0    4.80    0.32
  16   2   0   10.43    0.33
  17   2   0   12.11    0.33
  21   1   0    0.84    0.23
  24   0   0    0.52    0.24
  -4  -2   0   20.55    0.60
  -8  -5   0    3.09    0.29
  -9  -6   0    8.52    0.33
 -10  -7   0    9.98    0.33
 -11  -8   0    5.51    0.24
 -13 -11   0    0.12    0.15
 -14 -13   0    4.03    0.28
 -15 -16   0    1.93    0.28
  17   1   1    0.16    0.21
  21   0   1    0.17    0.23
  24  -1   1    3.22    0.30
 -12 -11   1    1.59    0.18
 -13 -13   1    1.72    0.18
 -14 -16   1    0.17    0.25
   9   0   2   -0.04    0.20
  14   0   2   19.63    0.42
  15   0   2   -0.07    0.21
  20  -1   2    4.19    0.27
  23  -2   2    0.63    0.25
 -10 -11   2    1.13    0.24
 -12 -15   2    1.44    0.28
   8  -2   3    5.90    0.38
  15  -2   3    1.00    0.24
  16  -2   3    0.88    0.23
  20  -3   3    0.32    0.25
  -6  -9   3    0.12    0.16
  -9 -13   3    0.16    0.16
 -10 -15   3    3.49    0.25
  17  -5   4    1.32    0.28
  -6 -14   4    0.30    0.25
  -7 -16   4    0.15    0.24
   0 -13   5    1.01    0.30
   6  -2  -6    1.70    0.34
   7   0  -5    0.49    0.23
   3  -1  -5    7.07    0.51
 -10 -11  -5    0.54    0.27
  19   1  -4    0.32    0.22
   2   0  -4   16.46    0.71
 -11 -10  -4    2.71    0.27
   6   2  -3    2.04    0.25
  18   2  -3    0.19    0.23
 -12 -10  -3    7.78    0.32
 -14 -14  -3    0.09    0.25
  11   3  -2    9.32    0.32
  12   3  -2    1.28    0.24
  13   3  -2    0.98    0.23
  14   3  -2    2.81    0.24
  20   2  -2    1.44    0.24
  23   1  -2    0.01    0.16
  -6  -3  -2   29.05    0.62
 -12  -9  -2    1.32    0.18
 -13 -11  -2    1.84    0.27
 -14 -13  -2   -0.17    0.25
 -15 -15  -2    1.09    0.21
  12   3  -1   17.51    0.38
  13   3  -1    2.62    0.23
  20   2  -1    1.41    0.23
  23   1  -1    0.22    0.23
  -3  -1  -1   98.97    1.55
  -6  -3  -1   72.47    0.97
 -11  -8  -1    2.92    0.27
 -12  -9  -1    4.70    0.24
 -13 -11  -1    6.38    0.29
 -14 -13  -1    1.45    0.24
 -15 -15  -1    0.32    0.18
 -15 -16  -1    0.66    0.26
  18   2   0    4.54    0.27
  22   1   0    5.37    0.27
 -12 -10   0    0.08    0.21
 -13 -12   0    3.55    0.26
 -14 -14   0    1.34    0.25
   6   1   1   78.26    1.03
  18   1   1    1.51    0.18
  19   1   1    0.83    0.22
  22   0   1    2.17    0.28
 -10  -9   1    6.67    0.31
 -11 -10   1    2.34    0.20
 -12 -12   1    8.68    0.33
 -13 -14   1    0.38    0.24
 -14 -17   1    5.47    0.33
   8   0   2   53.31    0.79
  16   0   2    4.07    0.26
  17   0   2    0.18    0.21
  21  -1   2    0.19    0.25
  -1  -3   2   16.66    0.68
  -9 -10   2    2.98    0.26
 -11 -13   2    2.63    0.22
 -12 -16   2    4.13    0.30
  17  -2   3    4.42    0.28
  21  -3   3    0.50    0.23
  -2  -6   3    1.62    0.29
  -8 -12   3    1.97    0.24
  -9 -14   3    4.41    0.30
 -10 -16   3    0.47    0.20
 -10 -17   3    0.49    0.26
  18  -5   4    2.08    0.30
   0  -8   4    2.05    0.33
  -5 -13   4    1.09    0.25
  -6 -15   4    2.52    0.28
  11  -8   5    0.15    0.43
  12  -8   5    0.20    0.39
  13  -8   5    1.04    0.38
   3 -11   5    1.12    0.40
   6   0  -5    5.22    0.37
  -9 -10  -5    2.00    0.31
  11   2  -4   12.45    0.37
  12   2  -4    0.39    0.22
  13   2  -4    0.25    0.21
  14   2  -4    0.73    0.23
  15   2  -4    4.16    0.28
   5   1  -4    3.13    0.30
  -5  -4  -4   26.47    0.69
 -10  -9  -4    2.73    0.28
 -12 -12  -4    2.63    0.23
  19   2  -3    4.08    0.22
  20   2  -3    1.58    0.25
 -11  -9  -3    0.13    0.21
 -13 -12  -3    0.07    0.16
   9   3  -2   17.33    0.42
  10   3  -2   10.76    0.34
  15   3  -2    3.38    0.21
  16   3  -2    2.78    0.24
   4   2  -2    6.64    0.41
  21   2  -2    2.78    0.25
 -10  -7  -2    9.04    0.35
 -11  -8  -2    4.66    0.23
  10   3  -1    6.23    0.29
  11   3  -1    7.14    0.26
  14   3  -1    9.24    0.27
  15   3  -1    1.78    0.22
  16   3  -1    1.43    0.21
  21   2  -1    9.42    0.32
  24   1  -1    2.55    0.27
  -7  -4  -1   10.54    0.38
 -10  -7  -1    5.32    0.29
 -14 -14  -1    2.90    0.28
   6   2   0   24.10    0.59
  19   2   0    9.86    0.31
  23   1   0    0.63    0.24
  -2  -1   0    0.26    0.45
 -11  -9   0    1.39    0.23
 -14 -15   0    0.03    0.22
  20   1   1    1.30    0.25
  23   0   1    0.07    0.24
  -2  -2   1   29.85    0.86
  -5  -4   1   14.33    0.46
  -9  -8   1    3.51    0.25
 -11 -11   1    1.62    0.23
 -13 -15   1    0.15    0.23
   7   0   2   -0.05    0.26
  18   0   2    0.82    0.23
  22  -1   2    1.58    0.27
  -4  -5   2    8.85    0.37
  -8  -9   2    3.68    0.27
 -10 -12   2    0.75    0.24
 -11 -14   2    3.90    0.31
 -12 -17   2    8.14    0.37
   7  -2   3   34.81    0.80
  18  -2   3    0.21    0.22
  -6 -10   3   14.98    0.40
  -7 -11   3    5.00    0.29
  -8 -13   3    5.83    0.30
  -9 -15   3    2.16    0.27
  12  -4   4    3.80    0.35
  13  -4   4    1.18    0.29
  14  -4   4    6.41    0.38
  -1  -9   4    0.17    0.27
  -3 -11   4   11.67    0.44
  -4 -12   4    0.07    0.23
  -6 -16   4    0.29    0.25
   5 -10   5    3.02    0.55
   2 -12   5    3.65    0.44
   1 -13   5    0.06    0.30
   0 -14   5    0.09    0.31
  10  -1  -6    0.41    0.31
  11  -1  -6    0.37    0.26
  12   1  -5    5.48    0.31
  13   1  -5    3.24    0.28
  14   1  -5    0.77    0.25
  15   1  -5    0.61    0.24
  -4  -5  -5    2.71    0.38
  -8  -9  -5    1.72    0.27
   9   2  -4    5.50    0.29
  10   2  -4    0.65    0.22
  16   2  -4    0.91    0.23
  17   2  -4    2.04    0.26
  -9  -8  -4    0.85    0.24
 -11 -11  -4    9.22    0.36
 -12 -13  -4    0.65    0.27
  11   3  -3    8.31    0.31
  12   3  -3    0.85    0.22
  13   3  -3   14.55    0.35
  14   3  -3    0.50    0.22
  15   3  -3    0.20    0.20
   5   2  -3    8.26    0.40
  21   2  -3    0.51    0.25
   2   1  -3   11.42    0.58
  -2  -1  -3    9.10    0.78
  -5  -3  -3   19.65    0.59
 -10  -8  -3    6.39    0.29
 -12 -11  -3    0.99    0.23
 -13 -13  -3    4.04    0.31
   8   3  -2   93.08    0.86
  17   3  -2    0.77    0.17
  18   3  -2    1.24    0.23
  22   2  -2    0.73    0.18
   1   1  -2   63.50    1.48
  -7  -4  -2    3.80    0.28
  -8  -5  -2    0.21    0.21
  -9  -6  -2    4.24    0.29
 -12 -10  -2    7.59    0.31
 -13 -12  -2    0.60    0.25
 -14 -14  -2    2.22    0.22
 -14 -15  -2    0.57    0.24
   9   3  -1   25.70    0.45
  17   3  -1    2.50    0.18
  18   3  -1    5.36    0.26
   4   2  -1  144.66    1.41
  22   2  -1    0.30    0.22
  -8  -5  -1    0.47    0.24
  -9  -6  -1   25.77    0.45
 -12 -10  -1    4.74    0.24
 -13 -12  -1    0.88    0.23
 -14 -15  -1    1.28    0.25
  20   2   0    1.11    0.17
  21   2   0    3.30    0.26
  24   1   0    2.00    0.26
  -5  -3   0   24.77    0.58
 -10  -8   0   29.95    0.48
 -12 -11   0    0.52    0.15
 -13 -13   0    1.66    0.19
 -14 -16   0    2.00    0.22
 -14 -17   0    0.04    0.23
  11   2   1    1.92    0.24
  12   2   1    7.47    0.31
  13   2   1    0.23    0.21
  14   2   1    5.98    0.30
  15   2   1    5.92    0.29
  16   2   1    4.07    0.27
  21   1   1    0.56    0.25
  24   0   1    8.78    0.35
   0  -1   1    1.53    0.62
  -6  -5   1    2.48    0.26
  -7  -6   1    5.31    0.30
  -8  -7   1    0.25    0.21
 -12 -13   1    0.27    0.17
 -13 -16   1    2.23    0.21
 -13 -17   1    1.66    0.27
  19   0   2    0.20    0.23
  23  -1   2   -0.06    0.22
  -5  -6   2    9.33    0.35
  -6  -7   2    0.99    0.22
  -7  -8   2    5.72    0.27
  -9 -11   2    6.12    0.29
 -10 -13   2    0.14    0.22
 -11 -15   2    0.15    0.27
  19  -2   3    3.76    0.29
  -3  -7   3    3.02    0.27
  -4  -8   3    2.40    0.26
  -5  -9   3    5.28    0.30
  -9 -16   3    0.04    0.24
  11  -4   4    0.57    0.28
  15  -4   4    0.54    0.23
  16  -4   4    0.19    0.28
   2  -7   4   28.58    0.87
  -2 -10   4    0.11    0.21
  -5 -14   4    2.80    0.29
  10  -8   5    0.19    0.45
   9  -1  -6    2.90    0.32
   5  -2  -6    2.01    0.43
  -2  -6  -6    0.30    0.40
  10   1  -5    0.97    0.23
  11   1  -5    2.46    0.27
  16   1  -5    0.48    0.24
  -5  -6  -5    2.69    0.32
  -6  -7  -5    0.54    0.29
  -7  -8  -5    1.89    0.27
  -9 -11  -5    0.05    0.25
   8   2  -4    0.55    0.27
  18   2  -4   -0.05    0.14
  19   2  -4    0.66    0.25
  -2  -2  -4    2.88    0.51
  -6  -5  -4    2.88    0.29
  -7  -6  -4    3.85    0.29
  -8  -7  -4    3.63    0.28
 -10 -10  -4    0.42    0.23
  10   3  -3   25.64    0.47
  16   3  -3    4.50    0.23
  17   3  -3    8.10    0.32
  18   3  -3    0.09    0.23
  -9  -7  -3   12.25    0.38
 -13 -14  -3    0.11    0.26
  19   3  -2    1.93    0.18
  20   3  -2    1.73    0.24
  23   2  -2    0.37    0.17
 -11  -9  -2   10.24    0.35
 -13 -13  -2    0.17    0.26
 -14 -16  -2    0.37    0.26
   8   3  -1   14.47    0.37
  19   3  -1    4.91    0.21
  20   3  -1    1.29    0.23
  23   2  -1    0.97    0.19
 -11  -9  -1    8.19    0.32
 -12 -11  -1    1.58    0.23
 -13 -13  -1    2.11    0.25
 -14 -16  -1    0.18    0.25
  11   3   0    1.42    0.23
  12   3   0    4.46    0.22
  13   3   0    8.66    0.27
  14   3   0   10.76    0.29
  15   3   0    0.06    0.14
  16   3   0    3.24    0.24
  17   3   0    9.55    0.31
  22   2   0    0.48    0.21
  -6  -4   0    8.63    0.37
  -7  -5   0   82.63    0.86
  -8  -6   0   14.50    0.40
  -9  -7   0    5.15    0.25
 -11 -10   0    1.66    0.23
 -12 -12   0   18.91    0.40
 -13 -14   0    5.24    0.24
  10   2   1   13.76    0.42
  17   2   1    0.92    0.22
  18   2   1    1.46    0.23
   5   1   1   33.37    0.76
  22   1   1    0.44    0.23
 -10 -10   1    7.58    0.26
 -11 -12   1    4.47    0.27
 -12 -14   1    3.31    0.22
  20   0   2    0.87    0.17
  21   0   2    0.28    0.23
  -8 -10   2   16.79    0.40
 -11 -16   2    0.59    0.25
 -11 -17   2    2.48    0.29
  12  -1   3    5.43    0.33
  13  -1   3   11.87    0.36
  14  -1   3    3.31    0.27
  15  -1   3    2.67    0.25
  20  -2   3    1.32    0.19
  21  -2   3    0.45    0.24
   0  -5   3   62.06    1.11
  -7 -12   3    0.10    0.15
  -8 -14   3    1.03    0.25
  -9 -17   3    0.41    0.26
  10  -4   4    1.49    0.31
  17  -4   4    0.34    0.25
   4  -6   4    1.95    0.57
  -4 -13   4    1.20    0.24
  -5 -15   4    0.64    0.24
   8  -1  -6    3.61    0.37
  -3  -7  -6    0.13    0.34
  -4  -8  -6    0.64    0.37
   9   1  -5    1.82    0.25
   5   0  -5    0.22    0.27
  -1  -3  -5    2.09    0.62
   4   1  -4    2.02    0.31
 -11 -12  -4    0.32    0.24
   9   3  -3   14.14    0.39
  19   3  -3    1.02    0.23
  20   3  -3    0.21    0.24
  -6  -4  -3   17.62    0.49
  -7  -5  -3   10.66    0.39
  -8  -6  -3   17.43    0.44
 -11 -10  -3    0.30    0.15
 -12 -12  -3    0.94    0.17
 -13 -15  -3    0.86    0.25
   7   3  -2   29.63    0.54
  21   3  -2    2.25    0.25
 -10  -8  -2   34.58    0.54
 -12 -11  -2    0.15    0.16
 -13 -14  -2    1.08    0.25
   7   3  -1   11.49    0.38
  21   3  -1    0.41    0.22
   1   1  -1   38.66    1.27
 -10  -8  -1    2.48    0.26
 -13 -14  -1    0.56    0.23
 -14 -17  -1    4.98    0.28
  10   3   0    4.85    0.24
  18   3   0    5.18    0.27
  19   3   0    4.21    0.25
   5   2   0    2.08    0.32
  23   2   0    7.31    0.31
 -10  -9   0    4.43    0.26
 -13 -15   0    1.74    0.19
 -13 -16   0    1.55    0.25
   9   2   1    1.50    0.19
  19   2   1   15.65    0.40
  23   1   1    0.09    0.24
  -9  -9   1    8.35    0.32
 -11 -13   1    1.89    0.25
 -12 -15   1    0.79    0.17
 -12 -16   1    0.04    0.23
  11   1   2   26.58    0.51
  12   1   2    0.23    0.23
  13   1   2    0.69    0.16
  14   1   2    0.35    0.16
  15   1   2    3.15    0.25
  16   1   2    0.39    0.21
  17   1   2    6.85    0.29
   6   0   2   41.32    0.82
  22   0   2    0.53    0.25
  -2  -4   2   38.21    0.80
  -7  -9   2   18.27    0.43
  -9 -12   2    1.99    0.24
 -10 -14   2    3.06    0.22
 -11 -18   2    2.49    0.30
  11  -1   3    6.83    0.33
  16  -1   3    3.00    0.27
  17  -1   3    1.08    0.23
  -6 -11   3    3.26    0.25
  -7 -13   3    0.97    0.23
  -8 -15   3    0.82    0.24
   9  -4   4    1.51    0.37
  18  -4   4    2.21    0.29
  -3 -12   4    7.14    0.36
  -4 -14   4    2.02    0.32
  -5 -16   4    1.44    0.28
   4 -11   5    1.50    0.46
   1 -14   5    0.22    0.31
   8   1  -5    0.26    0.28
  -8 -10  -5    0.17    0.28
  -9 -12  -5    0.25    0.25
  14   3  -4    0.43    0.23
  15   3  -4    3.73    0.27
   7   2  -4    1.67    0.24
  -9  -9  -4    1.67    0.26
 -10 -11  -4    0.36    0.24
 -11 -13  -4    0.92    0.27
   8   3  -3   -0.10    0.20
  21   3  -3    0.52    0.24
 -10  -9  -3    1.35    0.24
 -11 -11  -3    0.89    0.22
 -12 -13  -3    0.05    0.24
  12   4  -2    9.72    0.32
  13   4  -2    2.44    0.24
  14   4  -2    3.95    0.26
  15   4  -2    4.87    0.27
  16   4  -2   12.11    0.34
  17   4  -2    1.33    0.22
  22   3  -2    0.65    0.18
  23   3  -2   -0.10    0.23
  -4  -2  -2    6.72    0.44
  -9  -7  -2   19.82    0.44
 -11 -10  -2    6.53    0.30
 -12 -12  -2    3.29    0.29
 -13 -15  -2    1.39    0.27
  13   4  -1    6.11    0.28
  14   4  -1    0.74    0.23
  15   4  -1    2.01    0.24
  16   4  -1    3.34    0.24
  17   4  -1    5.72    0.27
  22   3  -1   -0.06    0.20
  -4  -2  -1  152.58    1.58
  -9  -7  -1   17.46    0.42
 -11 -10  -1    2.37    0.25
 -12 -12  -1   10.89    0.33
 -13 -15  -1    0.12    0.22
   9   3   0    8.78    0.30
  20   3   0    0.56    0.23
  24   2   0    1.58    0.26
 -11 -11   0   12.35    0.34
 -12 -13   0    8.34    0.26
 -13 -17   0    0.05    0.23
 -13 -18   0   12.60    0.41
   8   2   1    1.90    0.26
  20   2   1    0.86    0.20
  21   2   1   10.27    0.35
  24   1   1    3.03    0.29
  -3  -3   1   76.46    1.10
  -8  -8   1   28.42    0.47
 -10 -11   1    1.82    0.18
 -11 -14   1    2.74    0.26
 -12 -17   1    4.16    0.30
 -12 -18   1    0.07    0.24
  10   1   2    3.50    0.26
  18   1   2    2.19    0.25
  19   1   2    2.46    0.25
  23   0   2    0.23    0.25
  -6  -8   2    2.03    0.25
  -8 -11   2    6.84    0.31
  -9 -13   2    0.19    0.22
 -10 -15   2    0.62    0.17
 -10 -16   2    2.84    0.29
  10  -1   3    2.39    0.26
  18  -1   3    1.67    0.25
  19  -1   3    0.14    0.24
   6  -2   3    1.88    0.33
  -5 -10   3    7.63    0.31
  -7 -14   3    7.46    0.33
  -8 -16   3    1.62    0.21
  -8 -17   3    0.04    0.24
   1  -8   4    0.16    0.28
   0  -9   4    0.03    0.26
  -1 -10   4    4.63    0.35
  -2 -11   4    2.62    0.28
   3 -12   5    0.09    0.31
   2 -13   5    0.37    0.31
  11   0  -6    0.09    0.31
   7  -1  -6    1.18    0.33
  14   2  -5    0.37    0.23
  15   2  -5    0.65    0.23
  16   2  -5   -0.02    0.24
  -7  -9  -5    0.82    0.31
  11   3  -4    2.13    0.25
  12   3  -4    0.76    0.23
  13   3  -4    0.03    0.15
  16   3  -4    0.29    0.16
  17   3  -4    0.63    0.25
  18   3  -4    1.76    0.26
  19   3  -4    2.06    0.27
  -8  -8  -4    4.53    0.31
 -11 -14  -4    0.46    0.27
  14   4  -3    2.57    0.24
  15   4  -3    1.31    0.23
  16   4  -3    0.03    0.24
   7   3  -3   11.88    0.40
   4   2  -3    3.18    0.29
  -9  -8  -3   25.52    0.49
 -12 -14  -3    0.30    0.25
  11   4  -2    5.15    0.28
  18   4  -2    3.03    0.20
  19   4  -2    1.34    0.23
   6   3  -2   30.59    0.56
   3   2  -2   45.90    0.87
  -8  -6  -2    1.36    0.23
 -12 -13  -2    2.48    0.28
 -13 -16  -2    1.27    0.27
  11   4  -1   18.95    0.39
  12   4  -1    0.97    0.17
  18   4  -1    7.36    0.24
  19   4  -1    0.06    0.22
   6   3  -1   59.05    0.78
  23   3  -1    1.99    0.20
  -8  -6  -1    1.05    0.24
 -10  -9  -1    6.63    0.30
 -12 -13  -1    0.11    0.22
 -13 -16  -1    2.80    0.26
 -13 -17  -1    1.57    0.27
   8   3   0   12.20    0.40
  21   3   0   10.94    0.29
  22   3   0    0.09    0.21
   2   1   0    0.28    0.32
  -9  -8   0    0.65    0.17
 -10 -10   0    0.53    0.20
 -11 -12   0    0.36    0.20
 -12 -14   0    0.67    0.17
 -12 -15   0    1.14    0.24
  22   2   1    0.35    0.24
  -4  -4   1    9.93    0.43
  -6  -6   1    0.61    0.23
  -7  -7   1   10.03    0.35
  -9 -10   1    6.50    0.30
 -10 -12   1   10.87    0.33
 -11 -15   1    4.45    0.29
   9   1   2   32.03    0.57
  20   1   2    4.26    0.29
  -3  -5   2    5.55    0.33
  -4  -6   2    0.10    0.22
  -5  -7   2    2.98    0.25
 -10 -17   2    1.22    0.25
 -10 -18   2    0.32    0.27
   9  -1   3   14.19    0.48
  20  -1   3    0.14    0.23
  -1  -6   3   19.22    0.55
  -2  -7   3   13.05    0.45
  -3  -8   3    6.19    0.32
  -4  -9   3   25.48    0.50
  -6 -12   3    2.23    0.25
  15  -3   4    3.22    0.33
  -3 -13   4    3.53    0.30
  -4 -15   4    0.52    0.25
  14  -7   5    2.42    0.41
  10   0  -6    0.79    0.34
   4  -2  -6    2.75    0.53
  12   2  -5    0.98    0.24
  13   2  -5    0.84    0.24
   7   1  -5    7.60    0.40
   2  -1  -5    0.88    0.46
  -6  -8  -5    3.80    0.36
  -8 -11  -5    0.02    0.25
  10   3  -4    3.16    0.26
   6   2  -4    4.07    0.34
  -7  -7  -4   10.46    0.37
  -9 -10  -4    1.45    0.25
 -10 -12  -4    0.39    0.25
  12   4  -3    6.15    0.28
  13   4  -3    2.56    0.19
  17   4  -3    1.79    0.20
  18   4  -3    1.07    0.23
  19   4  -3    0.12    0.23
  -8  -7  -3   20.00    0.48
 -10 -10  -3   10.59    0.35
 -11 -12  -3    4.02    0.29
 -12 -15  -3    0.35    0.26
  10   4  -2   24.70    0.42
  20   4  -2    0.56    0.17
  21   4  -2    0.36    0.23
  -5  -3  -2   23.87    0.60
  -6  -4  -2   16.58    0.48
  -7  -5  -2    3.48    0.27
 -10  -9  -2   15.55    0.38
 -11 -11  -2    3.62    0.26
 -12 -14  -2    2.10    0.26
  10   4  -1   17.19    0.39
  20   4  -1    5.82    0.23
  21   4  -1    1.41    0.24
   3   2  -1   59.88    1.03
  -5  -3  -1   14.07    0.47
  -6  -4  -1   65.51    0.85
  -7  -5  -1    0.91    0.17
 -11 -11  -1    1.70    0.18
 -12 -14  -1    2.66    0.25
  13   4   0   17.09    0.37
  14   4   0    3.54    0.25
  15   4   0    0.89    0.23
  16   4   0    5.47    0.27
  17   4   0    1.54    0.23
  18   4   0    4.26    0.25
  23   3   0    0.32    0.23
  -3  -2   0  159.99    1.71
  -8  -7   0    3.90    0.23
 -12 -16   0    0.10    0.22
  12   3   1   17.53    0.41
  13   3   1    2.84    0.27
  14   3   1   10.06    0.30
  15   3   1    1.71    0.18
  16   3   1    1.94    0.19
  17   3   1    2.95    0.25
  18   3   1    7.04    0.29
  19   3   1    4.11    0.29
   7   2   1  135.69    1.26
  23   2   1    1.35    0.24
  -5  -5   1   10.46    0.38
 -10 -13   1    4.16    0.27
 -11 -16   1    3.94    0.28
  21   1   2    0.06    0.17
  22   1   2    1.37    0.25
   3  -1   2   40.91    1.45
  -7 -10   2    0.67    0.24
  -8 -12   2    2.31    0.25
  -9 -14   2    2.29    0.21
  -9 -15   2    2.81    0.28
  21  -1   3    0.11    0.17
  -5 -11   3   15.07    0.39
  -6 -13   3    1.45    0.25
  -7 -15   3    0.94    0.18
  -7 -16   3    2.05    0.27
  13  -3   4    0.06    0.27
  14  -3   4    0.49    0.23
  16  -3   4    0.10    0.23
  17  -3   4    0.64    0.26
  18  -3   4    1.48    0.33
  -2 -12   4    2.35    0.27
  -3 -14   4    2.83    0.32
  -4 -16   4    1.13    0.27
  13  -7   5    2.19    0.44
   2 -14   5    3.16    0.38
  11   2  -5    0.46    0.23
   4   0  -5    2.82    0.36
   9   3  -4    2.59    0.25
  -3  -3  -4    3.75    0.41
  -6  -6  -4    5.01    0.34
 -10 -13  -4    1.48    0.27
  10   4  -3    1.31    0.24
  11   4  -3    4.52    0.22
  20   4  -3    5.49    0.24
  21   4  -3    0.35    0.25
 -11 -13  -3    2.06    0.26
 -12 -16  -3    0.55    0.19
   9   4  -2    4.89    0.23
  22   4  -2    1.23    0.18
  -9  -8  -2   12.53    0.37
 -11 -12  -2    2.15    0.26
 -12 -15  -2    1.95    0.27
   9   4  -1    2.14    0.24
  22   4  -1    1.42    0.25
  23   4  -1   -0.02    0.22
  -9  -8  -1    3.70    0.26
 -11 -12  -1    4.50    0.28
 -12 -15  -1    1.03    0.24
  12   4   0   25.01    0.44
  19   4   0    0.39    0.22
  20   4   0    1.51    0.24
   7   3   0   21.59    0.46
  24   3   0    0.76    0.17
   4   2   0   24.30    0.66
  -6  -5   0   10.05    0.38
  -7  -6   0    0.03    0.15
  -9  -9   0   27.33    0.47
 -10 -11   0    1.41    0.21
 -11 -13   0   -0.01    0.15
 -12 -17   0    0.09    0.15
 -12 -18   0    0.99    0.25
  11   3   1    9.00    0.33
  20   3   1    1.63    0.26
  21   3   1    0.36    0.23
   4   1   1  264.62    2.20
  -8  -9   1    0.58    0.17
  -9 -11   1    1.36    0.24
 -10 -14   1    9.36    0.33
 -11 -17   1    1.33    0.19
 -11 -18   1    5.43    0.31
  14   2   2    0.55    0.22
  15   2   2    2.75    0.25
  16   2   2    0.47    0.21
  17   2   2    9.17    0.32
  18   2   2    2.98    0.27
   8   1   2   25.33    0.56
  23   1   2    0.08    0.23
  -6  -9   2   14.47    0.39
  -8 -13   2    6.15    0.29
  -9 -16   2    3.05    0.29
  13   0   3    0.19    0.25
  14   0   3    7.93    0.32
  15   0   3    0.13    0.21
  16   0   3    5.21    0.30
  17   0   3    0.24    0.22
  18   0   3    2.99    0.27
   2  -4   3    9.40    0.69
  -4 -10   3    3.16    0.30
  -6 -14   3    3.00    0.27
  -7 -17   3    0.45    0.24
  -7 -18   3    1.23    0.27
  12  -3   4    0.58    0.23
  19  -3   4    1.79    0.29
   8  -4   4    6.13    0.51
  -1 -11   4    8.28    0.41
  12  -7   5    4.90    0.56
   6 -10   5    0.88    0.45
   3 -13   5    0.28    0.32
   9   0  -6    0.13    0.26
   6  -1  -6    1.65    0.36
  -4  -9  -6    0.23    0.33
  10   2  -5    0.65    0.23
  -2  -4  -5    5.68    0.52
  -5  -7  -5    0.27    0.23
  -7 -10  -5    3.73    0.32
  -8 -12  -5    1.36    0.28
  15   4  -4    0.63    0.23
  16   4  -4    0.22    0.23
  17   4  -4    0.33    0.23
  18   4  -4    2.85    0.28
   3   1  -4    6.66    0.44
  -4  -4  -4   10.95    0.50
  -5  -5  -4    4.51    0.32
  -8  -9  -4    2.23    0.26
  -9 -11  -4    1.11    0.24
   6   3  -3    1.51    0.23
  -3  -2  -3    4.67    0.40
  -7  -6  -3    6.08    0.32
  -9  -9  -3   12.99    0.37
 -10 -11  -3    4.30    0.27
 -11 -14  -3    1.64    0.27
  14   5  -2    1.06    0.23
  15   5  -2    3.63    0.26
  16   5  -2    9.53    0.31
  17   5  -2    0.98    0.22
  18   5  -2    0.49    0.20
  19   5  -2    0.27    0.23
   8   4  -2    3.39    0.26
   5   3  -2   26.46    0.54
 -10 -10  -2    7.04    0.30
 -12 -16  -2    4.71    0.30
 -12 -17  -2    9.23    0.36
  14   5  -1   32.63    0.47
  15   5  -1    3.88    0.26
  16   5  -1    3.37    0.24
  17   5  -1    0.97    0.22
  18   5  -1    2.75    0.23
   8   4  -1   42.48    0.60
   5   3  -1   10.55    0.42
  -8  -7  -1    0.24    0.20
 -10 -10  -1    7.43    0.26
 -11 -13  -1    2.15    0.24
 -12 -16  -1    0.23    0.16
 -12 -17  -1    3.57    0.28
 -12 -18  -1    0.30    0.25
  11   4   0    0.51    0.16
  21   4   0    0.76    0.16
  22   4   0    4.18    0.25
  -4  -3   0   18.74    0.53
  -5  -4   0    0.45    0.26
 -11 -14   0    0.97    0.16
 -11 -15   0    1.78    0.24
  10   3   1    6.53    0.32
  22   3   1    0.22    0.25
  -7  -8   1   17.22    0.39
  -9 -12   1    0.62    0.21
 -10 -15   1    5.77    0.29
  12   2   2    5.20    0.30
  13   2   2    8.97    0.33
  19   2   2    2.07    0.25
  20   2   2    1.71    0.24
   5   0   2    0.06    0.29
  -7 -11   2    0.28    0.22
  -8 -14   2    3.95    0.26
  -9 -17   2    0.87    0.18
  -9 -18   2    0.03    0.24
  12   0   3    1.81    0.24
  19   0   3    0.07    0.23
  20   0   3    0.31    0.23
   8  -1   3    2.99    0.31
  -5 -12   3    0.40    0.23
  -6 -15   3    0.41    0.22
  11  -3   4    1.54    0.30
  -2 -13   4    0.58    0.24
  -3 -15   4    0.15    0.24
  -3 -16   4    0.19    0.24
   5 -11   5    1.52    0.40
   4 -12   5    2.51    0.39
[truncated: 161,255 more chars]
