# Supplementary material for: Crystal structure of the di-Mannich base 4,4′-di­chloro-3,3′,5,5′-tetra­methyl-2,2′-[imidazolidine-1,3-diylbis(methyl­ene)]diphenol
Source: Acta Crystallogr E Crystallogr Commun. 2015 Feb 25;71(Pt 3):312–4. doi: 10.1107/S2056989015002212 (PMC4350744; doi:10.1107/S2056989015002212)
Supplement: Supplementary file 2 [file e-71-00312-Isup2.hkl]

#
# h,k,l, Fc-squared, Fo-squared, sigma(Fo-squared), status flag
#
data_I
_shelx_title ' ri13 in Pna21'
_shelx_refln_list_code          4
_shelx_F_calc_maximum      236.01
_exptl_crystal_F_000       864.00
_reflns_d_resolution_high  0.8274

loop_
 _space_group_symop_operation_xyz
 'x, y, z'
 '-x, -y, z+1/2'
 'x+1/2, -y+1/2, z'
 '-x+1/2, y+1/2, z+1/2'

_cell_length_a    20.1594
_cell_length_b    17.8088
_cell_length_c     5.6120
_cell_angle_alpha  90.000
_cell_angle_beta   90.000
_cell_angle_gamma  90.000

_shelx_F_squared_multiplier     1.000

loop_
 _refln_index_h
 _refln_index_k
 _refln_index_l
 _refln_F_squared_calc
 _refln_F_squared_meas
 _refln_F_squared_sigma
 _refln_observed_status
   0   0  -6        306.58        279.45        31.31 o
   2   0  -6        201.55        190.65        26.53 o
   4   0  -6        644.54        664.06        34.86 o
   6   0  -6        280.58        274.48        16.04 o
   8   0  -6        184.45        176.01        19.39 o
  10   0  -6         40.27         38.33        15.76 o
   1   1  -6         18.70         27.72        15.85 o
   2   1  -6         11.08         16.28        14.47 o
   3   1  -6        272.92        250.62        15.50 o
   4   1  -6         20.16         25.00        15.27 o
   5   1  -6        107.74        112.69        15.57 o
   6   1  -6         85.86         89.67        10.70 o
   7   1  -6         51.10         57.96        12.75 o
   8   1  -6        209.72        210.93        14.41 o
   9   1  -6        165.89        168.56        12.40 o
  10   1  -6         29.75         24.41         9.49 o
  11   1  -6         46.98         47.63        10.19 o
   0   2  -6        281.65        261.07        43.42 o
   1   2  -6         75.86         63.45        13.71 o
   2   2  -6        128.27        133.47        14.79 o
   3   2  -6         93.49         95.46        17.50 o
   4   2  -6        146.91        161.19        16.32 o
   5   2  -6        100.98        108.78        14.51 o
   6   2  -6         93.63        104.08        10.63 o
   7   2  -6         67.24         64.64         9.30 o
   8   2  -6          0.05         17.56        11.48 o
   9   2  -6         36.64         45.49        14.84 o
  10   2  -6          8.43          2.52         9.97 o
  11   2  -6         12.21         16.51        10.12 o
   1   3  -6        243.38        244.50        15.00 o
   2   3  -6        330.71        333.67        21.41 o
   3   3  -6        240.29        244.15        15.05 o
   4   3  -6         37.35         31.71        12.45 o
   5   3  -6        458.59        443.01        19.45 o
   6   3  -6        167.89        178.82        12.03 o
   7   3  -6        106.78        104.61         9.67 o
   8   3  -6         64.22         54.49        12.26 o
   9   3  -6         14.80         24.69        15.40 o
  10   3  -6         32.62         30.74         9.58 o
   0   4  -6         45.20         39.85        18.47 o
   1   4  -6         39.86         35.66        17.63 o
   2   4  -6        345.23        339.36        17.03 o
   3   4  -6         79.63         71.08        12.86 o
   4   4  -6         71.45         75.85        12.46 o
   5   4  -6          9.57          4.17         9.83 o
   6   4  -6         79.19         70.58        13.15 o
   7   4  -6         10.90         20.23        10.29 o
   8   4  -6         32.19         26.01         9.03 o
   9   4  -6         86.39         67.03        12.44 o
  10   4  -6         63.76         54.18        11.23 o
   1   5  -6         52.36         51.87        13.50 o
   2   5  -6        217.44        200.61        16.62 o
   3   5  -6         93.06         81.99        12.92 o
   4   5  -6         28.28         19.05        10.55 o
   5   5  -6         59.26         49.57        11.99 o
   6   5  -6         63.47         68.69        10.26 o
   7   5  -6         16.76         19.00        10.29 o
   8   5  -6         13.43         24.24        10.01 o
   9   5  -6         78.60         77.89        11.30 o
   0   6  -6          0.45         15.15        17.54 o
   1   6  -6        161.30        158.75        15.76 o
   2   6  -6         17.52         15.47        11.32 o
   3   6  -6         17.24         13.73        10.89 o
   4   6  -6         15.18         16.93        11.75 o
   5   6  -6         49.56         52.45        12.71 o
   6   6  -6          8.02         10.47        10.87 o
   7   6  -6         40.24         38.33        10.11 o
   8   6  -6          7.17          0.28         9.63 o
   9   6  -6         39.51         46.19        16.58 o
   1   7  -6         11.37         15.94        10.49 o
   2   7  -6         46.25         38.79        11.27 o
   3   7  -6          2.81          8.27        10.94 o
   4   7  -6         32.13         27.44        10.86 o
   5   7  -6         44.02         39.03        10.74 o
   6   7  -6         30.25         28.68         8.80 o
   7   7  -6         11.37         17.26         9.45 o
   8   7  -6         12.54          6.81        10.52 o
   0   8  -6         43.18         40.12        14.77 o
   1   8  -6         22.65         19.89        10.31 o
   2   8  -6         63.56         53.58        12.18 o
   3   8  -6          5.41          7.41        11.36 o
   4   8  -6         61.74         42.49        12.19 o
   5   8  -6        177.78        173.78        12.83 o
   6   8  -6         22.59         15.25         8.58 o
   1   9  -6         24.05         18.72        11.46 o
   2   9  -6          4.73          9.70        10.94 o
   3   9  -6         75.05         67.51        11.98 o
   4   9  -6         20.74         14.17        10.30 o
   1  10  -6        102.29         31.31        15.95 o
   2   0  -5         25.00         25.53        22.45 o
   4   0  -5        161.77        157.00        15.63 o
   6   0  -5        302.98        338.39        49.04 o
   8   0  -5        247.16        246.52        14.97 o
  10   0  -5        314.65        325.96        16.33 o
  12   0  -5        116.00        152.82        15.61 o
  14   0  -5         58.42         54.34        13.73 o
  16   0  -5        166.50        155.56        32.20 o
   0   1  -5         77.27         80.60        24.22 o
   1   1  -5        411.50        431.07        22.26 o
   2   1  -5         33.48         51.97        11.95 o
   3   1  -5        392.74        400.33        12.43 o
   4   1  -5         15.23         23.75         8.77 o
   5   1  -5         85.40         95.37        11.04 o
   6   1  -5         17.11         24.27         9.61 o
   7   1  -5        450.68        476.20        24.64 o
   8   1  -5          1.91         14.02        10.60 o
   9   1  -5        124.56        129.31        11.92 o
  10   1  -5         19.23         41.85         9.46 o
  11   1  -5        130.01        145.15        10.09 o
  12   1  -5        315.09        327.37        25.35 o
  13   1  -5        187.82        192.05        10.75 o
  14   1  -5         42.82         54.38         9.45 o
  15   1  -5         31.26         41.60         9.45 o
  16   1  -5          7.73         13.44         9.28 o
   1   2  -5         60.76         56.23        11.99 o
   2   2  -5        312.32        351.59        12.50 o
   3   2  -5        237.45        250.12        11.47 o
   4   2  -5         72.01         71.15         8.71 o
   5   2  -5        305.93        320.32        12.38 o
   6   2  -5         82.81         85.72        10.14 o
   7   2  -5        290.65        293.08        14.51 o
   8   2  -5         73.11         75.38         9.42 o
   9   2  -5        376.79        397.07        12.46 o
  10   2  -5         45.69         42.54         9.72 o
  11   2  -5         18.82         18.45         8.66 o
  12   2  -5         37.60         48.33         9.48 o
  13   2  -5         29.76         38.91         9.48 o
  14   2  -5         14.24         17.41         8.58 o
  15   2  -5         45.68         36.24         9.38 o
  16   2  -5          1.05          6.00         9.18 o
   0   3  -5       1083.07       1103.05        31.46 o
   1   3  -5         99.38         96.66        11.36 o
   2   3  -5        141.19        149.88        11.64 o
   3   3  -5        683.17        707.11        26.52 o
   4   3  -5        285.90        313.07        13.01 o
   5   3  -5         79.72         87.48         9.29 o
   6   3  -5        198.27        191.37        14.07 o
   7   3  -5         11.64         20.72        13.10 o
   8   3  -5         53.25         64.89        11.79 o
   9   3  -5        502.67        536.75        16.35 o
  10   3  -5        209.96        187.12        10.32 o
  11   3  -5          2.15         -3.66         8.63 o
  12   3  -5          1.15          3.15         8.74 o
  13   3  -5         15.09         25.55        12.88 o
  14   3  -5         16.24         12.62         8.36 o
  15   3  -5         65.97         63.83         9.36 o
  16   3  -5         29.14         16.45        12.68 o
   1   4  -5        974.02        982.80        28.36 o
   2   4  -5        309.41        324.96        13.13 o
   3   4  -5        346.27        356.62        12.68 o
   4   4  -5        161.26        165.76        10.20 o
   5   4  -5         82.97         91.04         8.44 o
   6   4  -5        527.75        537.22        26.35 o
   7   4  -5        183.42        198.47        16.56 o
   8   4  -5         86.52         93.57        12.69 o
   9   4  -5         69.26        104.78        14.43 o
  10   4  -5        222.61        228.21        13.51 o
  11   4  -5         74.88         98.90        13.42 o
  12   4  -5         24.06         14.30        11.01 o
  13   4  -5         45.01         44.56        11.45 o
  14   4  -5          1.17         -2.17         8.97 o
  15   4  -5         52.92         38.14         9.16 o
   0   5  -5       1137.71       1141.41        52.78 o
   1   5  -5        132.09        137.77        10.49 o
   2   5  -5        533.15        542.07        13.49 o
   3   5  -5         75.23         72.92         9.00 o
   4   5  -5        156.62        161.43         9.35 o
   5   5  -5         26.96         41.04         8.05 o
   6   5  -5        288.15        266.87        10.16 o
   7   5  -5          6.56          2.38         9.90 o
   8   5  -5         19.34         26.14        11.49 o
   9   5  -5          7.05         13.79        10.72 o
  10   5  -5         64.03         62.82        12.68 o
  11   5  -5        297.61        297.12        16.28 o
  12   5  -5         53.40         57.72        11.98 o
  13   5  -5         18.42         12.65        10.03 o
  14   5  -5        106.30         94.42        12.45 o
  15   5  -5          2.67         15.99        11.74 o
   1   6  -5         43.62         43.78         9.14 o
   2   6  -5         35.79         34.84         8.33 o
   3   6  -5         56.86         61.20         8.85 o
   4   6  -5         18.22         21.43         6.72 o
   5   6  -5        153.50        159.57         8.49 o
   6   6  -5         89.82         83.26         7.97 o
   7   6  -5         46.78         38.65         7.37 o
   8   6  -5         98.96        113.89        10.24 o
   9   6  -5        108.82        118.50        10.41 o
  10   6  -5         15.67         17.37        10.71 o
  11   6  -5         44.41         59.44        12.09 o
  12   6  -5        126.01        137.16        18.50 o
  13   6  -5         34.65         30.88        12.17 o
  14   6  -5         73.57         69.81        13.25 o
   0   7  -5        663.98        670.92        21.72 o
   1   7  -5         30.42         36.50         9.21 o
   2   7  -5         26.95         33.61         8.44 o
   3   7  -5         56.44         56.72         7.76 o
   4   7  -5         83.25         87.36         8.04 o
   5   7  -5         16.16         18.91         7.20 o
   6   7  -5         42.42         33.01         7.01 o
   7   7  -5         67.79         55.29         7.85 o
   8   7  -5        128.42        144.90        10.52 o
   9   7  -5         15.19         17.18         8.74 o
  10   7  -5         15.08         19.51        10.26 o
  11   7  -5         39.18         44.10        10.15 o
  12   7  -5        327.37        325.40        15.11 o
  13   7  -5        151.21        178.33        12.42 o
  14   7  -5        139.87        143.26        13.57 o
   1   8  -5        106.56        111.36         9.15 o
   2   8  -5          6.75          8.41         8.10 o
   3   8  -5        214.88        218.76        10.07 o
   4   8  -5        124.39        128.91         8.58 o
   5   8  -5         54.73         46.25         7.34 o
   6   8  -5        225.20        230.42         9.46 o
   7   8  -5        109.61        115.80         7.70 o
   8   8  -5         86.95         92.77         8.11 o
   9   8  -5         44.04         44.88        10.08 o
  10   8  -5         20.13         22.54         9.81 o
  11   8  -5         17.11         20.14         9.19 o
  12   8  -5         17.79         21.73         9.32 o
  13   8  -5         70.97         93.10        12.59 o
   0   9  -5        134.55        158.04        34.56 o
   1   9  -5        118.45        123.42        10.62 o
   2   9  -5         57.75         67.41         9.75 o
   3   9  -5         65.92         78.84         8.28 o
   4   9  -5        307.29        320.99        10.42 o
   5   9  -5         66.11         63.18         8.23 o
   6   9  -5         45.06         45.61         7.12 o
   7   9  -5         53.14         52.77         7.58 o
   8   9  -5         90.52         99.88         8.08 o
   9   9  -5        123.38        125.30         8.51 o
  10   9  -5        101.55        112.54        11.30 o
  11   9  -5         90.71         82.57        10.36 o
  12   9  -5         19.03         13.32         9.43 o
   1  10  -5        333.61        314.40        23.17 o
   2  10  -5        111.91        107.84         9.53 o
   3  10  -5         95.49        107.08        10.49 o
   4  10  -5         17.23         13.05         7.07 o
   5  10  -5        213.46        204.75        13.27 o
   6  10  -5         56.21         66.19         7.73 o
   7  10  -5        217.20        207.98         9.81 o
   8  10  -5         11.75          7.80         7.44 o
   9  10  -5        113.48        119.76         8.74 o
  10  10  -5        170.03        175.68         9.42 o
  11  10  -5         33.76         38.55         7.64 o
   0  11  -5        591.27        583.42        19.40 o
   1  11  -5        969.92        965.65        28.82 o
   2  11  -5         23.54         26.97         8.99 o
   3  11  -5         71.04         65.57         9.24 o
   4  11  -5        104.04         98.90         8.16 o
   5  11  -5         93.40         95.56         8.30 o
   6  11  -5          4.92         12.83         7.33 o
   7  11  -5         18.27         22.42         7.52 o
   8  11  -5          9.24          6.13         7.43 o
   9  11  -5          4.37          3.20         7.40 o
  10  11  -5         13.88         26.15         7.59 o
   1  12  -5        221.35        204.91        11.00 o
   2  12  -5        233.37        229.31        10.89 o
   3  12  -5          2.69          7.67         8.57 o
   4  12  -5        198.09        177.63        14.73 o
   5  12  -5         22.71         10.80         7.41 o
   6  12  -5        165.16        161.25         9.31 o
   7  12  -5         69.98         61.84         8.48 o
   8  12  -5         85.30         89.48         8.28 o
   9  12  -5         22.20         20.92         7.88 o
   0  13  -5         69.92         60.79        12.87 o
   1  13  -5         10.99         10.37         8.34 o
   2  13  -5         16.65         12.07         9.03 o
   3  13  -5         19.22         10.58         8.88 o
   4  13  -5         42.70         38.06         7.89 o
   5  13  -5         84.89         77.10         8.03 o
   6  13  -5         58.56         58.21         8.42 o
   7  13  -5          0.71          8.26         7.80 o
   1  14  -5          9.86          8.86         8.90 o
   2  14  -5        207.47        194.87        10.87 o
   3  14  -5         81.53         68.63         9.39 o
   4  14  -5         19.16          8.69         8.93 o
   0   0  -4       4450.80       4602.35        72.67 o
   2   0  -4        964.85        977.57        33.23 o
   4   0  -4         61.95         72.18        11.86 o
   6   0  -4        187.25        187.39        16.02 o
   8   0  -4         15.50         33.88        20.97 o
  10   0  -4          6.06         18.62        11.56 o
  12   0  -4        506.65        525.87        43.42 o
  14   0  -4        409.27        453.17        17.43 o
  16   0  -4        122.07        121.83        13.79 o
  18   0  -4         31.09         31.35        13.30 o
   1   1  -4        568.04        585.86        15.03 o
   2   1  -4          5.58         31.72        19.63 o
   3   1  -4        398.21        375.68        14.96 o
   4   1  -4        115.82        116.09        11.11 o
   5   1  -4        201.27        186.41        15.10 o
   6   1  -4        112.80        115.55        10.83 o
   7   1  -4         22.76         24.39         7.70 o
   8   1  -4        218.15        224.30        10.32 o
   9   1  -4        137.25        147.30         9.50 o
  10   1  -4        359.89        340.26        11.10 o
  11   1  -4        531.58        556.95        31.64 o
  12   1  -4        319.94        320.56        27.20 o
  13   1  -4         67.59         69.26         9.98 o
  14   1  -4        175.40        170.89        10.35 o
  15   1  -4        137.52        163.85        11.88 o
  16   1  -4         76.27         76.84         9.22 o
  17   1  -4         43.28         46.03         8.43 o
  18   1  -4          0.34         10.18         7.98 o
  19   1  -4         16.27         23.73         8.14 o
   0   2  -4        469.16        501.69        18.06 o
   1   2  -4        225.22        223.90        12.18 o
   2   2  -4        176.61        176.00        10.16 o
   3   2  -4        554.18        563.39        14.31 o
   4   2  -4        151.77        141.63        12.10 o
   5   2  -4        128.20        127.01        12.39 o
   6   2  -4        225.12        232.70        13.72 o
   7   2  -4        125.82        111.53        11.63 o
   8   2  -4         36.93         40.31        12.94 o
   9   2  -4        315.58        326.75        13.43 o
  10   2  -4         24.71         42.92        11.28 o
  11   2  -4        766.87        778.19        43.28 o
  12   2  -4          4.75         22.74        12.19 o
  13   2  -4         13.97         18.35         8.54 o
  14   2  -4         20.14         28.82         8.93 o
  15   2  -4        212.67        231.77        10.74 o
  16   2  -4         44.48         41.22         8.99 o
  17   2  -4        130.54        129.01        10.20 o
  18   2  -4          0.67          2.25         6.57 o
  19   2  -4         48.51         46.44         9.76 o
   1   3  -4        166.07        198.10        10.44 o
   2   3  -4        578.76        586.46        16.72 o
   3   3  -4        228.58        209.28         9.96 o
   4   3  -4        122.77        121.87        10.66 o
   5   3  -4        699.32        724.75        15.17 o
   6   3  -4        641.90        677.04        27.47 o
   7   3  -4       1247.56       1198.91        53.38 o
   8   3  -4         80.07         73.46        10.67 o
   9   3  -4        123.11        155.46        11.23 o
  10   3  -4        191.17        195.78        12.98 o
  11   3  -4         98.27        118.50        11.81 o
  12   3  -4         38.61         38.37        11.01 o
  13   3  -4          4.76          5.23         8.31 o
  14   3  -4         17.29         29.05        11.28 o
  15   3  -4        196.78        202.25        11.51 o
  16   3  -4          7.37         14.13         7.30 o
  17   3  -4         34.97         29.69         9.98 o
  18   3  -4        103.35        100.11         9.10 o
  19   3  -4        127.19        113.04        10.63 o
   0   4  -4        224.26        196.49        15.54 o
   1   4  -4        437.82        428.07        12.07 o
   2   4  -4        394.89        406.83        11.42 o
   3   4  -4        107.42        107.97         8.41 o
   4   4  -4        603.54        651.92        14.64 o
   5   4  -4       1522.52       1521.00        52.14 o
   6   4  -4        122.89        129.50        10.40 o
   7   4  -4        514.61        560.87        19.87 o
   8   4  -4        405.09        431.71        12.20 o
   9   4  -4         98.53         95.54         9.94 o
  10   4  -4         98.30        112.08        11.24 o
  11   4  -4         34.75         31.95        11.28 o
  12   4  -4        238.04        266.00        13.24 o
  13   4  -4         54.89         55.35        11.82 o
  14   4  -4        380.64        417.40        12.86 o
  15   4  -4         32.25         34.53        11.89 o
  16   4  -4          1.72          9.51        11.85 o
  17   4  -4         28.92         33.10         9.71 o
  18   4  -4        160.56        155.94         9.57 o
  19   4  -4         19.04         11.37         8.02 o
   1   5  -4         73.44         87.91         9.56 o
   2   5  -4        224.43        239.65         8.90 o
   3   5  -4         31.67         29.69         7.21 o
   4   5  -4       1253.33       1307.73        26.68 o
   5   5  -4        262.81        271.09        11.39 o
   6   5  -4        174.73        169.69         9.55 o
   7   5  -4        476.92        486.98        23.56 o
   8   5  -4        485.06        487.13        12.56 o
   9   5  -4        571.74        621.07        31.81 o
  10   5  -4        322.58        344.01        11.65 o
  11   5  -4         85.38         99.77         9.66 o
  12   5  -4        108.33        106.76        11.17 o
  13   5  -4         48.83         42.21        10.85 o
  14   5  -4         20.21         34.15        10.77 o
  15   5  -4         16.49         14.86        10.27 o
  16   5  -4        141.23        126.84        13.41 o
  17   5  -4        108.41        119.00        12.84 o
  18   5  -4        140.14        140.83        12.85 o
   0   6  -4         76.14         70.16        12.15 o
   1   6  -4        292.46        314.95        10.22 o
   2   6  -4          5.74          8.86         6.80 o
   3   6  -4        811.38        842.29        15.41 o
   4   6  -4        125.26        123.95         7.55 o
   5   6  -4        398.34        408.34        11.23 o
   6   6  -4        290.16        286.28        10.87 o
   7   6  -4        246.37        241.79        10.05 o
   8   6  -4        199.21        199.82        10.27 o
   9   6  -4         10.83         12.01         8.29 o
  10   6  -4         47.17         51.15         8.27 o
  11   6  -4         64.71         66.42         9.99 o
  12   6  -4         49.34         53.98        11.94 o
  13   6  -4        310.94        358.13        13.12 o
  14   6  -4        165.24        198.90        25.02 o
  15   6  -4        707.72        702.54        19.76 o
  16   6  -4         16.48          7.22        11.26 o
  17   6  -4         25.27         23.44        11.22 o
  18   6  -4        229.97        211.57        25.47 o
   1   7  -4         12.53         15.53         6.96 o
   2   7  -4       1696.13       1652.43        45.09 o
   3   7  -4         64.20         63.26         6.92 o
   4   7  -4         39.15         38.34         6.36 o
   5   7  -4        171.95        173.83         7.35 o
   6   7  -4        838.18        840.89        26.78 o
   7   7  -4        583.76        601.32        12.69 o
   8   7  -4        221.11        227.17        10.82 o
   9   7  -4        160.08        190.16         9.77 o
  10   7  -4        449.23        493.28        14.41 o
  11   7  -4         26.02         31.34         8.78 o
  12   7  -4         21.47         22.14         9.24 o
  13   7  -4        158.60        164.39         9.45 o
  14   7  -4         25.24         29.28         8.61 o
  15   7  -4         29.28         26.27        10.92 o
  16   7  -4        106.60        103.43        12.44 o
  17   7  -4         92.33        107.20        12.84 o
   0   8  -4        116.78        126.19        14.77 o
   1   8  -4         14.36         22.05         8.08 o
   2   8  -4        128.90        128.23         7.79 o
   3   8  -4        201.42        216.82         8.14 o
   4   8  -4        615.58        623.17        12.31 o
   5   8  -4        317.77        343.15         9.56 o
   6   8  -4        129.23        138.72         7.81 o
   7   8  -4        686.76        693.30        19.88 o
   8   8  -4        269.42        276.60        10.16 o
   9   8  -4         50.69         54.02         8.44 o
  10   8  -4        147.60        145.63         9.50 o
  11   8  -4        154.85        162.73         9.76 o
  12   8  -4         64.66         66.88         8.99 o
  13   8  -4         24.99         17.62         8.55 o
  14   8  -4        182.67        209.51        16.82 o
  15   8  -4          5.05          3.75         8.80 o
  16   8  -4         87.76         96.57        12.75 o
  17   8  -4         58.98         44.33        11.92 o
   1   9  -4         17.25         20.05         7.43 o
   2   9  -4        944.33        938.24        29.59 o
   3   9  -4         32.97         42.32         5.78 o
   4   9  -4        400.99        441.43        11.25 o
   5   9  -4        105.99        112.90         7.30 o
   6   9  -4       1366.99       1432.77        26.30 o
   7   9  -4        291.79        285.55         8.56 o
   8   9  -4        122.02        126.95         9.15 o
   9   9  -4         95.03         98.74         9.15 o
  10   9  -4        182.79        182.92         9.49 o
  11   9  -4         29.83         29.99         8.58 o
  12   9  -4         16.23         15.45         8.36 o
  13   9  -4        243.09        247.72        12.45 o
  14   9  -4        194.30        186.15        14.84 o
  15   9  -4        224.19        226.13        13.64 o
  16   9  -4         16.21         16.31         9.44 o
   0  10  -4        114.59        112.47        12.20 o
   1  10  -4        295.89        311.17        11.09 o
   2  10  -4         13.34         19.04         7.05 o
   3  10  -4        921.92        944.02        30.38 o
   4  10  -4         71.92         78.73         6.57 o
   5  10  -4        105.68        116.76         7.58 o
   6  10  -4        145.53        156.16         8.08 o
   7  10  -4         75.14         72.79         7.05 o
   8  10  -4        123.85        120.75         8.44 o
   9  10  -4         76.69         94.03         9.06 o
  10  10  -4         20.20         24.46         7.90 o
  11  10  -4        150.03        172.91         9.65 o
  12  10  -4         88.95         98.33         8.84 o
  13  10  -4         52.06         51.09         9.15 o
  14  10  -4         55.39         56.35         9.61 o
  15  10  -4         36.78         46.96         9.34 o
  16  10  -4         46.37         50.84        19.09 o
   1  11  -4        507.95        517.99        12.37 o
   2  11  -4        171.66        183.64         8.12 o
   3  11  -4        645.05        622.40        12.20 o
   4  11  -4        191.15        207.13         7.75 o
   5  11  -4        309.22        311.85         9.56 o
   6  11  -4        258.75        264.56         9.18 o
   7  11  -4         89.63         94.19         7.37 o
   8  11  -4        135.16        138.39         7.83 o
   9  11  -4         60.29         62.00         7.28 o
  10  11  -4         28.90         27.01         8.32 o
  11  11  -4        469.37        530.56        12.44 o
  12  11  -4         17.28         14.26         8.67 o
  13  11  -4         15.80         15.59         9.03 o
  14  11  -4          2.42          3.14         7.85 o
  15  11  -4        294.32        269.60        19.39 o
   0  12  -4        843.51        760.32        33.68 o
   1  12  -4         65.68         70.58         8.27 o
   2  12  -4        134.80        148.21         7.97 o
   3  12  -4        463.32        468.44         9.91 o
   4  12  -4         10.46          5.84         6.93 o
   5  12  -4         32.02         37.64         6.88 o
   6  12  -4         34.50         48.39         6.75 o
   7  12  -4         24.92         33.27         6.89 o
   8  12  -4         54.74         51.88         7.29 o
   9  12  -4          7.05         10.92         6.04 o
  10  12  -4         47.65         42.90         8.02 o
  11  12  -4         14.11         10.94         8.70 o
  12  12  -4        162.82        161.64         9.28 o
  13  12  -4         47.82         39.25         8.90 o
  14  12  -4        141.02        129.36         9.10 o
   1  13  -4         50.85         41.61         8.39 o
   2  13  -4         29.18         34.88         7.91 o
   3  13  -4        225.78        225.20         8.03 o
   4  13  -4         83.33         83.10         7.15 o
   5  13  -4         69.71         80.14         7.20 o
   6  13  -4        104.32        112.20         7.05 o
   7  13  -4         13.64         16.75         6.84 o
   8  13  -4        245.04        230.54        10.47 o
   9  13  -4        110.13        116.22         8.19 o
  10  13  -4        101.18         93.01         8.07 o
  11  13  -4         47.28         57.49         7.84 o
  12  13  -4         52.33         56.84         8.36 o
  13  13  -4          1.53          4.38         9.92 o
   0  14  -4        141.64        169.22        11.31 o
   1  14  -4        120.99        120.88         8.84 o
   2  14  -4          5.75         12.50         8.03 o
   3  14  -4        146.97        149.79         8.71 o
   4  14  -4        112.62        126.50         7.60 o
   5  14  -4        197.72        191.51         8.35 o
   6  14  -4         14.57         19.05         5.87 o
   7  14  -4          4.07          7.09         6.80 o
   8  14  -4         77.53         78.02         7.43 o
   9  14  -4         22.29         13.16         7.47 o
  10  14  -4         10.76         11.07         6.61 o
  11  14  -4         49.32         38.04         7.96 o
   1  15  -4        175.43        194.74        10.21 o
   2  15  -4         14.91         17.07         8.72 o
   3  15  -4         13.27         21.28         6.31 o
   4  15  -4         33.62         36.57         7.16 o
   5  15  -4         44.13         48.57         7.62 o
   6  15  -4        162.59        156.29         9.96 o
   7  15  -4        149.57        156.07        11.23 o
   8  15  -4         44.36         36.54         7.14 o
   9  15  -4         86.51         88.31         8.25 o
   0  16  -4         58.91         72.86        16.54 o
   1  16  -4        136.84        131.01         9.89 o
   2  16  -4        137.06        136.02        12.19 o
   3  16  -4          7.13          8.18         9.00 o
   4  16  -4         65.28         78.01         7.74 o
   5  16  -4         93.56         88.03         7.81 o
   6  16  -4         19.46         18.95         6.25 o
   7  16  -4          1.75          2.08         7.14 o
   1  17  -4          7.84         12.98         9.13 o
   2  17  -4         66.19         58.23         9.84 o
   3  17  -4          7.09         14.03         7.06 o
   2   0  -3       2172.57       2332.56        34.06 o
   4   0  -3       6088.66       6052.68        62.27 o
   6   0  -3         32.74         80.03        13.06 o
   8   0  -3        418.73        398.40        15.92 o
  10   0  -3        407.66        462.88        16.61 o
  12   0  -3        120.33        140.60        12.69 o
  14   0  -3        421.51        357.14        15.43 o
  16   0  -3        313.33        288.30        31.02 o
  18   0  -3        179.71        174.57        13.60 o
  20   0  -3         10.83         16.99        20.09 o
   0   1  -3        367.58        350.44        18.61 o
   1   1  -3       2152.95       2124.19        40.60 o
   2   1  -3        428.68        617.21        38.90 o
   3   1  -3        826.68        875.59        17.24 o
   4   1  -3       1141.99       1674.78       316.63 o
   5   1  -3         33.47         71.47        20.89 o
   6   1  -3        176.14        182.04        12.48 o
   7   1  -3         41.90        249.82       138.95 o
   8   1  -3        163.48        173.54        21.34 o
   9   1  -3        863.80        856.95        34.47 o
  10   1  -3        145.04        159.84        12.83 o
  11   1  -3        348.52        384.58        19.63 o
  12   1  -3        283.73        293.48         9.46 o
  13   1  -3        642.03        700.82        27.80 o
  14   1  -3        217.13        192.59         9.36 o
  15   1  -3        170.06        153.02         9.80 o
  16   1  -3        152.26        178.88        10.88 o
  17   1  -3         46.06         49.07         7.15 o
  18   1  -3         79.87         82.70         9.79 o
  19   1  -3         10.12          9.50         9.12 o
  20   1  -3         18.20         18.56         9.09 o
  21   1  -3          6.99         19.74         9.47 o
   1   2  -3         39.33        256.92        71.45 o
   2   2  -3       1214.60       1323.18        23.96 o
   3   2  -3        265.85        312.30        16.82 o
   4   2  -3        101.90        193.39        24.79 o
   5   2  -3        506.89        473.31        13.87 o
   6   2  -3        124.26        119.77         9.72 o
   7   2  -3       2245.48       2128.47       142.46 o
   8   2  -3        356.07        383.05        22.65 o
   9   2  -3        385.36        401.32        14.52 o
  10   2  -3         21.90         16.82        11.60 o
  11   2  -3         25.85         27.82        11.23 o
  12   2  -3        151.10        146.91        11.28 o
  13   2  -3         59.63         85.50        11.64 o
  14   2  -3        168.54        162.81        12.56 o
  15   2  -3         63.44         64.89         8.77 o
  16   2  -3         43.72         53.22         7.83 o
  17   2  -3        232.72        213.93        10.33 o
  18   2  -3         14.92          5.95         7.06 o
  19   2  -3        251.27        247.75         9.44 o
  20   2  -3        110.69         96.14         9.86 o
  21   2  -3         40.40         24.02        11.23 o
   0   3  -3        954.52        953.77        42.42 o
   1   3  -3        746.08        728.59        12.96 o
   2   3  -3        193.97        211.86        11.63 o
   3   3  -3         75.67         87.58         9.45 o
   4   3  -3        731.93        715.09        15.31 o
   5   3  -3       1171.39       1136.90        16.92 o
   6   3  -3         74.00         80.60         8.60 o
   7   3  -3        724.22        706.37        14.60 o
   8   3  -3          4.65          3.56         8.01 o
   9   3  -3        725.38        801.87        13.88 o
  10   3  -3       1363.92       1495.20        20.53 o
  11   3  -3        488.71        488.33        13.74 o
  12   3  -3         41.70         47.09        11.23 o
  13   3  -3        918.20        902.59        36.80 o
  14   3  -3         25.03         36.78        10.48 o
  15   3  -3          6.49         19.55        10.39 o
  16   3  -3        274.68        261.94        20.00 o
  17   3  -3        434.43        462.57        13.39 o
  18   3  -3          2.74          2.28         8.98 o
  19   3  -3         37.05         50.62         9.23 o
  20   3  -3         15.21         15.21         9.13 o
  21   3  -3         29.29         28.00         7.59 o
   1   4  -3        522.98        555.63        10.99 o
   2   4  -3        551.32        581.49        11.48 o
   3   4  -3        632.75        599.11        13.60 o
   4   4  -3       1041.53        974.82        20.09 o
   5   4  -3        285.99        294.55        10.78 o
   6   4  -3       1072.68       1080.99        35.25 o
   7   4  -3        377.17        349.87        12.36 o
   8   4  -3        693.59        670.46        22.03 o
   9   4  -3         85.51        104.64         9.25 o
  10   4  -3         74.91         80.42         8.87 o
  11   4  -3        259.63        257.70        12.25 o
  12   4  -3        360.50        367.68        14.53 o
  13   4  -3        152.23        149.65         9.98 o
  14   4  -3        147.77        160.97        12.60 o
  15   4  -3         71.22         74.59        11.80 o
  16   4  -3          5.57          7.26        11.83 o
  17   4  -3         90.73        106.02        10.64 o
  18   4  -3         36.40         55.69        11.24 o
  19   4  -3          2.54          9.28         9.21 o
  20   4  -3        345.04        313.21        13.81 o
  21   4  -3         25.11         18.28         9.71 o
   0   5  -3       3737.71       3607.46        68.81 o
   1   5  -3        342.07        320.18         9.30 o
   2   5  -3        436.99        465.45        12.55 o
   3   5  -3        770.37        784.87        16.57 o
   4   5  -3        196.51        201.68         9.79 o
   5   5  -3        758.84        781.67        24.63 o
   6   5  -3        440.24        440.64        17.42 o
   7   5  -3        643.66        664.41        25.75 o
   8   5  -3        513.66        511.78        18.80 o
   9   5  -3        151.26        138.28         9.39 o
  10   5  -3         39.98         43.44         7.80 o
  11   5  -3        855.06        852.03        50.91 o
  12   5  -3        743.44        779.20        26.76 o
  13   5  -3        518.28        427.37        36.61 o
  14   5  -3        216.00        240.93        19.47 o
  15   5  -3        357.08        355.83        22.66 o
  16   5  -3        110.78        116.91        12.25 o
  17   5  -3         69.59         64.84        12.99 o
  18   5  -3         54.22         61.56        13.81 o
  19   5  -3          9.58          7.52         8.78 o
  20   5  -3         65.94         61.68        11.64 o
  21   5  -3         61.19         55.39         8.67 o
   1   6  -3       1206.49       1159.78        32.54 o
   2   6  -3         84.76        100.45         6.93 o
   3   6  -3        714.01        690.04        12.59 o
   4   6  -3        134.99        135.86         9.08 o
   5   6  -3        331.70        330.00        14.74 o
   6   6  -3        108.09        101.16         8.13 o
   7   6  -3        348.71        365.08        13.23 o
   8   6  -3        960.65        939.43        64.38 o
   9   6  -3        240.11        255.11        17.57 o
  10   6  -3        531.55        497.88        12.07 o
  11   6  -3       1423.20       1402.90        68.90 o
  12   6  -3        882.20        858.63        18.99 o
  13   6  -3        153.89        153.55         8.99 o
  14   6  -3        508.79        534.60        24.24 o
  15   6  -3        278.91        296.94        14.71 o
  16   6  -3        227.36        222.43        12.66 o
  17   6  -3        143.30        167.99        12.36 o
  18   6  -3         73.96         80.85        12.06 o
  19   6  -3         60.35         75.98        11.24 o
  20   6  -3         41.99         45.08        12.31 o
   0   7  -3       1703.11       1700.49        54.55 o
   1   7  -3        204.19        201.94         8.32 o
   2   7  -3        737.58        724.77        26.81 o
   3   7  -3        197.65        197.78        10.37 o
   4   7  -3       1645.03       1659.48        35.42 o
   5   7  -3        287.89        260.03        10.92 o
   6   7  -3         20.22         25.00         7.27 o
   7   7  -3        699.60        689.07        13.10 o
   8   7  -3       1197.01       1159.40        25.34 o
   9   7  -3        822.91        811.76        30.95 o
  10   7  -3         81.63         94.43         9.89 o
  11   7  -3        885.05        847.08        46.90 o
  12   7  -3        274.88        299.45        10.46 o
  13   7  -3         85.55         88.72         7.44 o
  14   7  -3        327.12        352.48        11.20 o
  15   7  -3        314.83        324.21        17.23 o
  16   7  -3         46.63         50.63         9.52 o
  17   7  -3        112.48        133.54        12.49 o
  18   7  -3          3.94         -0.64        11.01 o
  19   7  -3         46.12         55.49        12.20 o
  20   7  -3          1.35         10.73        11.02 o
   1   8  -3        294.10        294.67         8.39 o
   2   8  -3        106.52        109.28         7.22 o
   3   8  -3        398.80        383.86         9.09 o
   4   8  -3        162.55        148.63         7.27 o
   5   8  -3       1051.35       1009.17        27.78 o
   6   8  -3        654.30        663.20        15.86 o
   7   8  -3        958.95        931.52        26.72 o
   8   8  -3       2214.25       2188.69        91.16 o
   9   8  -3       1553.66       1635.53        58.07 o
  10   8  -3        381.33        370.00        10.35 o
  11   8  -3        287.54        283.93         9.45 o
  12   8  -3        151.00        143.57         8.79 o
  13   8  -3        205.26        219.68        13.30 o
  14   8  -3         71.12         77.15         8.72 o
  15   8  -3        134.61        134.36         8.69 o
  16   8  -3         16.76         31.67         8.73 o
  17   8  -3         67.55         67.85        11.43 o
  18   8  -3        123.64        121.60         9.70 o
  19   8  -3         29.64         36.88        13.99 o
   0   9  -3        326.52        305.35        11.30 o
   1   9  -3         15.76          5.42         6.05 o
   2   9  -3        170.57        164.21         7.80 o
   3   9  -3        299.08        326.48         8.67 o
   4   9  -3       1506.96       1567.64        28.10 o
   5   9  -3        352.13        352.32        10.38 o
   6   9  -3         10.55         12.28         7.37 o
   7   9  -3        470.40        477.09        12.20 o
   8   9  -3        702.48        703.62        12.36 o
   9   9  -3        717.29        740.77        30.78 o
  10   9  -3         80.63         83.01         8.43 o
  11   9  -3          2.41          3.68         6.30 o
  12   9  -3        132.35        140.53         8.86 o
  13   9  -3        718.03        753.75        38.26 o
  14   9  -3         25.58         33.34         6.48 o
  15   9  -3         75.91         82.79         8.27 o
  16   9  -3        117.06        124.28         9.33 o
  17   9  -3        199.32        207.30        10.70 o
  18   9  -3         66.48         86.46        11.38 o
  19   9  -3         35.84         33.31         9.27 o
   1  10  -3        296.10        329.50         8.08 o
   2  10  -3        561.30        556.11        17.47 o
   3  10  -3        259.10        244.21        10.61 o
   4  10  -3        198.87        186.31         7.62 o
   5  10  -3        468.67        528.49        14.32 o
   6  10  -3        972.12        970.91        20.36 o
   7  10  -3        107.56        121.68         8.53 o
   8  10  -3        326.46        344.81         9.80 o
   9  10  -3        529.61        540.83        14.50 o
  10  10  -3        655.23        695.69        19.44 o
  11  10  -3         17.15         20.46         6.65 o
  12  10  -3        501.38        496.22        27.53 o
  13  10  -3         33.16         33.98         8.57 o
  14  10  -3        229.11        239.48        19.27 o
  15  10  -3         31.31         22.12         8.34 o
  16  10  -3         78.54         76.28         9.05 o
  17  10  -3         26.67         22.88         6.63 o
  18  10  -3          6.58          9.09         9.23 o
   0  11  -3         14.16         16.72        10.34 o
   1  11  -3       1054.53       1103.12        28.47 o
   2  11  -3        401.31        409.66         9.19 o
   3  11  -3        175.95        178.51         8.56 o
   4  11  -3          6.39          6.47         5.19 o
   5  11  -3        951.45        906.62        22.13 o
   6  11  -3        203.99        195.39         8.97 o
   7  11  -3        278.75        286.69         9.82 o
   8  11  -3        100.67         96.46         6.14 o
   9  11  -3        111.12        124.90         8.86 o
  10  11  -3        259.46        247.70         8.80 o
  11  11  -3         52.29         53.46         8.06 o
  12  11  -3         63.88         63.06         8.30 o
  13  11  -3        448.57        463.87        12.54 o
  14  11  -3         33.42         37.70         7.61 o
  15  11  -3         15.50         17.63         9.58 o
  16  11  -3         97.40        110.27         8.35 o
  17  11  -3         16.18         20.76         8.13 o
   1  12  -3        265.46        257.49         7.80 o
   2  12  -3        635.80        580.74        14.36 o
   3  12  -3         66.88         64.32         6.59 o
   4  12  -3         48.22         41.21         6.31 o
   5  12  -3         15.83         18.28         5.77 o
   6  12  -3        124.43        130.42         6.64 o
   7  12  -3          1.50          6.90         6.18 o
   8  12  -3        116.79        124.34         6.41 o
   9  12  -3        245.34        228.51         8.27 o
  10  12  -3        577.45        643.30        33.40 o
  11  12  -3        240.77        249.01         9.25 o
  12  12  -3         50.13         54.06         6.99 o
  13  12  -3          4.76         10.88         6.96 o
  14  12  -3         35.54         32.39         7.51 o
  15  12  -3         27.35         22.23         8.01 o
  16  12  -3        109.57        124.87        10.03 o
  17  12  -3          9.44         -1.70        10.28 o
   0  13  -3        329.64        323.39        13.98 o
   1  13  -3        813.36        802.67        30.63 o
   2  13  -3        188.14        205.03         7.10 o
   3  13  -3         96.49         84.46         6.68 o
   4  13  -3        108.16        113.74         6.72 o
   5  13  -3        257.28        240.76        12.79 o
   6  13  -3         87.71         97.82         8.02 o
   7  13  -3         64.31         69.80         6.34 o
   8  13  -3        329.45        365.13        37.01 o
   9  13  -3          5.10         13.98         6.82 o
  10  13  -3        133.94        130.49         7.85 o
  11  13  -3        137.57        140.44        19.46 o
  12  13  -3          5.01          6.09         8.55 o
  13  13  -3        218.75        263.01        30.94 o
  14  13  -3         63.40         69.21         9.32 o
  15  13  -3         47.10         34.14         9.21 o
  16  13  -3         36.21         36.60         8.95 o
   1  14  -3          6.54         18.53         7.66 o
   2  14  -3          2.46          5.24         6.26 o
   3  14  -3        197.27        188.52        10.33 o
   4  14  -3         13.54         13.36         5.91 o
   5  14  -3        393.61        399.64        20.18 o
   6  14  -3        160.34        182.07         8.07 o
   7  14  -3        451.19        457.98         9.95 o
   8  14  -3         64.83         67.37         6.17 o
   9  14  -3        225.09        245.43        15.68 o
  10  14  -3          0.03          7.13         6.16 o
  11  14  -3         92.42         97.19         7.07 o
  12  14  -3         32.97         33.08         7.20 o
  13  14  -3          2.10          6.36         7.04 o
  14  14  -3          6.80          5.30         8.49 o
  15  14  -3         38.51         41.95        28.36 o
   0  15  -3         94.59         96.98        10.03 o
   1  15  -3         79.44         85.19         7.80 o
   2  15  -3         49.65         60.88         6.37 o
   3  15  -3        414.68        396.26         8.77 o
   4  15  -3        133.78        139.09         7.58 o
   5  15  -3         67.03         78.65         7.36 o
   6  15  -3         23.57         24.75         6.35 o
   7  15  -3         42.26         56.53         6.71 o
   8  15  -3         59.16         64.36         8.60 o
   9  15  -3        115.28        106.03         8.02 o
  10  15  -3        204.75        202.75         8.54 o
  11  15  -3         35.73         34.16         7.56 o
  12  15  -3         12.25         14.74         6.55 o
  13  15  -3         34.15         44.24         6.82 o
   1  16  -3         75.73         79.20         8.92 o
   2  16  -3        130.49        116.55         8.79 o
   3  16  -3        389.99        395.05        14.55 o
   4  16  -3         49.31         51.82         6.63 o
   5  16  -3          8.29          6.13         6.78 o
   6  16  -3        263.00        289.83        14.15 o
   7  16  -3        104.70         98.29         6.94 o
   8  16  -3        103.31        104.27         8.10 o
   9  16  -3          5.63         11.73         6.80 o
  10  16  -3         30.35         16.16         6.26 o
  11  16  -3         96.48         98.37         7.52 o
  12  16  -3         28.86         25.41         6.96 o
   0  17  -3        268.14        275.89        14.50 o
   1  17  -3         18.67         15.70         8.47 o
   2  17  -3         96.92         94.29         8.11 o
   3  17  -3         47.08         44.94         7.48 o
   4  17  -3        101.26        102.52         7.42 o
   5  17  -3          1.44          6.16         6.19 o
   6  17  -3          0.86          7.40         6.21 o
   7  17  -3         16.32         12.81         5.54 o
   8  17  -3          9.63         11.95         5.42 o
   9  17  -3         22.77         12.21         5.91 o
  10  17  -3         20.78         24.85         7.70 o
   1  18  -3         46.60         49.69         7.43 o
   2  18  -3          8.53         11.56         8.02 o
   3  18  -3        116.12        117.73         7.94 o
   4  18  -3         48.29         36.65         7.42 o
   5  18  -3         75.73         77.99         7.90 o
   6  18  -3         35.70         27.59         7.55 o
   7  18  -3         75.85         80.70         6.96 o
   0  19  -3        352.36        370.38        15.36 o
   1  19  -3         11.57          8.07         8.89 o
   2  19  -3         32.87         38.85         7.15 o
   3  19  -3        202.02        191.11        10.89 o
   0   0  -2        680.55        625.66        50.22 o
   2   0  -2       9935.71      10098.26       933.76 o
   4   0  -2       3648.49       3969.60        82.71 o
   6   0  -2       2318.82       2067.81        58.49 o
   8   0  -2       2859.41       3625.75        66.76 o
  10   0  -2        914.83        991.77        27.47 o
  12   0  -2        837.95        868.94        24.52 o
  14   0  -2       1088.76        924.91        69.42 o
  16   0  -2        195.64        202.02        12.43 o
  18   0  -2         35.13         66.04        14.77 o
  20   0  -2         63.83         83.33        11.52 o
  22   0  -2         25.91         57.23        21.27 o
   1   1  -2       4061.89       3940.69        94.02 o
   2   1  -2         79.17         82.90        10.53 o
   3   1  -2       2518.12       2383.10        48.39 o
   4   1  -2       1364.80       1348.72        27.66 o
   5   1  -2       1143.70       1182.10        19.49 o
   6   1  -2       4181.65       4476.47       257.89 o
   7   1  -2        839.19        916.84        66.03 o
   8   1  -2       1199.92       1480.09        22.32 o
   9   1  -2       1732.17       1724.24        97.68 o
  10   1  -2        179.31        250.02        49.04 o
  11   1  -2       1549.29       1469.28        61.12 o
  12   1  -2         35.50        117.53        23.24 o
  13   1  -2         44.00         71.99        26.71 o
  14   1  -2         14.15        112.10        40.59 o
  15   1  -2        187.27        177.70         9.73 o
  16   1  -2         17.63         29.54         8.78 o
  17   1  -2        409.34        459.12        20.21 o
  18   1  -2        113.15        116.06        15.52 o
  19   1  -2        149.60        153.69         9.18 o
  20   1  -2        228.74        228.18        11.30 o
  21   1  -2          1.99          6.95         6.96 o
  22   1  -2         77.66         89.20        10.31 o
  23   1  -2          0.53          2.55         7.38 o
   0   2  -2       6043.23       5992.20       343.49 o
   1   2  -2       2572.32       2493.14        58.96 o
   2   2  -2         72.66         76.49        11.17 o
   3   2  -2       2971.97       2900.96        72.30 o
   4   2  -2        371.04        392.09        13.79 o
   5   2  -2       1878.50       2038.37        30.10 o
   6   2  -2        236.88        230.36        10.97 o
   7   2  -2       3630.20       3816.93        74.87 o
   8   2  -2        147.30        410.65       194.78 o
   9   2  -2       3272.92       3410.82       206.90 o
  10   2  -2        321.76        330.99        13.75 o
  11   2  -2        256.05        330.21        17.53 o
  12   2  -2        321.42        313.33        27.94 o
  13   2  -2        474.81        472.42        28.88 o
  14   2  -2         31.71         37.87        10.85 o
  15   2  -2        139.63        142.20        16.61 o
  16   2  -2         16.32         17.14         7.69 o
  17   2  -2        565.87        560.75        17.37 o
  18   2  -2        180.75        183.70         8.56 o
  19   2  -2         99.31        100.58        12.02 o
  20   2  -2         90.14         88.51         7.86 o
  21   2  -2        165.64        159.35         9.56 o
  22   2  -2         47.32         40.66         8.13 o
  23   2  -2         31.62         26.10         9.92 o
   1   3  -2       1008.60        984.53        27.97 o
   2   3  -2        971.63        985.20        28.15 o
   3   3  -2        541.05        575.27        14.74 o
   4   3  -2       1038.57       1022.61        17.97 o
   5   3  -2       1575.04       1542.69        69.35 o
   6   3  -2       1741.58       1742.60        28.49 o
   7   3  -2       1733.29       1703.24        32.75 o
   8   3  -2       5814.18       5933.56       157.97 o
   9   3  -2       1150.31       1091.12        31.58 o
  10   3  -2        568.12        597.13        21.95 o
  11   3  -2        533.63        588.58        38.40 o
  12   3  -2         80.84         94.17        10.58 o
  13   3  -2         75.70         75.24        15.83 o
  14   3  -2        143.84        162.31        12.15 o
  15   3  -2        175.82        202.09        15.47 o
  16   3  -2        163.87        172.67        12.99 o
  17   3  -2         61.00         53.54         8.22 o
  18   3  -2         41.49         61.79        10.66 o
  19   3  -2        117.32        114.63         7.93 o
  20   3  -2        109.98        115.88         9.27 o
  21   3  -2        129.30        125.98         9.34 o
  22   3  -2         52.28         54.09         7.76 o
  23   3  -2          3.47          3.25         9.61 o
   0   4  -2        253.70        250.24        12.54 o
   1   4  -2        537.37        489.84        11.59 o
   2   4  -2       2274.86       2210.25        41.47 o
   3   4  -2        196.12        203.27        10.46 o
   4   4  -2       1127.39       1063.55        23.11 o
   5   4  -2         11.50          5.03         7.30 o
   6   4  -2       1032.15       1034.56        16.23 o
   7   4  -2        204.42        209.74         9.68 o
   8   4  -2        216.38        218.05         9.67 o
   9   4  -2        258.05        290.23         9.78 o
  10   4  -2       1445.41       1493.39        41.61 o
  11   4  -2        306.07        280.04        13.73 o
  12   4  -2        616.99        600.39        22.00 o
  13   4  -2        115.83        143.76        18.89 o
  14   4  -2        220.12        222.80        15.44 o
  15   4  -2        248.60        274.69        12.19 o
  16   4  -2        629.98        690.68        30.36 o
  17   4  -2         84.64         83.97        11.01 o
  18   4  -2        180.92        184.73        11.19 o
  19   4  -2         79.92         76.69        10.99 o
  20   4  -2         23.32         25.42         7.58 o
  21   4  -2         21.44         20.43         7.86 o
  22   4  -2         72.48         69.93         8.13 o
   1   5  -2        495.86        548.60        10.56 o
   2   5  -2       5856.06       6029.73       181.78 o
   3   5  -2        336.77        331.11        12.80 o
   4   5  -2        548.92        523.90        17.68 o
   5   5  -2       1074.27       1029.64        43.17 o
   6   5  -2        291.20        319.00        13.18 o
   7   5  -2        234.39        219.74         8.87 o
   8   5  -2          9.31         13.76         7.78 o
   9   5  -2        622.84        641.23        16.97 o
  10   5  -2       1043.28       1018.43        33.17 o
  11   5  -2        454.18        468.46        20.31 o
  12   5  -2        742.84        728.41        35.92 o
  13   5  -2        203.09        212.16         8.95 o
  14   5  -2         73.04         67.22        10.69 o
  15   5  -2        223.79        217.88        11.54 o
  16   5  -2        492.41        548.68        28.45 o
  17   5  -2         45.98         52.57         9.90 o
  18   5  -2         38.77         37.59        10.36 o
  19   5  -2          0.90         15.32        11.43 o
  20   5  -2         16.57         14.62         8.34 o
  21   5  -2          8.25          9.00        12.29 o
  22   5  -2         36.56         21.58         7.55 o
   0   6  -2        455.63        506.68        13.33 o
   1   6  -2       6227.18       5815.13       200.73 o
   2   6  -2        645.16        749.51        18.24 o
   3   6  -2       2416.63       2751.05        57.75 o
   4   6  -2         13.40         12.47         7.41 o
   5   6  -2        543.67        505.47        15.28 o
   6   6  -2        115.18        104.13         8.24 o
   7   6  -2        407.11        433.15        34.88 o
   8   6  -2         86.01         77.60         7.83 o
   9   6  -2        242.85        250.97        17.82 o
  10   6  -2        472.42        466.86        20.34 o
  11   6  -2        535.55        563.05        31.55 o
  12   6  -2        519.23        581.75        16.63 o
  13   6  -2       3312.02       3248.32       158.33 o
  14   6  -2        742.88        752.60        25.50 o
  15   6  -2        465.01        498.35        27.20 o
  16   6  -2        343.18        353.12        11.33 o
  17   6  -2         61.99         69.02         9.63 o
  18   6  -2        120.24        130.24         9.64 o
  19   6  -2        110.43        135.18        10.08 o
  20   6  -2          4.63         11.36        10.29 o
  21   6  -2         53.55         57.97        12.38 o
  22   6  -2         81.31         77.96        10.21 o
   1   7  -2         32.20         32.94         6.28 o
   2   7  -2        837.75        989.18        31.57 o
   3   7  -2        361.41        371.85         9.08 o
   4   7  -2       1738.01       1728.31        61.58 o
   5   7  -2        216.07        187.49         8.81 o
   6   7  -2         47.39         60.67         6.82 o
   7   7  -2        305.78        280.20        11.60 o
   8   7  -2         89.70         94.77         8.05 o
   9   7  -2       1254.36       1142.77        53.64 o
  10   7  -2        604.68        512.73        42.81 o
  11   7  -2        608.56        586.79        43.32 o
  12   7  -2        579.98        549.73        28.99 o
  13   7  -2        327.56        319.21         9.74 o
  14   7  -2        182.49        193.10         8.43 o
  15   7  -2        277.41        285.03        10.52 o
  16   7  -2        587.53        592.98        27.94 o
  17   7  -2         80.87         84.00        11.12 o
  18   7  -2         23.85         21.55        10.90 o
  19   7  -2        117.55        121.71        11.56 o
  20   7  -2          0.33         -6.77         9.70 o
  21   7  -2        217.62        184.48        15.91 o
   0   8  -2        683.06        603.14        19.20 o
   1   8  -2       2800.06       2814.67        63.22 o
   2   8  -2       1208.17       1115.24        33.52 o
   3   8  -2       2184.89       2262.24        62.78 o
   4   8  -2        606.01        537.85        13.21 o
   5   8  -2        498.43        467.23        13.95 o
   6   8  -2        131.80        129.01         7.52 o
   7   8  -2        340.13        299.26        12.54 o
   8   8  -2         75.20         65.10         7.21 o
   9   8  -2        823.93        829.72        32.49 o
  10   8  -2       2241.20       2273.18        98.75 o
  11   8  -2        292.36        285.31         9.12 o
  12   8  -2        305.71        307.89        12.68 o
  13   8  -2        175.16        173.75         8.97 o
  14   8  -2         75.05         75.74         8.00 o
  15   8  -2         69.72         81.82         7.36 o
  16   8  -2        208.64        216.19         9.72 o
  17   8  -2         61.69         66.53         8.40 o
  18   8  -2        146.14        152.34        11.54 o
  19   8  -2         70.40         95.25        11.23 o
  20   8  -2          1.95          0.91         9.45 o
  21   8  -2         31.87         32.41        11.74 o
   1   9  -2        310.98        332.22         8.37 o
   2   9  -2       2217.06       2339.88       107.56 o
   3   9  -2         16.55         27.46         5.91 o
   4   9  -2        330.13        317.41        12.42 o
   5   9  -2        691.01        735.04        25.90 o
   6   9  -2        919.87        952.33        28.31 o
   7   9  -2       1182.20       1125.41        38.22 o
   8   9  -2        256.22        277.88        12.36 o
   9   9  -2        196.60        199.73        12.19 o
  10   9  -2        936.30        908.76        12.93 o
  11   9  -2        624.06        603.81        26.01 o
  12   9  -2         84.99         90.97         6.75 o
  13   9  -2        314.99        309.65        19.55 o
  14   9  -2        431.57        417.43        22.50 o
  15   9  -2        227.97        223.49         9.74 o
  16   9  -2         48.97         42.29         6.49 o
  17   9  -2         27.25         26.45         8.43 o
  18   9  -2         25.61         25.91         7.90 o
  19   9  -2        109.65        119.35        11.00 o
  20   9  -2        229.80        212.12        53.33 o
   0  10  -2        683.88        716.33        24.16 o
   1  10  -2        624.22        650.45        14.35 o
   2  10  -2        118.06        130.59         7.08 o
   3  10  -2        210.17        202.74         6.98 o
   4  10  -2        968.91       1041.30        29.51 o
   5  10  -2       1331.19       1386.30        50.83 o
   6  10  -2         49.20         44.94         6.18 o
   7  10  -2         36.15         40.25         6.16 o
   8  10  -2       1004.38       1036.67        56.91 o
   9  10  -2        169.00        157.75         8.99 o
  10  10  -2        391.96        399.48         9.67 o
  11  10  -2        424.77        391.88        28.31 o
  12  10  -2        430.83        458.70         9.95 o
  13  10  -2        253.74        240.41        10.66 o
  14  10  -2        439.12        427.59        18.33 o
  15  10  -2        587.12        568.81        26.98 o
  16  10  -2         16.42         19.25         9.06 o
  17  10  -2         96.37        105.71         8.05 o
  18  10  -2        128.36        115.76         8.78 o
  19  10  -2         16.57         22.78         7.68 o
  20  10  -2          7.21          8.49         9.14 o
   1  11  -2        309.36        308.21         7.61 o
   2  11  -2         59.42         65.59         6.58 o
   3  11  -2       2589.20       2879.01        41.30 o
   4  11  -2        405.51        404.70        11.64 o
   5  11  -2        315.85        333.72        10.63 o
   6  11  -2        344.66        347.06        16.75 o
   7  11  -2         12.72         16.44         6.31 o
   8  11  -2        432.80        441.32        12.53 o
   9  11  -2        414.62        409.95        23.55 o
  10  11  -2         79.70         83.17         6.93 o
  11  11  -2        202.55        202.25         9.27 o
  12  11  -2          4.48          4.10         6.80 o
  13  11  -2        112.44        122.44         8.02 o
  14  11  -2        144.32        146.73        14.67 o
  15  11  -2         10.31         12.05         7.01 o
  16  11  -2          6.80          7.98         6.01 o
  17  11  -2         45.66         67.53         9.12 o
  18  11  -2        215.98        205.28        10.15 o
  19  11  -2         53.23         48.59         9.45 o
   0  12  -2       1143.56       1232.64        16.52 o
   1  12  -2          8.37         10.23         5.57 o
   2  12  -2        494.81        526.50        21.83 o
   3  12  -2         15.01         11.37         5.63 o
   4  12  -2         83.47         90.60         5.93 o
   5  12  -2        466.88        495.00         8.66 o
   6  12  -2         48.74         54.64         5.33 o
   7  12  -2       1127.11       1171.30        52.50 o
   8  12  -2        155.69        155.70         7.43 o
   9  12  -2        120.32        136.62         8.78 o
  10  12  -2         59.16         59.91         6.97 o
  11  12  -2        125.13        134.25        14.65 o
  12  12  -2        201.47        212.54        11.11 o
  13  12  -2         34.01         42.19         8.82 o
  14  12  -2        597.04        653.64        50.46 o
  15  12  -2         80.33         79.81         7.62 o
  16  12  -2        186.88        209.35        11.37 o
  17  12  -2         54.67         57.83         7.95 o
  18  12  -2          8.18         20.71         8.71 o
   1  13  -2        514.50        504.94        25.62 o
   2  13  -2        110.00        113.40         5.78 o
   3  13  -2       1273.74       1213.43        62.85 o
   4  13  -2        293.39        280.49        12.81 o
   5  13  -2         27.60         32.06         4.80 o
   6  13  -2       1475.17       1483.02        76.68 o
   7  13  -2         38.55         40.79         5.37 o
   8  13  -2        403.04        399.81        10.06 o
   9  13  -2          0.89          1.80         5.34 o
  10  13  -2         11.00         11.87         6.04 o
  11  13  -2        143.45        145.99        13.24 o
  12  13  -2        146.80        145.30        14.63 o
  13  13  -2         20.39         12.34         7.91 o
  14  13  -2          2.24         -5.42         8.50 o
  15  13  -2        166.14        171.33        11.98 o
  16  13  -2         42.58         32.39         8.71 o
  17  13  -2          4.10         14.65         8.74 o
   0  14  -2         12.16         21.64        14.18 o
   1  14  -2         64.53         62.21         5.48 o
   2  14  -2        132.01        122.78         7.01 o
   3  14  -2        601.62        587.69        12.07 o
   4  14  -2        100.78        106.09         6.81 o
   5  14  -2        420.91        411.55        15.44 o
   6  14  -2          1.00          6.65         5.28 o
   7  14  -2        501.38        488.77        22.02 o
   8  14  -2        252.63        231.62        13.90 o
   9  14  -2        141.02        133.72         6.47 o
  10  14  -2        162.77        164.90         8.70 o
  11  14  -2        222.48        239.82         9.96 o
  12  14  -2        123.15        118.70         9.27 o
  13  14  -2         63.05         69.55         8.73 o
  14  14  -2        131.78        131.42         8.73 o
  15  14  -2         32.30         36.27         7.69 o
  16  14  -2         30.62         41.10         9.11 o
   1  15  -2        283.21        284.21        15.07 o
   2  15  -2        102.74        112.19         6.89 o
   3  15  -2        375.55        341.01         8.77 o
   4  15  -2        218.87        242.38        11.89 o
   5  15  -2        363.49        346.82         8.98 o
   6  15  -2        144.03        152.53         7.52 o
   7  15  -2        273.47        298.31        10.28 o
   8  15  -2        511.42        502.70        23.77 o
   9  15  -2        176.14        176.19        17.52 o
  10  15  -2         47.41         53.02         6.54 o
  11  15  -2         22.38         24.45         5.27 o
  12  15  -2         96.64        104.56         7.66 o
  13  15  -2        111.78        101.71         9.58 o
  14  15  -2         30.72         35.47         8.81 o
  15  15  -2         52.45         57.82         8.54 o
   0  16  -2        830.75        862.45        17.72 o
   1  16  -2        228.33        215.98         7.81 o
   2  16  -2         28.73         31.64         5.46 o
   3  16  -2         41.55         41.87         6.37 o
   4  16  -2        260.60        258.44         8.08 o
   5  16  -2        215.57        224.31         7.69 o
   6  16  -2        148.55        161.40         7.92 o
   7  16  -2         61.07         54.74         6.34 o
   8  16  -2         53.46         63.25         6.07 o
   9  16  -2        176.01        180.82         8.45 o
  10  16  -2        167.86        185.21        10.58 o
  11  16  -2         25.85         27.20         5.63 o
  12  16  -2        253.94        254.59        17.48 o
  13  16  -2         74.25         82.70         8.35 o
  14  16  -2         34.31         25.39         7.63 o
   1  17  -2         14.23         12.70         7.64 o
   2  17  -2        275.83        312.12         9.92 o
   3  17  -2          2.46          0.37         4.96 o
   4  17  -2        179.05        184.32        10.69 o
   5  17  -2          6.04         10.67         5.32 o
   6  17  -2         11.07         14.80         5.04 o
   7  17  -2        112.32        116.17         7.04 o
   8  17  -2        289.39        266.66         7.79 o
   9  17  -2         47.91         51.13         6.45 o
  10  17  -2         63.10         62.34         7.51 o
  11  17  -2        141.38        136.69         7.45 o
  12  17  -2        523.26        531.83        36.67 o
   0  18  -2        209.04        205.59        13.16 o
   1  18  -2        455.93        477.42        24.91 o
   2  18  -2         43.36         56.18         7.02 o
   3  18  -2         40.76         42.51         5.69 o
   4  18  -2         40.12         34.27         6.92 o
   5  18  -2         23.32         20.82         5.92 o
   6  18  -2         88.48         84.62         7.21 o
   7  18  -2         60.81         65.06         6.55 o
   8  18  -2         14.23         20.87         6.68 o
   9  18  -2          0.08          3.59         6.18 o
  10  18  -2         25.36         23.79         5.96 o
  11  18  -2        155.49        149.50         9.38 o
   1  19  -2         16.22         13.41         8.57 o
   2  19  -2        316.87        326.04         9.88 o
   3  19  -2         21.23         27.33         6.80 o
   4  19  -2        165.66        168.31        11.10 o
   5  19  -2         21.85         27.39         6.03 o
   6  19  -2         92.27         90.03         7.15 o
   7  19  -2        259.24        254.19         8.63 o
   8  19  -2         67.68         69.61         9.18 o
   0  20  -2         28.98         28.89         9.47 o
   1  20  -2          9.71          2.33         8.36 o
   2  20  -2          4.50          4.01         7.18 o
   3  20  -2         27.31         27.21         7.55 o
   4  20  -2        157.16        165.88         7.46 o
   5  20  -2         41.49         35.33         7.45 o
   2   0  -1      55699.85      46940.55      5259.91 o
   4   0  -1      26562.69      23736.05       208.55 o
   6   0  -1      11109.28      10513.32       123.48 o
   8   0  -1       2388.39       2522.13        57.90 o
  10   0  -1       1659.39       1411.05       150.36 o
  12   0  -1         53.00         29.38         9.21 o
  14   0  -1        217.01        223.67        36.63 o
  16   0  -1         37.63         28.54        11.04 o
  18   0  -1        123.37        104.73        11.98 o
  20   0  -1         60.80         65.30         9.42 o
  22   0  -1         95.26         79.66        14.47 o
  24   0  -1        430.08        414.54        17.72 o
   0   1  -1         83.88         80.19        16.89 o
   1   1  -1       2460.74       2422.90        35.89 o
   2   1  -1       3049.73       2938.47       140.90 o
   3   1  -1       5747.07       5418.70       135.72 o
   4   1  -1      15931.14      15658.15       259.58 o
   5   1  -1       1813.00       1794.90        51.32 o
   6   1  -1       3714.17       3904.34       171.74 o
   7   1  -1       4707.07       4169.26       231.72 o
   8   1  -1       1376.56       1419.99        69.14 o
   9   1  -1        583.30        620.29        23.27 o
  10   1  -1       1988.89       2082.95        60.07 o
  11   1  -1        624.44        582.15        39.92 o
  12   1  -1        296.84        322.81        12.92 o
  13   1  -1       1561.79       1416.97        93.80 o
  14   1  -1        555.42        558.49        15.35 o
  15   1  -1       1305.37       1194.38        76.24 o
  16   1  -1        168.10        148.08         8.75 o
  17   1  -1          5.46          7.85         6.35 o
  18   1  -1         88.36         95.48         7.97 o
  19   1  -1         44.47         77.94        16.44 o
  20   1  -1         74.72         75.53         7.25 o
  21   1  -1         31.61         27.40         8.08 o
  22   1  -1         17.37         22.96         8.58 o
  23   1  -1          1.57          7.81         8.42 o
  24   1  -1        172.35        149.51         9.09 o
   1   2  -1        964.59        968.32        23.62 o
   2   2  -1       1886.13       1856.22        28.23 o
   3   2  -1       3347.56       3353.90        68.29 o
   4   2  -1       7722.35       8226.91       506.62 o
   5   2  -1      15530.63      16224.16       507.13 o
   6   2  -1        895.71        826.66        65.66 o
   7   2  -1       8381.42       8533.27       484.79 o
   8   2  -1        134.89        106.65         9.89 o
   9   2  -1        100.29         82.21        11.39 o
  10   2  -1        766.67        813.54        18.24 o
  11   2  -1         83.17        107.22        10.48 o
  12   2  -1        379.65        348.20        28.36 o
  13   2  -1         13.64         20.15         7.83 o
  14   2  -1        303.99        303.32        11.85 o
  15   2  -1        290.71        275.12        18.89 o
  16   2  -1        278.99        261.41        12.02 o
  17   2  -1         53.01         55.03         8.02 o
  18   2  -1         87.34         80.77         6.62 o
  19   2  -1        761.62        769.04        35.08 o
  20   2  -1         72.48         74.25         7.66 o
  21   2  -1        544.72        580.56        26.04 o
  22   2  -1          4.09         14.76         8.40 o
  23   2  -1         62.89         55.45         8.02 o
   0   3  -1         95.75         93.74        13.29 o
   1   3  -1        392.67        408.05        15.94 o
   2   3  -1        455.06        475.13        16.21 o
   3   3  -1       5689.06       5344.85       147.77 o
   4   3  -1       9295.21       8889.71       182.55 o
   5   3  -1        842.10        754.38        49.05 o
   6   3  -1       4496.03       4079.36       255.43 o
   7   3  -1        683.13        658.71        13.98 o
   8   3  -1        966.37        904.88        51.27 o
   9   3  -1       1688.45       1617.35        58.41 o
  10   3  -1        374.53        371.16        12.92 o
  11   3  -1        442.37        424.24        12.39 o
  12   3  -1       1022.88       1085.92        48.73 o
  13   3  -1        151.35        150.27        14.85 o
  14   3  -1        590.00        568.59        22.64 o
  15   3  -1        107.77        109.29        10.33 o
  16   3  -1        111.11         93.93         9.66 o
  17   3  -1        147.68        143.98         8.89 o
  18   3  -1        320.06        330.88        14.75 o
  19   3  -1        271.36        278.33        10.23 o
  20   3  -1         82.49         80.69         7.73 o
  21   3  -1         19.77         24.29         8.44 o
  22   3  -1          2.67         -2.46         6.67 o
  23   3  -1        124.41        112.14         8.67 o
   1   4  -1       1292.91       1165.22        21.23 o
   2   4  -1        435.46        383.35        19.80 o
   3   4  -1        577.20        568.83        14.70 o
   4   4  -1        724.45        692.09        14.78 o
   5   4  -1        777.46        812.42        18.01 o
   6   4  -1       3695.62       3432.72       220.86 o
   7   4  -1        647.62        576.88        39.83 o
   8   4  -1       2613.83       2613.86       175.33 o
   9   4  -1        115.67        121.03         8.54 o
  10   4  -1        987.75       1015.91        35.99 o
  11   4  -1       1038.83       1103.77        53.30 o
  12   4  -1         61.25         56.11         7.34 o
  13   4  -1        416.11        403.89        35.00 o
  14   4  -1         36.87         36.58         9.74 o
  15   4  -1        110.53        117.53        10.37 o
  16   4  -1        246.35        222.63        21.05 o
  17   4  -1        357.85        342.35        12.01 o
  18   4  -1        421.33        413.11        19.46 o
  19   4  -1          0.75          2.15         9.85 o
  20   4  -1        356.15        353.96         9.21 o
  21   4  -1        105.11         93.57        12.11 o
  22   4  -1         70.39         77.13         9.53 o
  23   4  -1          2.39          3.83         8.10 o
   0   5  -1       3864.38       3689.70       135.67 o
   1   5  -1        251.75        235.43         8.27 o
   2   5  -1       3753.20       3654.21       127.26 o
   3   5  -1       1531.52       1551.76        21.71 o
   4   5  -1        281.03        286.60        10.42 o
   5   5  -1        573.21        549.17        12.49 o
   6   5  -1        130.05        119.72         8.65 o
   7   5  -1         44.60         53.23         6.96 o
   8   5  -1         18.97         20.33         8.00 o
   9   5  -1        928.23       1011.46        70.69 o
  10   5  -1        117.93        132.30         8.47 o
  11   5  -1        305.31        284.19         9.57 o
  12   5  -1        288.05        262.67        19.02 o
  13   5  -1        152.54        134.23         9.42 o
  14   5  -1       2003.45       2017.24        74.77 o
  15   5  -1        269.87        258.52        25.54 o
  16   5  -1        240.76        226.58        31.82 o
  17   5  -1         70.83         58.20        10.76 o
  18   5  -1        175.75        170.78        11.26 o
  19   5  -1         86.81         76.70         9.77 o
  20   5  -1         61.41         63.26        10.88 o
  21   5  -1          2.78         13.73        10.60 o
  22   5  -1        215.00        202.56        14.33 o
  23   5  -1         39.80         28.68         8.87 o
   1   6  -1        221.08        182.34         7.23 o
   2   6  -1        197.59        192.26         9.60 o
   3   6  -1       5320.61       5887.71       302.24 o
   4   6  -1        149.88        142.47         8.10 o
   5   6  -1        794.16        763.82        62.76 o
   6   6  -1         52.17         46.79         7.30 o
   7   6  -1        406.93        430.06        15.25 o
   8   6  -1         73.53         66.56         7.21 o
   9   6  -1       1464.81       1467.95        25.92 o
  10   6  -1        980.49       1066.82        44.85 o
  11   6  -1       2054.31       1902.50       136.78 o
  12   6  -1         99.40        111.09         8.53 o
  13   6  -1          9.87          4.61         7.90 o
  14   6  -1        178.21        173.30        12.88 o
  15   6  -1       1050.47       1004.67        58.66 o
  16   6  -1        262.46        256.47        13.77 o
  17   6  -1        833.95        921.05        67.95 o
  18   6  -1         14.33         16.84        11.77 o
  19   6  -1         62.88         59.80         9.80 o
  20   6  -1        118.01        104.30        11.62 o
  21   6  -1        144.47        123.11        11.57 o
  22   6  -1         20.58          7.37        11.14 o
  23   6  -1        118.57        111.37         9.78 o
   0   7  -1        888.25        894.31        50.79 o
   1   7  -1        158.38        176.73         6.65 o
   2   7  -1       1603.81       1722.46        33.17 o
   3   7  -1        687.57        735.57        38.64 o
   4   7  -1       1693.61       1889.47        30.70 o
   5   7  -1       2228.74       2430.24       110.08 o
   6   7  -1        763.54        735.57        38.80 o
   7   7  -1        585.05        582.63        34.45 o
   8   7  -1         21.28         21.46         7.24 o
   9   7  -1       1206.56       1280.43       102.88 o
  10   7  -1        360.83        351.31        11.77 o
  11   7  -1        590.63        607.81        37.95 o
  12   7  -1        758.46        705.42        43.15 o
  13   7  -1        219.54        207.67         8.57 o
  14   7  -1        854.91        870.13        48.01 o
  15   7  -1         99.95         96.65        13.90 o
  16   7  -1          9.12         13.09         8.20 o
  17   7  -1        502.81        499.50        28.48 o
  18   7  -1        145.36        147.25        12.22 o
  19   7  -1         18.79         14.92        10.48 o
  20   7  -1          6.33         11.53         9.01 o
  21   7  -1        145.84        138.48        22.37 o
  22   7  -1          3.37          4.33         8.74 o
   1   8  -1       5296.32       5279.25       307.08 o
   2   8  -1        404.67        402.52        16.88 o
   3   8  -1       5491.92       5191.36       235.08 o
   4   8  -1        428.49        417.03        10.92 o
   5   8  -1       1994.99       2302.93       119.55 o
   6   8  -1       4309.96       4333.05       122.85 o
   7   8  -1        990.30       1030.73        14.29 o
   8   8  -1       1570.86       1527.58       138.74 o
   9   8  -1        229.23        214.94        13.51 o
  10   8  -1        170.08        144.80         8.08 o
  11   8  -1        174.29        167.24         8.91 o
  12   8  -1        156.67        155.57        10.32 o
  13   8  -1         83.89         91.20         7.12 o
  14   8  -1         43.93         44.16         7.83 o
  15   8  -1         13.15         19.52         7.77 o
  16   8  -1        102.78        102.26         8.53 o
  17   8  -1        201.42        193.01        13.47 o
  18   8  -1        222.10        214.01        25.17 o
  19   8  -1         93.10         75.92         9.04 o
  20   8  -1        146.66        149.23         9.61 o
  21   8  -1         38.11         41.18         8.63 o
  22   8  -1         31.96         34.10         8.71 o
   0   9  -1        894.01       1010.05        59.41 o
   1   9  -1        233.21        290.95        11.67 o
   2   9  -1       1520.11       1439.62        62.31 o
   3   9  -1        909.97        886.58        24.61 o
   4   9  -1        489.01        404.20         9.46 o
   5   9  -1        986.23        820.88        53.30 o
   6   9  -1          9.70          7.95         6.97 o
   7   9  -1         33.83         49.22         6.59 o
   8   9  -1         43.68         33.50         7.79 o
   9   9  -1        486.71        470.17        15.57 o
  10   9  -1        410.05        408.93         9.65 o
  11   9  -1        472.82        488.00        14.75 o
  12   9  -1        279.93        271.03         8.69 o
  13   9  -1        364.94        360.30        29.42 o
  14   9  -1        134.86        135.55         7.60 o
  15   9  -1        431.34        459.09        32.66 o
  16   9  -1        156.04        156.39        13.13 o
  17   9  -1         73.28         78.09         8.27 o
  18   9  -1        186.74        169.57        13.73 o
  19   9  -1         32.08         43.10        10.48 o
  20   9  -1        189.00        184.88        10.31 o
  21   9  -1        124.06        119.39        20.06 o
   1  10  -1         72.29         70.65         5.17 o
   2  10  -1        173.61        169.76         6.05 o
   3  10  -1        143.92        146.74         6.31 o
   4  10  -1         26.98         26.17         5.34 o
   5  10  -1        633.65        571.58        27.97 o
   6  10  -1        304.31        285.38         9.04 o
   7  10  -1       2071.19       1899.73       106.46 o
   8  10  -1         42.06         39.73         7.73 o
   9  10  -1        495.15        464.46        20.77 o
  10  10  -1        461.21        426.44        41.11 o
  11  10  -1        150.40        145.70         8.78 o
  12  10  -1        311.98        310.19        20.47 o
  13  10  -1        191.98        173.37         8.44 o
  14  10  -1         64.54         67.42         6.83 o
  15  10  -1         50.67         42.32         6.74 o
  16  10  -1        511.06        523.16        21.49 o
  17  10  -1        429.52        414.25        10.56 o
  18  10  -1         76.90         80.67         8.39 o
  19  10  -1        186.38        195.59         8.89 o
  20  10  -1        151.92        170.23        12.18 o
  21  10  -1          3.66          9.05         7.73 o
   0  11  -1        744.46        699.66        32.13 o
   1  11  -1       3743.45       3767.65       100.56 o
   2  11  -1        400.09        385.61        23.20 o
   3  11  -1         33.62         27.87         4.53 o
   4  11  -1        254.47        247.88        11.55 o
   5  11  -1        423.25        440.40        27.44 o
   6  11  -1         81.67         88.92         6.19 o
   7  11  -1         87.15         97.99         8.30 o
   8  11  -1        113.41        112.46        10.63 o
   9  11  -1         69.51         57.85         7.03 o
  10  11  -1        108.83        108.74         8.14 o
  11  11  -1        103.61         99.06         6.75 o
  12  11  -1        108.23        100.60         7.97 o
  13  11  -1        404.84        367.28        29.15 o
  14  11  -1         42.32         44.44         6.52 o
  15  11  -1        353.14        376.76        35.61 o
  16  11  -1        126.89        139.12        17.89 o
  17  11  -1         64.42         64.05         8.70 o
  18  11  -1         94.57        107.61        14.22 o
  19  11  -1        124.98        111.28         9.77 o
  20  11  -1         10.14         12.06         8.84 o
   1  12  -1         43.37         36.31         5.00 o
   2  12  -1        773.26        752.51        31.77 o
   3  12  -1        388.14        381.12        18.67 o
   4  12  -1        497.86        487.21        25.48 o
   5  12  -1        101.50        100.86         9.82 o
   6  12  -1        229.23        206.36         9.14 o
   7  12  -1        290.68        301.96        12.07 o
   8  12  -1         20.92         19.28         6.55 o
   9  12  -1         30.52         24.66         6.39 o
  10  12  -1        739.05        776.63        40.88 o
  11  12  -1        299.21        304.57        16.36 o
  12  12  -1        595.07        603.34        48.15 o
  13  12  -1         46.72         43.02         7.97 o
  14  12  -1        127.06        122.32         8.54 o
  15  12  -1         91.67         94.72         8.67 o
  16  12  -1        172.70        171.52         9.36 o
  17  12  -1         77.34         78.24         8.95 o
  18  12  -1        119.98        128.78         8.43 o
  19  12  -1         88.69         85.64        13.64 o
   0  13  -1        326.47        343.70        13.54 o
   1  13  -1       2366.61       2302.70       113.76 o
   2  13  -1        669.30        692.24        33.38 o
   3  13  -1        458.42        495.85        27.46 o
   4  13  -1        807.82        828.82        57.01 o
   5  13  -1        380.17        401.52        22.78 o
   6  13  -1        251.63        275.29        11.64 o
   7  13  -1        170.34        174.80         6.45 o
   8  13  -1        691.06        641.01        18.50 o
   9  13  -1         48.49         54.11         6.50 o
  10  13  -1        270.31        293.84        25.67 o
  11  13  -1        135.07        143.37        14.99 o
  12  13  -1          9.28          9.66         7.51 o
  13  13  -1        127.34        137.28         7.89 o
  14  13  -1         94.13         94.34         8.32 o
  15  13  -1         39.65         34.74         6.51 o
  16  13  -1        196.02        182.59        11.15 o
  17  13  -1         24.19         19.04         7.62 o
  18  13  -1        276.81        263.27        17.77 o
  19  13  -1         29.88         26.52        13.29 o
   1  14  -1        258.72        274.35         8.77 o
   2  14  -1       1652.91       1555.21        35.23 o
   3  14  -1         32.10         45.76         5.94 o
   4  14  -1        292.76        276.78         7.09 o
   5  14  -1       1210.16       1143.16        22.74 o
   6  14  -1        873.04        857.46        41.02 o
   7  14  -1        658.68        662.15        29.39 o
   8  14  -1         26.36         31.66         5.90 o
   9  14  -1        106.25        114.68         8.27 o
  10  14  -1        577.72        574.29        27.88 o
  11  14  -1        209.48        197.89        26.87 o
  12  14  -1        185.77        155.86         8.90 o
  13  14  -1         35.83         38.64         6.88 o
  14  14  -1        178.53        171.96        15.74 o
  15  14  -1         65.43         66.50         7.13 o
  16  14  -1        151.90        134.64         9.03 o
  17  14  -1         26.17         23.96         7.91 o
  18  14  -1          4.33          3.55         6.61 o
   0  15  -1        688.50        690.41        44.01 o
   1  15  -1        804.11        779.96        25.12 o
   2  15  -1        149.03        141.24         7.09 o
   3  15  -1        144.35        149.57         6.08 o
   4  15  -1        681.51        703.53        30.30 o
   5  15  -1        541.78        527.56        16.66 o
   6  15  -1        129.35        158.05         8.90 o
   7  15  -1        355.84        323.78         7.71 o
   8  15  -1        445.72        457.09        19.98 o
   9  15  -1         98.32        104.06         9.23 o
  10  15  -1        387.71        431.25        22.08 o
  11  15  -1        277.56        314.25        21.39 o
  12  15  -1         43.64         46.00         6.70 o
  13  15  -1          6.01          7.34         6.85 o
  14  15  -1         71.20         68.55         8.43 o
  15  15  -1         24.91         26.66         7.46 o
  16  15  -1         15.28          9.59         8.08 o
  17  15  -1        186.61        149.44        11.21 o
   1  16  -1        167.83        164.82         6.00 o
   2  16  -1         69.81         73.87         5.62 o
   3  16  -1        425.23        437.60        22.37 o
   4  16  -1        252.28        254.96        14.21 o
   5  16  -1        695.58        762.26        33.75 o
   6  16  -1        915.47        905.20        24.13 o
   7  16  -1        252.08        274.33         6.98 o
   8  16  -1        620.91        642.85        32.33 o
   9  16  -1        423.19        398.17        30.19 o
  10  16  -1         81.75         81.60         7.16 o
  11  16  -1        283.83        265.27         7.93 o
  12  16  -1          4.16         14.20         5.86 o
  13  16  -1        143.41        149.86         9.21 o
  14  16  -1         12.40         10.00         7.11 o
  15  16  -1         25.45         26.65         8.99 o
   0  17  -1        426.20        424.74        13.51 o
   1  17  -1        109.76         96.52         7.74 o
   2  17  -1        182.39        179.02         7.45 o
   3  17  -1        315.07        325.06         9.58 o
   4  17  -1         70.05         71.27         7.95 o
   5  17  -1         16.01         15.53         5.45 o
   6  17  -1        287.23        292.86         9.80 o
   7  17  -1          3.27          5.80         5.91 o
   8  17  -1         60.74         62.03         6.71 o
   9  17  -1         18.06         24.59         6.52 o
  10  17  -1         99.27        102.94         6.56 o
  11  17  -1         89.00         84.85         6.65 o
  12  17  -1        243.33        246.67        16.88 o
  13  17  -1        130.91        115.19         7.89 o
  14  17  -1        296.54        304.83        18.41 o
   1  18  -1        126.86        119.40         7.26 o
   2  18  -1         58.95         56.19         7.40 o
   3  18  -1        215.25        202.36         7.12 o
   4  18  -1         85.24         80.74         6.20 o
   5  18  -1         33.74         35.92         5.75 o
   6  18  -1          5.85          4.05         5.26 o
   7  18  -1         92.37         95.68         6.94 o
   8  18  -1        121.71        107.79         7.42 o
   9  18  -1        160.21        141.77         7.47 o
  10  18  -1         31.55         33.90         6.06 o
  11  18  -1        301.62        295.19        16.63 o
  12  18  -1          3.06         11.32         7.11 o
   0  19  -1        725.45        804.04        39.29 o
   1  19  -1         21.44         28.46         7.21 o
   2  19  -1         83.74         87.26         7.18 o
   3  19  -1        118.81        123.65         8.94 o
   4  19  -1        290.65        304.88         8.26 o
   5  19  -1        343.79        325.37        11.38 o
   6  19  -1         47.02         52.56         6.15 o
   7  19  -1         23.92         24.84         5.40 o
   8  19  -1         94.87         89.52         9.55 o
   9  19  -1         93.10         98.28         6.48 o
  10  19  -1          2.21          3.18         6.21 o
   1  20  -1         27.07         17.54         7.04 o
   2  20  -1         55.89         59.53         8.35 o
   3  20  -1         38.97         32.81         7.42 o
   4  20  -1         39.66         40.85         6.24 o
   5  20  -1         39.70         38.30         6.02 o
   6  20  -1        194.19        211.33         8.76 o
   7  20  -1        150.70        140.73         9.44 o
   8  20  -1        259.91        266.24        16.74 o
   0  21  -1          5.98         20.28        11.63 o
   1  21  -1          1.07          4.01         6.56 o
   2  21  -1         71.44         65.98         7.60 o
   3  21  -1        120.69        106.15         8.04 o
   2   0   0        200.28        285.36        46.08 o
   6   0   0         72.09        125.45        18.50 o
   8   0   0        966.68        985.61        75.72 o
  10   0   0         50.41         95.20        13.39 o
  12   0   0       4771.16       5166.45       225.84 o
  14   0   0        264.76        303.74        13.52 o
  16   0   0        105.84        131.26         8.43 o
  18   0   0        464.79        629.98        71.90 o
  20   0   0        172.87        197.20        10.56 o
  22   0   0         98.91        110.69        10.47 o
  24   0   0         39.11         25.33        12.63 o
   2   1   0         21.82         15.49        11.75 o
   3   1   0         17.27          6.07        10.39 o
   4   1   0      10247.51      10028.06       368.70 o
   5   1   0       1686.30       1890.35       120.89 o
   6   1   0         31.10         31.67         9.36 o
   7   1   0          1.99          2.81         6.96 o
   8   1   0       4293.11       4720.58       328.14 o
   9   1   0        213.91        205.53        12.05 o
  10   1   0         79.52         79.90         7.56 o
  11   1   0       1239.27       1330.95       109.11 o
  12   1   0       1439.65       1507.76        63.23 o
  13   1   0        516.34        471.12        21.75 o
  14   1   0         18.26         32.44         6.22 o
  15   1   0        237.50        225.13        14.50 o
  16   1   0        316.20        339.57         7.27 o
  17   1   0        550.67        597.39        38.18 o
  18   1   0          0.13          6.13         5.62 o
  19   1   0         93.11        102.55         6.24 o
  20   1   0          3.47          9.03         6.67 o
  21   1   0         45.13         50.10         6.76 o
  22   1   0        261.77        276.78        12.15 o
  23   1   0         20.46         19.36         6.42 o
  24   1   0        142.50        109.67         9.90 o
   0   2   0       7727.94       7006.85       353.44 o
   1   2   0         22.57         18.69         9.50 o
   2   2   0        556.49        505.08        19.52 o
   3   2   0       8865.51       8285.73       260.34 o
   4   2   0       1427.41       1296.46        41.35 o
   5   2   0        157.84        124.84         9.05 o
   6   2   0       1829.21       1569.63       106.70 o
   7   2   0        275.98        326.75        21.14 o
   8   2   0        908.78        895.00        49.57 o
   9   2   0       1666.13       1628.12        86.07 o
  10   2   0        259.21        306.25        25.97 o
  11   2   0       3493.13       4018.74       249.80 o
  12   2   0        627.35        611.99        48.85 o
  13   2   0        402.38        463.16        42.76 o
  14   2   0        472.25        563.41        32.04 o
  15   2   0        227.74        203.17         9.33 o
  16   2   0        521.92        586.26        33.03 o
  17   2   0        755.84        684.13        10.66 o
  18   2   0        211.14        245.90        10.24 o
  19   2   0        495.72        506.65        16.57 o
  20   2   0         57.43         66.87         5.69 o
  21   2   0        256.05        237.36        14.77 o
  22   2   0          1.42          9.60         6.14 o
  23   2   0        401.39        357.41        20.25 o
  24   2   0         70.72         73.99        12.24 o
   1   3   0         11.25          6.84         8.36 o
   2   3   0       3188.30       3072.02        70.08 o
   3   3   0       6072.39       5618.41        81.04 o
   4   3   0       1222.34       1120.02        33.75 o
   5   3   0       1660.87       1549.11        45.63 o
   6   3   0       2667.00       2415.44        80.15 o
   7   3   0       1337.03       1322.52        49.06 o
   8   3   0        866.22        800.65        33.88 o
   9   3   0        563.32        590.00        27.87 o
  10   3   0        295.03        336.23        19.38 o
  11   3   0         85.20         71.21         6.83 o
  12   3   0        242.86        253.80         9.89 o
  13   3   0        528.93        553.38        17.23 o
  14   3   0        632.41        646.09        14.87 o
  15   3   0          0.76          4.36         5.19 o
  16   3   0        143.23        158.73         9.98 o
  17   3   0        612.33        612.68        13.35 o
  18   3   0        269.05        256.63        10.77 o
  19   3   0        262.78        277.38         8.98 o
  20   3   0         26.22         24.72         6.04 o
  21   3   0        656.76        639.46         9.51 o
  22   3   0          5.30         11.55         6.19 o
  23   3   0         12.70          9.28         7.76 o
  24   3   0         39.95         40.31         7.25 o
   0   4   0       2728.41       2348.75       220.22 o
   1   4   0         25.83         23.12         6.89 o
   2   4   0        289.92        250.50        11.01 o
   3   4   0       2153.55       1664.84        93.17 o
   4   4   0        636.60        637.97        41.84 o
   5   4   0         26.93         23.90         6.33 o
   6   4   0        633.10        619.06        27.43 o
   7   4   0         99.74         80.96         7.42 o
   8   4   0         63.61         54.84         6.43 o
   9   4   0       3401.76       3553.97        99.26 o
  10   4   0        397.68        343.09        16.07 o
  11   4   0         27.15         28.51         5.05 o
  12   4   0       1255.41       1350.46        43.99 o
  13   4   0       1099.01       1046.57        44.75 o
  14   4   0        190.86        214.04         8.52 o
  15   4   0         43.50         43.24         6.20 o
  16   4   0        301.97        299.01        17.60 o
  17   4   0        101.90         97.65         6.98 o
  18   4   0        271.19        256.74         7.93 o
  19   4   0         29.13         28.66         7.49 o
  20   4   0         79.62         80.25         7.06 o
  21   4   0         41.96         39.81         5.64 o
  22   4   0        272.37        249.46         9.34 o
  23   4   0          2.80          4.15         6.38 o
   1   5   0          1.83          4.33         6.37 o
   2   5   0       3127.16       2762.77       105.82 o
   3   5   0         94.49         87.98         7.08 o
   4   5   0        198.35        166.25         8.20 o
   5   5   0        392.12        354.46         9.42 o
   6   5   0        654.71        602.11        29.86 o
   7   5   0       5360.50       5334.78       196.60 o
   8   5   0        183.23        184.17         7.71 o
   9   5   0       1983.52       1903.38        58.40 o
  10   5   0       1131.50       1048.38        20.39 o
  11   5   0        248.25        271.30        10.01 o
  12   5   0        788.37        728.39        13.00 o
  13   5   0         44.92         51.17         6.40 o
  14   5   0        151.07        154.21         7.29 o
  15   5   0          0.75          2.19         7.20 o
  16   5   0        415.09        429.59        10.76 o
  17   5   0        413.03        456.08        14.47 o
  18   5   0        738.53        761.59        21.46 o
  19   5   0         35.14         38.80         6.41 o
  20   5   0         38.60         36.89         6.55 o
  21   5   0         37.87         37.46         7.15 o
  22   5   0         11.36         17.58         6.66 o
  23   5   0          0.31         11.16         7.07 o
   0   6   0         19.69         20.80         6.62 o
   1   6   0       9601.81       8647.94       337.50 o
   2   6   0         59.46         65.93         5.83 o
   3   6   0       1842.65       1900.40        60.55 o
   4   6   0        513.06        503.58        18.17 o
   5   6   0        694.85        639.90        15.43 o
   6   6   0         68.95         58.50         6.55 o
   7   6   0          2.08         10.39        11.61 o
   8   6   0        943.46        988.71        28.84 o
   9   6   0        667.06        602.77        35.74 o
  10   6   0        446.80        447.40        15.87 o
  11   6   0       1501.21       1452.48        44.04 o
  12   6   0         78.74         85.55         6.70 o
  13   6   0        878.16        855.84        10.48 o
  14   6   0         10.57         11.12         5.58 o
  15   6   0       1198.83       1180.67        64.61 o
  16   6   0         33.90         35.49         6.90 o
  17   6   0         41.53         39.74         6.21 o
  18   6   0         60.82         67.13         6.46 o
  19   6   0          0.53          0.65         5.84 o
  20   6   0         57.60         49.96         7.28 o
  21   6   0        436.59        410.61        33.17 o
  22   6   0         31.90         17.68         8.07 o
  23   6   0        128.06        108.99         8.75 o
   1   7   0        137.67        144.57         6.50 o
   2   7   0       4784.06       4140.82       113.86 o
   3   7   0        512.35        450.83         9.52 o
   4   7   0        840.49        783.07        11.36 o
   5   7   0         18.34         40.91         5.96 o
   6   7   0        502.48        539.45        20.73 o
   7   7   0       6957.66       7257.91       341.65 o
   8   7   0        203.92        224.38         6.79 o
   9   7   0        334.51        298.28        17.32 o
  10   7   0        665.14        609.95        15.02 o
  11   7   0        111.46        121.60         5.90 o
  12   7   0        613.63        604.34        23.69 o
  13   7   0        372.29        386.06         8.94 o
  14   7   0         63.35         61.69         5.90 o
  15   7   0          0.75          4.56         6.27 o
  16   7   0        166.70        159.56         6.73 o
  17   7   0         85.47         82.77         8.04 o
  18   7   0          5.73         10.95         6.96 o
  19   7   0        761.80        828.91        40.06 o
  20   7   0         20.97         23.78         9.68 o
  21   7   0          9.76          9.98         8.11 o
  22   7   0         11.08         14.95        10.67 o
  23   7   0         10.96         13.59         8.58 o
   0   8   0       1222.85       1161.42        29.50 o
   1   8   0        792.66        838.79        44.97 o
   2   8   0        767.75        716.45         9.76 o
   3   8   0        481.13        505.62        25.53 o
   4   8   0       2472.13       2226.55        67.94 o
   5   8   0       6329.70       6469.27       111.72 o
   6   8   0       1855.66       1939.04        38.93 o
   7   8   0        989.33       1061.12        24.93 o
   8   8   0       1673.69       1701.08        25.09 o
   9   8   0         40.33         37.21         5.55 o
  10   8   0       1676.45       1632.38        46.32 o
  11   8   0        340.04        346.92        22.03 o
  12   8   0        253.06        240.09        13.88 o
  13   8   0        227.43        238.83         8.98 o
  14   8   0         86.31        102.02         6.16 o
  15   8   0         80.32         61.48         6.04 o
  16   8   0        132.96        145.45         7.79 o
  17   8   0         83.11         86.16         6.53 o
  18   8   0        268.95        287.89        20.76 o
  19   8   0          0.61         -1.97         8.61 o
  20   8   0         50.61         41.56         9.11 o
  21   8   0         10.18          4.30        10.38 o
  22   8   0          0.95         10.14        10.62 o
   1   9   0        674.25        652.24        13.83 o
   2   9   0          8.09          5.85         5.57 o
   3   9   0       1033.59        994.12        31.10 o
   4   9   0       1900.33       1834.38        37.58 o
   5   9   0        187.25        183.36         6.49 o
   6   9   0        798.31        753.21        13.29 o
   7   9   0          4.46          7.34         6.07 o
   8   9   0        578.01        574.81         9.27 o
   9   9   0       1872.76       1881.27       121.43 o
  10   9   0        268.33        292.54        14.70 o
  11   9   0         92.04         91.73         5.93 o
  12   9   0         71.82         73.23         5.84 o
  13   9   0         97.05        107.16         5.96 o
  14   9   0          1.40         -0.86         4.84 o
  15   9   0         62.69         64.39         6.04 o
  16   9   0         41.18         43.50         8.55 o
  17   9   0        405.92        404.20        18.48 o
  18   9   0          0.45          7.31         5.91 o
  19   9   0         44.54         35.70         7.60 o
  20   9   0         68.30         64.79        12.49 o
  21   9   0        331.14        257.88        33.77 o
  22   9   0        488.18        423.13        67.98 o
   0  10   0        130.40        136.08        10.54 o
   1  10   0        294.25        285.05        16.16 o
   2  10   0        171.14        164.87         6.16 o
   3  10   0        388.88        365.56        14.05 o
   4  10   0         87.89         75.48         4.94 o
   5  10   0        126.23        123.22         5.43 o
   6  10   0        312.82        343.46         9.74 o
   7  10   0          0.56          7.15         5.66 o
   8  10   0        599.42        574.56        17.09 o
   9  10   0        307.12        313.86        12.18 o
  10  10   0          5.64         23.32         5.20 o
  11  10   0        124.74        120.13         5.88 o
  12  10   0          3.66          4.82         5.13 o
  13  10   0        303.61        328.58         7.64 o
  14  10   0        397.96        362.55         8.68 o
  15  10   0        111.83        109.66         8.89 o
  16  10   0        269.19        243.69        12.54 o
  17  10   0        218.65        228.17        10.61 o
  18  10   0        172.72        181.46        15.44 o
  19  10   0         13.74         13.78         7.84 o
  20  10   0         53.83         48.05        10.27 o
  21  10   0         71.11         66.31        12.70 o
   1  11   0       1668.20       1723.21        45.42 o
   2  11   0        472.42        529.89        11.46 o
   3  11   0       2604.98       2525.49       134.60 o
   4  11   0         53.99         59.75         4.98 o
   5  11   0          8.55         11.56         4.87 o
   6  11   0        925.19        899.21        36.86 o
   7  11   0        190.40        198.16         7.21 o
   8  11   0        109.80        119.57         6.63 o
   9  11   0        349.02        343.60         8.76 o
  10  11   0        100.90         96.11         6.57 o
  11  11   0        706.53        666.30        30.19 o
  12  11   0         21.00         29.13         5.35 o
  13  11   0         14.81         14.27         5.82 o
  14  11   0         14.99          9.56         5.16 o
  15  11   0        313.62        313.46        19.27 o
  16  11   0          0.47          4.87         5.80 o
  17  11   0         53.13         68.55        10.17 o
  18  11   0          7.78         14.66         6.41 o
  19  11   0         92.41         87.45        16.16 o
  20  11   0        160.31        157.85        30.13 o
   0  12   0       1766.02       1702.19        57.07 o
   1  12   0          1.44          7.60         4.37 o
   2  12   0        772.78        768.72        17.66 o
   3  12   0         24.53         26.97         4.49 o
   4  12   0        186.54        190.75        10.98 o
   5  12   0         11.02         21.29         4.76 o
   6  12   0          7.40          7.45         5.27 o
   7  12   0         20.26         22.02         4.85 o
   8  12   0        331.74        313.42         7.40 o
   9  12   0        269.04        311.65        10.37 o
  10  12   0         16.30         17.54         5.88 o
  11  12   0         25.23         22.69         6.34 o
  12  12   0       1186.38       1236.23        59.94 o
  13  12   0        213.28        192.20         9.70 o
  14  12   0        748.48        811.31        99.04 o
  15  12   0         27.69         26.08         5.93 o
  16  12   0         10.97         12.66         6.52 o
  17  12   0         23.72         18.65         6.90 o
  18  12   0         98.73         77.25         8.65 o
  19  12   0          4.75          0.12         7.11 o
  20  12   0          0.00          7.56         7.66 o
   1  13   0       1288.88       1270.41        38.09 o
   2  13   0          7.52          9.81         5.04 o
   3  13   0       2610.08       2757.44        76.47 o
   4  13   0       1083.80       1005.61        44.32 o
   5  13   0        231.99        227.14         9.91 o
   6  13   0        181.12        193.12         7.00 o
   7  13   0         16.36         21.58         5.58 o
   8  13   0        841.36        840.95        27.52 o
   9  13   0         63.32         53.62         5.07 o
  10  13   0          4.81          9.42         5.71 o
  11  13   0          1.39          6.67         6.10 o
  12  13   0        505.22        516.28        49.14 o
  13  13   0         88.88         88.43         8.73 o
  14  13   0        222.70        224.49        23.26 o
  15  13   0         12.25         22.16         6.20 o
  16  13   0        241.29        191.68        18.04 o
  17  13   0         91.38         89.39        15.08 o
  18  13   0          0.81          5.21         7.55 o
  19  13   0         99.89        100.96         8.28 o
   0  14   0        107.43        118.29        10.34 o
   1  14   0        329.17        333.80         6.65 o
   2  14   0          0.52          2.23         5.30 o
   3  14   0        897.36        933.48        37.75 o
   4  14   0       1586.41       1695.27        32.64 o
   5  14   0        158.02        164.64         5.92 o
   6  14   0          1.67          3.14         4.20 o
   7  14   0          0.03          7.37         5.57 o
   8  14   0        739.85        752.79        31.16 o
   9  14   0        293.77        285.55         9.40 o
  10  14   0          8.58         17.80         5.25 o
  11  14   0         46.13         58.93         5.89 o
  12  14   0         41.75         43.32         5.55 o
  13  14   0        311.28        293.64         9.33 o
  14  14   0         86.77         91.12         9.92 o
  15  14   0        223.90        217.73        13.44 o
  16  14   0         74.58         84.83         7.74 o
  17  14   0          7.54         13.66         7.08 o
  18  14   0         52.43         60.88        10.99 o
   1  15   0       4228.15       4368.06       177.69 o
   2  15   0        705.49        776.08        10.30 o
   3  15   0        685.42        751.17        17.45 o
   4  15   0        266.50        280.49        16.53 o
   5  15   0        483.85        527.05        13.70 o
   6  15   0       2749.91       2829.57        89.43 o
   7  15   0        462.08        510.93        24.64 o
   8  15   0          4.01          3.38         5.64 o
   9  15   0        883.92        909.87        24.40 o
  10  15   0          3.32          7.01         5.64 o
  11  15   0         87.43         96.52         6.79 o
  12  15   0         55.92         61.34         6.05 o
  13  15   0        123.45        112.73         8.10 o
  14  15   0          6.41          7.59         6.08 o
  15  15   0        139.30        124.80         7.80 o
  16  15   0          3.14         12.15         7.02 o
  17  15   0         24.98         22.47         7.11 o
   0  16   0        696.25        730.44        44.61 o
   1  16   0        923.61        938.67        31.89 o
   2  16   0        859.20        907.02        38.03 o
   3  16   0         29.37         34.95         5.98 o
   4  16   0        518.60        553.21        25.10 o
   5  16   0        763.38        771.96        26.39 o
   6  16   0          3.03         11.39         5.88 o
   7  16   0         29.14         31.04         5.48 o
   8  16   0        224.29        256.53         8.15 o
   9  16   0        120.23        141.82         7.36 o
  10  16   0        309.39        337.90        12.89 o
  11  16   0        192.43        189.83         7.26 o
  12  16   0          5.88          7.27         6.45 o
  13  16   0         97.11         99.79         7.18 o
  14  16   0        139.79        131.10         7.42 o
  15  16   0        124.68        111.57         6.99 o
  16  16   0         32.31         33.53         7.43 o
   1  17   0        195.85        227.41        10.66 o
   2  17   0         51.25         72.48         5.58 o
   3  17   0         34.80         32.28         5.13 o
   4  17   0        146.73        162.68         5.35 o
   5  17   0        152.24        172.29        10.71 o
   6  17   0          0.57          5.61         4.10 o
   7  17   0         30.77         30.00         5.34 o
   8  17   0          5.32          8.47         5.38 o
   9  17   0         20.04         19.70         5.72 o
  10  17   0        659.87        603.79        10.57 o
  11  17   0         20.21         20.44         6.01 o
  12  17   0          9.98         15.88         5.10 o
  13  17   0          5.24          6.20         6.30 o
  14  17   0          8.03          2.62         5.75 o
   0  18   0         87.76         69.93         9.93 o
   1  18   0        189.81        199.48         7.59 o
   2  18   0         12.96         15.85         5.25 o
   3  18   0          5.90          8.06         5.72 o
   4  18   0          8.64          9.88         5.52 o
   5  18   0          5.63         12.63         5.57 o
   6  18   0         26.46         39.10         5.02 o
   7  18   0          3.04          8.35         6.05 o
   8  18   0         96.48         96.80         6.21 o
   9  18   0         29.72         26.84         6.32 o
  10  18   0         48.14         43.25         5.32 o
  11  18   0         10.67          9.73         6.23 o
  12  18   0         61.87         62.38         7.21 o
  13  18   0        876.26        835.88        68.05 o
   1  19   0         33.13         40.20         6.36 o
   2  19   0        526.41        529.16        12.54 o
   3  19   0         17.04         21.73         4.91 o
   4  19   0        103.60        110.77         6.76 o
   5  19   0        123.86        141.44         9.94 o
   6  19   0         28.06         23.82         5.23 o
   7  19   0        280.74        295.56        11.91 o
   8  19   0         31.72         33.97         5.22 o
   9  19   0         90.73         95.58         6.06 o
  10  19   0         42.11         45.68         6.82 o
  11  19   0         17.42         14.09         6.12 o
   0  20   0         46.07         49.72        10.36 o
   1  20   0         21.17         20.20         6.78 o
   2  20   0         83.03         88.11         6.66 o
   3  20   0          9.96         13.65         7.16 o
   4  20   0        248.23        257.94        13.00 o
   5  20   0        124.75        117.17         5.95 o
   6  20   0        133.36        147.17         8.51 o
   7  20   0         16.44         10.07         5.17 o
   8  20   0        112.73        120.97        10.55 o
   1  21   0         42.35         40.10         7.86 o
   2  21   0        136.61        143.65        17.74 o
   3  21   0         15.84         27.76         7.79 o
   4  21   0        109.13        114.05        10.70 o
   5  21   0        280.81        293.99        10.23 o
   2   0   1      55648.20      57308.22      2159.38 o
   4   0   1      26215.09      24467.46       196.15 o
   6   0   1      11139.34      10507.20       558.73 o
   8   0   1       2356.19       2378.85       230.40 o
  10   0   1       1618.29       1838.42        77.81 o
  12   0   1         56.52         45.84         8.67 o
  14   0   1        216.44        263.74        10.84 o
  16   0   1         43.32         61.76         8.92 o
  18   0   1        134.47        175.16        15.11 o
  20   0   1         59.37         61.52         9.43 o
  22   0   1         95.05        105.99        18.44 o
  24   0   1        428.07        445.82        84.89 o
   0   1   1         93.42         78.47        25.21 o
   1   1   1       2627.24       2650.85        43.90 o
   2   1   1       3066.23       3004.70        53.42 o
   3   1   1       5741.14       5588.22       174.30 o
   4   1   1      15752.34      13855.76       809.34 o
   5   1   1       1859.11       1800.59       161.71 o
   6   1   1       3742.54       4291.68       277.21 o
   7   1   1       4720.13       4797.67       153.59 o
   8   1   1       1366.24       1720.64        28.26 o
   9   1   1        602.66        624.19        44.21 o
  10   1   1       2044.51       2314.21       100.01 o
  11   1   1        644.38        765.86        20.34 o
  12   1   1        280.11        314.94        13.03 o
  13   1   1       1581.47       1762.55        46.85 o
  14   1   1        550.31        648.77        16.34 o
  15   1   1       1290.20       1487.89        87.89 o
  16   1   1        163.48        183.90         6.58 o
  17   1   1          5.61          9.58         5.80 o
  18   1   1         94.89        100.57         6.07 o
  19   1   1         43.54         51.13         6.45 o
  20   1   1         74.34         79.52         6.52 o
  21   1   1         31.54         28.74         6.15 o
  22   1   1         18.57         18.40         6.66 o
  23   1   1          1.60          5.56         6.93 o
  24   1   1        175.72        172.17        12.11 o
   1   2   1        970.30        974.42        25.94 o
   2   2   1       1812.27       1769.87        47.80 o
   3   2   1       3370.05       3003.12       135.88 o
   4   2   1       7763.98       7983.26       187.78 o
   5   2   1      15653.41      14554.27       495.46 o
   6   2   1        860.70        747.26        22.95 o
   7   2   1       8187.44       8211.91       229.15 o
   8   2   1        134.24        109.83         7.65 o
   9   2   1        110.67         87.55         7.07 o
  10   2   1        749.09        908.93        41.56 o
  11   2   1         83.30        114.64         6.98 o
  12   2   1        387.29        405.56        12.14 o
  13   2   1         13.51         16.10         5.29 o
  14   2   1        300.01        332.51        14.97 o
  15   2   1        288.35        337.63        11.36 o
  16   2   1        273.57        291.72        13.92 o
  17   2   1         53.77         59.77         6.20 o
  18   2   1         87.55         84.82         6.17 o
  19   2   1        738.17        828.58        45.97 o
  20   2   1         71.06         76.79         7.88 o
  21   2   1        556.49        580.27        21.64 o
  22   2   1          4.31          5.48         6.70 o
  23   2   1         66.57         75.30         7.88 o
   0   3   1         94.72         90.75        16.77 o
   1   3   1        398.49        379.55        13.34 o
   2   3   1        448.32        435.46        15.48 o
   3   3   1       5701.84       4881.71       261.20 o
   4   3   1       9408.60       8763.84       197.49 o
   5   3   1        812.09        752.13        22.61 o
   6   3   1       4511.78       4437.04       192.62 o
   7   3   1        676.18        609.37        26.29 o
   8   3   1        992.35        876.05        45.42 o
   9   3   1       1688.39       1756.60        67.48 o
  10   3   1        362.20        363.93        12.05 o
  11   3   1        442.36        502.31        32.15 o
  12   3   1       1030.84       1142.96        36.48 o
  13   3   1        155.90        152.92         7.92 o
  14   3   1        590.25        648.09        28.12 o
  15   3   1        100.74        110.05         6.57 o
  16   3   1        110.65        118.04         6.41 o
  17   3   1        152.03        167.55         9.34 o
  18   3   1        337.67        391.30        19.98 o
  19   3   1        273.39        271.23         9.56 o
  20   3   1         81.78         90.60         6.99 o
  21   3   1         20.83         23.43         6.16 o
  22   3   1          3.17          6.82         6.79 o
  23   3   1        124.40        119.79         7.09 o
   1   4   1       1334.75       1173.53        31.98 o
   2   4   1        435.12        428.33        12.01 o
   3   4   1        599.18        545.42        22.52 o
   4   4   1        687.61        677.89        36.17 o
   5   4   1        763.98        754.43        26.82 o
   6   4   1       3775.36       3352.01        88.91 o
   7   4   1        665.75        629.18        13.96 o
   8   4   1       2629.06       2696.71        90.36 o
   9   4   1        115.07        111.88         6.18 o
  10   4   1        994.66       1132.79        49.58 o
  11   4   1       1058.29       1055.02        57.71 o
  12   4   1         61.59         63.24         6.41 o
  13   4   1        409.43        444.03        14.57 o
  14   4   1         36.92         33.79         7.00 o
  15   4   1        108.26        119.17         7.64 o
  16   4   1        243.66        272.40         7.99 o
  17   4   1        348.71        387.47        27.52 o
  18   4   1        420.75        437.37        22.41 o
  19   4   1          0.64         10.95         5.42 o
  20   4   1        366.32        374.07        10.69 o
  21   4   1        101.62         96.35         6.33 o
  22   4   1         66.58         69.57         6.89 o
  23   4   1          2.13          1.45         5.85 o
   0   5   1       3926.30       3582.58       232.42 o
   1   5   1        246.98        241.13         9.38 o
   2   5   1       3814.85       3649.52       100.58 o
   3   5   1       1523.79       1422.68        70.48 o
   4   5   1        285.03        288.69        16.27 o
   5   5   1        560.58        505.92        32.06 o
   6   5   1        137.50        143.58         7.87 o
   7   5   1         43.23         50.09         6.10 o
   8   5   1         21.60         19.37         5.91 o
   9   5   1        939.88        996.43        33.03 o
  10   5   1        118.50        132.94         9.00 o
  11   5   1        304.29        304.13         9.82 o
  12   5   1        294.28        266.54         9.79 o
  13   5   1        146.56        147.49        12.68 o
  14   5   1       1986.79       1945.95       106.92 o
  15   5   1        277.23        282.74        11.43 o
  16   5   1        239.81        256.53         7.49 o
  17   5   1         65.43         61.68         7.46 o
  18   5   1        173.21        177.03        18.18 o
  19   5   1         85.63         76.81         8.00 o
  20   5   1         61.34         56.68         5.65 o
  21   5   1          2.46          1.74         5.64 o
  22   5   1        215.49        205.04         8.25 o
  23   5   1         38.59         25.01         6.30 o
   1   6   1        219.15        179.28        12.64 o
   2   6   1        199.78        197.91         7.46 o
   3   6   1       5246.30       5208.83       235.46 o
   4   6   1        150.04        135.10         7.11 o
   5   6   1        790.37        790.30        44.65 o
   6   6   1         52.66         41.45         6.31 o
   7   6   1        401.12        370.21        13.49 o
   8   6   1         76.30         69.94         6.40 o
   9   6   1       1484.86       1394.84        55.89 o
  10   6   1        981.99        946.21        43.81 o
  11   6   1       2009.94       2018.68        73.17 o
  12   6   1         99.54        116.76         6.60 o
  13   6   1         10.09         10.74         4.98 o
  14   6   1        179.44        186.66         7.12 o
  15   6   1       1035.07       1135.66        21.70 o
  16   6   1        261.47        277.63        23.98 o
  17   6   1        869.02        984.95        35.85 o
  18   6   1         14.33         18.36         6.64 o
  19   6   1         58.82         59.45         6.85 o
  20   6   1        117.61        119.50         7.28 o
  21   6   1        142.62        137.07         7.10 o
  22   6   1         20.12         21.28         6.37 o
  23   6   1        115.69        102.06         7.64 o
   0   7   1        792.42        788.57        78.43 o
   1   7   1        146.51        154.91         8.63 o
   2   7   1       1554.99       1577.22        35.85 o
   3   7   1        658.41        726.04        11.54 o
   4   7   1       1668.94       1759.57        51.09 o
   5   7   1       2229.89       2461.83       162.05 o
   6   7   1        756.63        821.01        37.89 o
   7   7   1        583.91        553.12        34.16 o
   8   7   1         17.83         15.63         6.30 o
   9   7   1       1234.84       1272.21        57.82 o
  10   7   1        361.46        388.09        16.84 o
  11   7   1        566.85        625.62        17.84 o
  12   7   1        771.17        776.16        24.12 o
  13   7   1        230.94        232.62        13.81 o
  14   7   1        869.04        872.32        20.35 o
  15   7   1         94.90         98.28         6.49 o
  16   7   1          7.89         15.25         7.50 o
  17   7   1        500.32        531.66        17.26 o
  18   7   1        148.59        164.28         8.96 o
  19   7   1         19.85         20.63         6.84 o
  20   7   1          6.52          4.85         7.16 o
  21   7   1        146.77        143.57         9.57 o
  22   7   1          3.28          4.82         8.04 o
   1   8   1       5291.64       6028.12        87.99 o
   2   8   1        399.51        403.85        18.75 o
   3   8   1       5545.59       5819.25       237.91 o
   4   8   1        413.58        381.87        13.92 o
   5   8   1       2004.05       1931.56        53.51 o
   6   8   1       4303.09       4593.27       166.98 o
   7   8   1        980.19        973.80        24.65 o
   8   8   1       1570.20       1549.10        41.48 o
   9   8   1        227.47        217.16         6.70 o
  10   8   1        161.35        184.91        11.93 o
  11   8   1        170.87        172.98         8.85 o
  12   8   1        155.98        161.57         9.31 o
  13   8   1         84.91         80.39         5.55 o
  14   8   1         43.93         44.87         5.14 o
  15   8   1         15.17         19.49         5.45 o
  16   8   1        101.26        108.36         5.53 o
  17   8   1        196.46        206.09         7.68 o
  18   8   1        221.50        233.95        14.84 o
  19   8   1         89.00         79.10         8.05 o
  20   8   1        154.04        154.58         9.72 o
  21   8   1         39.49         38.89         8.20 o
  22   8   1         28.55         32.09         8.53 o
   0   9   1        880.60        912.08        36.46 o
   1   9   1        230.77        295.68        12.32 o
   2   9   1       1525.46       1575.03        44.65 o
   3   9   1        931.26        920.88        29.81 o
   4   9   1        499.87        458.44        15.28 o
   5   9   1        953.68        853.01        33.39 o
   6   9   1         10.93          7.52         4.20 o
   7   9   1         34.47         43.20         5.78 o
   8   9   1         43.70         32.89         5.83 o
   9   9   1        462.07        444.58        37.43 o
  10   9   1        420.39        423.15        14.55 o
  11   9   1        490.86        518.73        27.77 o
  12   9   1        275.78        268.30         8.34 o
  13   9   1        365.25        362.31        14.58 o
  14   9   1        134.17        151.64         7.64 o
  15   9   1        434.37        468.24        20.89 o
  16   9   1        168.79        171.50        10.47 o
  17   9   1         72.48         82.91         6.10 o
  18   9   1        178.42        211.30        19.76 o
  19   9   1         34.25         47.14         9.47 o
  20   9   1        187.83        181.80         9.04 o
  21   9   1        120.60        115.23         8.40 o
   1  10   1         72.17         68.33         5.40 o
   2  10   1        188.18        181.95         6.89 o
   3  10   1        151.99        150.71         6.78 o
   4  10   1         25.16         26.55         4.89 o
   5  10   1        627.77        559.43        24.09 o
   6  10   1        312.03        281.07         8.13 o
   7  10   1       2077.81       1921.04        70.71 o
   8  10   1         41.73         35.67         5.49 o
   9  10   1        510.18        461.71        21.83 o
  10  10   1        466.63        437.41        17.11 o
  11  10   1        154.04        138.26         6.20 o
  12  10   1        307.64        303.44        12.74 o
  13  10   1        191.17        194.86         8.02 o
  14  10   1         63.90         68.92         5.67 o
  15  10   1         51.09         53.12         5.99 o
  16  10   1        516.05        503.09        16.28 o
  17  10   1        423.79        420.14        12.56 o
  18  10   1         76.94         76.64         6.76 o
  19  10   1        190.45        191.60        15.78 o
  20  10   1        151.98        140.36         8.87 o
  21  10   1          3.34          2.01         7.63 o
   0  11   1        763.13        787.15        54.08 o
   1  11   1       3790.11       3632.60        58.40 o
   2  11   1        389.57        360.25        14.16 o
   3  11   1         34.09         26.50         5.43 o
   4  11   1        259.58        231.23         9.03 o
   5  11   1        422.37        399.89        23.75 o
   6  11   1         81.20         87.02         6.01 o
   7  11   1         84.77         83.76         6.56 o
   8  11   1        114.61        108.42         6.18 o
   9  11   1         66.22         81.41         6.78 o
  10  11   1        103.68        110.97         5.52 o
  11  11   1        102.67        100.50         6.05 o
  12  11   1        114.93        106.39         5.57 o
  13  11   1        392.64        364.47         8.32 o
  14  11   1         40.04         42.38         5.75 o
  15  11   1        342.46        375.00        14.40 o
  16  11   1        123.21        130.75         6.86 o
  17  11   1         65.53         72.63         5.46 o
  18  11   1         95.87         95.03         9.21 o
  19  11   1        123.64        125.74         9.38 o
  20  11   1          9.66         12.29         8.30 o
   1  12   1         43.16         40.22         4.42 o
   2  12   1        805.64        783.13        34.13 o
   3  12   1        388.76        370.10        11.93 o
   4  12   1        499.57        524.32        11.14 o
   5  12   1        104.32        104.78         5.86 o
   6  12   1        227.51        216.10         6.66 o
   7  12   1        296.53        269.71        11.58 o
   8  12   1         19.59         17.99         5.10 o
   9  12   1         31.95         32.47         5.00 o
  10  12   1        744.93        800.48        35.03 o
  11  12   1        299.92        302.74        14.20 o
  12  12   1        599.55        635.40        39.91 o
  13  12   1         46.75         46.74         6.31 o
  14  12   1        131.16        140.34         6.67 o
  15  12   1         93.35         87.40         5.95 o
  16  12   1        165.99        171.87         7.79 o
  17  12   1         78.91         75.09         6.51 o
  18  12   1        119.13        121.67         8.51 o
  19  12   1         89.46         85.51         7.26 o
   0  13   1        316.27        339.73        16.54 o
   1  13   1       2362.79       2413.30        73.16 o
   2  13   1        685.35        671.38        17.14 o
   3  13   1        458.00        483.90        17.68 o
   4  13   1        797.55        829.45        16.78 o
   5  13   1        380.90        362.30         7.01 o
   6  13   1        240.58        231.98        11.58 o
   7  13   1        171.86        182.55         9.69 o
   8  13   1        678.56        639.36        25.38 o
   9  13   1         47.82         47.89         4.65 o
  10  13   1        268.21        267.08         8.81 o
  11  13   1        138.94        138.38        11.27 o
  12  13   1         11.55         14.74         5.54 o
  13  13   1        116.54        108.58         6.38 o
  14  13   1         98.94        111.49        12.51 o
  15  13   1         43.97         46.43         5.33 o
  16  13   1        192.16        178.66        11.37 o
  17  13   1         25.06         21.53         5.60 o
  18  13   1        269.40        266.63        17.51 o
  19  13   1         31.19         18.91         8.77 o
   1  14   1        256.27        238.45        12.13 o
   2  14   1       1613.75       1678.99        56.75 o
   3  14   1         32.85         37.11         4.68 o
   4  14   1        293.88        275.88         8.23 o
   5  14   1       1175.52       1238.40        33.69 o
   6  14   1        854.32        878.32        32.75 o
   7  14   1        673.38        667.91        19.73 o
   8  14   1         24.68         27.67         4.67 o
   9  14   1        115.50        128.60         5.90 o
  10  14   1        573.30        561.97        17.59 o
  11  14   1        210.67        182.38         6.70 o
  12  14   1        189.48        201.74         7.75 o
  13  14   1         36.43         30.30         6.32 o
  14  14   1        175.35        178.42         6.94 o
  15  14   1         66.14         65.51         5.77 o
  16  14   1        156.26        143.16         8.08 o
  17  14   1         26.70         29.47         6.56 o
  18  14   1          4.07         10.51         6.03 o
   0  15   1        674.78        659.21       107.82 o
   1  15   1        800.85        786.39        37.69 o
   2  15   1        145.18        141.76         5.72 o
   3  15   1        130.43        131.06         8.53 o
   4  15   1        690.50        685.61        17.88 o
   5  15   1        568.38        623.82        19.05 o
   6  15   1        125.02        148.53         6.23 o
   7  15   1        359.54        355.35        15.76 o
   8  15   1        451.08        458.59        15.84 o
   9  15   1        103.25        106.35         5.51 o
  10  15   1        374.04        387.12        13.53 o
  11  15   1        270.54        272.62         6.96 o
  12  15   1         45.32         47.34         5.21 o
  13  15   1          5.16         12.29         5.13 o
  14  15   1         72.37         70.19         6.03 o
  15  15   1         25.97         29.57         6.83 o
  16  15   1         15.64         15.65         7.50 o
  17  15   1        187.53        150.34        38.70 o
   1  16   1        175.09        174.23         7.25 o
   2  16   1         69.59         67.18         5.03 o
   3  16   1        433.14        453.17        20.53 o
   4  16   1        262.98        268.81         7.97 o
   5  16   1        700.15        745.10        23.31 o
   6  16   1        888.99        909.62        46.51 o
   7  16   1        252.74        271.05        10.50 o
   8  16   1        633.69        636.10        32.34 o
   9  16   1        426.51        400.31         7.50 o
  10  16   1         84.90         85.10         6.00 o
  11  16   1        274.39        265.17        13.97 o
  12  16   1          4.60          6.79         5.32 o
  13  16   1        140.34        124.25         6.42 o
  14  16   1         12.15         15.24         5.66 o
  15  16   1         24.74         24.11         5.46 o
   0  17   1        428.77        420.12        13.11 o
   1  17   1        103.14        104.38         7.24 o
   2  17   1        190.06        184.59         7.63 o
   3  17   1        323.22        321.88         7.35 o
   4  17   1         67.79         72.29         5.94 o
   5  17   1         16.23         15.19         5.81 o
   6  17   1        292.95        298.58        11.98 o
   7  17   1          3.45          5.88         4.47 o
   8  17   1         64.74         70.81         5.06 o
   9  17   1         18.63         16.02         5.49 o
  10  17   1        100.37        100.34         6.27 o
  11  17   1         88.84         81.42         5.49 o
  12  17   1        248.99        245.49         7.75 o
  13  17   1        129.56        120.46        13.77 o
  14  17   1        299.45        280.73        14.53 o
   1  18   1        125.93        115.22         7.39 o
   2  18   1         59.11         60.82         6.48 o
   3  18   1        212.64        208.49         7.97 o
   4  18   1         85.53         79.22         5.53 o
   5  18   1         36.53         33.77         5.53 o
   6  18   1          4.72          7.18         5.73 o
   7  18   1         93.58        109.16         5.76 o
   8  18   1        122.73        118.06         7.25 o
   9  18   1        155.12        155.37         9.51 o
  10  18   1         31.73         32.57         5.93 o
  11  18   1        301.93        279.92        13.15 o
  12  18   1          3.04          2.09         5.65 o
   0  19   1        722.11        773.07        25.11 o
   1  19   1         21.42          4.54         6.11 o
   2  19   1         82.25         93.46         9.58 o
   3  19   1        115.33        113.62         7.80 o
   4  19   1        291.40        293.40         7.66 o
   5  19   1        353.53        365.17        15.85 o
   6  19   1         46.39         49.44         5.74 o
   7  19   1         24.08         19.87         5.55 o
   8  19   1         92.61         91.27         5.92 o
   9  19   1         95.31        109.47        13.24 o
  10  19   1          2.28          5.61         5.91 o
   1  20   1         27.70         30.82         7.04 o
   2  20   1         57.25         60.82         7.24 o
   3  20   1         38.30         41.03         7.05 o
   4  20   1         37.59         37.18         6.62 o
   5  20   1         41.55         40.56         5.56 o
   6  20   1        190.29        194.87         9.12 o
   7  20   1        151.62        138.99         8.87 o
   8  20   1        261.09        266.09        21.42 o
   0  21   1          4.98          5.48         9.76 o
   1  21   1          1.15         15.51         7.20 o
   2  21   1         70.39         54.93         8.51 o
   3  21   1        120.51        100.90         8.79 o
   0   0   2        669.42        641.02        41.95 o
   2   0   2       9945.74       9969.40       241.34 o
   4   0   2       3605.91       3911.56        66.81 o
   6   0   2       2313.04       2391.32        36.68 o
   8   0   2       2815.02       3051.31        73.07 o
  10   0   2        919.80        966.35       117.86 o
  12   0   2        783.00        857.37        29.36 o
  14   0   2       1102.27       1167.75        99.22 o
  16   0   2        206.56        232.69         9.47 o
  18   0   2         34.26         43.01         7.85 o
  20   0   2         63.88         58.92         7.83 o
  22   0   2         25.58         29.90         9.59 o
   1   1   2       4014.43       3669.95        82.89 o
   2   1   2         77.94         71.96        13.84 o
   3   1   2       2612.99       2519.00        41.83 o
   4   1   2       1351.68       1364.63        58.54 o
   5   1   2       1118.12       1124.82        43.65 o
   6   1   2       4167.59       4440.46        78.91 o
   7   1   2        843.28        859.85        14.21 o
   8   1   2       1242.97       1480.24        26.32 o
   9   1   2       1760.38       1937.06        62.99 o
  10   1   2        188.65        197.99        13.18 o
  11   1   2       1549.18       1587.41        21.17 o
  12   1   2         35.08         54.30        18.22 o
  13   1   2         44.77         53.08         9.19 o
  14   1   2         14.26         50.39        20.79 o
  15   1   2        197.35        191.50         8.82 o
  16   1   2         16.45         24.11         5.49 o
  17   1   2        405.75        415.51        10.04 o
  18   1   2        118.48        124.60        10.65 o
  19   1   2        150.60        163.68         7.53 o
  20   1   2        227.97        244.08         9.85 o
  21   1   2          2.32          6.59         6.05 o
  22   1   2         78.37         77.19         7.24 o
  23   1   2          0.23         -1.05         6.50 o
   0   2   2       6010.21       5813.97        85.20 o
   1   2   2       2568.38       2332.14        45.68 o
   2   2   2         73.38         71.60        10.67 o
   3   2   2       3011.50       2800.93        98.08 o
   4   2   2        399.96        390.76        18.76 o
   5   2   2       1868.20       1791.49        48.55 o
   6   2   2        244.07        216.10        17.53 o
   7   2   2       3640.53       3807.99        80.76 o
   8   2   2        139.15        263.82        84.29 o
   9   2   2       3209.76       3274.90       103.69 o
  10   2   2        311.06        298.35         7.77 o
  11   2   2        241.28        250.42         7.96 o
  12   2   2        314.42        319.37        14.10 o
  13   2   2        487.52        522.24        15.46 o
  14   2   2         28.07         35.95         5.92 o
  15   2   2        146.41        174.61         6.97 o
  16   2   2         16.69         23.06         5.63 o
  17   2   2        548.30        567.68        11.13 o
  18   2   2        182.98        191.60         8.98 o
  19   2   2         99.48        119.42         6.99 o
  20   2   2         90.31         93.96         6.95 o
  21   2   2        162.39        169.49         8.80 o
  22   2   2         47.92         48.35         7.03 o
  23   2   2         34.54         22.98         6.79 o
   1   3   2       1024.93       1006.59        19.38 o
   2   3   2        969.22        973.33        15.46 o
   3   3   2        535.94        549.15        12.26 o
   4   3   2       1016.53        981.28        15.41 o
   5   3   2       1597.59       1420.48        65.76 o
   6   3   2       1827.71       1722.51       133.19 o
   7   3   2       1725.34       1668.28        23.79 o
   8   3   2       5788.02       5984.16        36.07 o
   9   3   2       1132.95       1057.35        68.70 o
  10   3   2        566.98        586.97        14.49 o
  11   3   2        534.51        566.73        14.42 o
  12   3   2         79.36         87.35         6.77 o
  13   3   2         75.09         83.90         7.17 o
  14   3   2        141.87        155.99         6.77 o
  15   3   2        175.27        193.96         6.78 o
  16   3   2        167.05        165.48         6.67 o
  17   3   2         60.54         63.57         5.74 o
  18   3   2         42.67         53.35         6.11 o
  19   3   2        120.61        125.02         6.88 o
  20   3   2        110.45        117.38         6.43 o
  21   3   2        128.08        123.08         7.42 o
  22   3   2         49.55         40.52         6.72 o
   0   4   2        272.19        292.19        15.93 o
   1   4   2        540.46        482.74        13.21 o
   2   4   2       2241.76       2124.92        44.44 o
   3   4   2        206.33        210.37         8.75 o
   4   4   2       1129.98       1023.77        24.50 o
   5   4   2         13.24         11.67         7.89 o
   6   4   2       1029.62        990.54        28.04 o
   7   4   2        200.15        199.53        13.66 o
   8   4   2        229.05        238.81        10.62 o
   9   4   2        279.96        314.04        10.84 o
  10   4   2       1453.57       1403.58        36.39 o
  11   4   2        305.73        306.31         9.26 o
  12   4   2        602.91        601.30        18.87 o
  13   4   2        126.97        137.11         7.09 o
  14   4   2        214.34        209.12         8.07 o
  15   4   2        244.49        238.81         7.89 o
  16   4   2        637.64        634.59        17.14 o
  17   4   2         88.16         93.27         6.19 o
  18   4   2        174.79        173.18         9.10 o
  19   4   2         77.77         75.69         6.47 o
  20   4   2         23.35         26.50         5.97 o
  21   4   2         21.11         15.48         6.53 o
  22   4   2         70.48         60.90         7.93 o
   1   5   2        496.75        521.51        15.98 o
   2   5   2       5842.42       6077.98       115.76 o
   3   5   2        330.09        355.41         9.43 o
   4   5   2        557.11        511.21        10.53 o
   5   5   2       1059.65        988.72        18.04 o
   6   5   2        295.48        291.87         9.90 o
   7   5   2        240.42        231.29         9.54 o
   8   5   2         10.32         12.86         7.19 o
   9   5   2        644.90        689.15        18.67 o
  10   5   2       1008.87        887.80        44.59 o
  11   5   2        456.40        444.09        14.38 o
  12   5   2        752.64        798.34        27.08 o
  13   5   2        203.43        214.02         7.33 o
  14   5   2         75.99         80.14         7.33 o
  15   5   2        226.20        202.91        10.09 o
  16   5   2        489.65        506.45        26.31 o
  17   5   2         47.29         45.74         5.49 o
  18   5   2         35.92         33.79         5.64 o
  19   5   2          0.75          3.84         6.23 o
  20   5   2         15.64         21.05         5.58 o
  21   5   2          6.70          3.19         6.51 o
  22   5   2         37.39         27.03         7.23 o
   0   6   2        454.64        496.31        24.92 o
   1   6   2       6092.67       5818.30       167.98 o
   2   6   2        643.55        645.23        13.83 o
   3   6   2       2438.86       2665.58        52.52 o
   4   6   2         14.47         13.33         6.32 o
   5   6   2        533.51        526.42        17.48 o
   6   6   2        114.77        122.09         6.99 o
   7   6   2        403.67        421.61        10.14 o
   8   6   2         86.68         87.12         7.18 o
   9   6   2        235.59        224.09        11.59 o
  10   6   2        476.23        454.56        16.70 o
  11   6   2        525.57        505.84        18.00 o
  12   6   2        517.93        510.71        32.37 o
  13   6   2       3302.03       3311.87       144.95 o
  14   6   2        743.84        781.72        24.63 o
  15   6   2        500.27        477.84        11.14 o
  16   6   2        344.23        327.10        18.89 o
  17   6   2         59.93         67.89         7.86 o
  18   6   2        118.47        121.88         7.66 o
  19   6   2        111.90        117.69         7.06 o
  20   6   2          4.56          7.68         6.62 o
  21   6   2         54.69         41.95         6.08 o
  22   6   2         81.62         72.35         7.60 o
   1   7   2         33.13         31.51         5.35 o
   2   7   2        881.38       1038.01        23.77 o
   3   7   2        354.44        375.87        19.04 o
   4   7   2       1728.88       1720.76        45.44 o
   5   7   2        220.07        197.46         8.03 o
   6   7   2         50.25         55.69         6.61 o
   7   7   2        314.02        275.88         9.09 o
   8   7   2         87.86         98.74         6.26 o
   9   7   2       1253.33       1214.90        33.86 o
  10   7   2        633.62        623.84        25.00 o
  11   7   2        615.34        557.98        38.49 o
  12   7   2        581.32        579.91         9.50 o
  13   7   2        327.50        349.50        33.09 o
  14   7   2        185.06        186.86        17.27 o
  15   7   2        275.45        308.17        27.56 o
  16   7   2        587.61        571.13        55.12 o
  17   7   2         80.91         86.35         6.94 o
  18   7   2         22.56         20.91         6.77 o
  19   7   2        118.62        114.48         9.16 o
  20   7   2          0.32          5.89         6.69 o
  21   7   2        215.48        205.52        11.16 o
   0   8   2        687.78        634.59        29.64 o
   1   8   2       2795.62       3042.44        38.37 o
   2   8   2       1194.01       1112.07        28.59 o
   3   8   2       2183.13       2125.15        89.08 o
   4   8   2        634.98        577.84        25.28 o
   5   8   2        499.60        490.03        25.01 o
   6   8   2        134.99        129.45         7.76 o
   7   8   2        337.18        351.89         8.83 o
   8   8   2         77.71         77.50         7.01 o
   9   8   2        806.18        783.69        26.85 o
  10   8   2       2225.14       2024.83        40.10 o
  11   8   2        295.34        291.64        23.33 o
  12   8   2        321.56        331.39        16.48 o
  13   8   2        167.17        154.69        12.36 o
  14   8   2         72.49         70.69         6.46 o
  15   8   2         68.82         81.02         6.98 o
  16   8   2        204.26        229.29        18.68 o
  17   8   2         56.77         60.59         8.09 o
  18   8   2        145.65        148.89         8.62 o
  19   8   2         71.12         76.91        12.02 o
  20   8   2          1.72          1.16         7.13 o
  21   8   2         31.85         34.23         7.31 o
   1   9   2        303.38        329.05        19.11 o
   2   9   2       2237.80       2532.69        31.15 o
   3   9   2         14.41         26.68         5.77 o
   4   9   2        344.66        335.53        10.44 o
   5   9   2        671.25        660.55        27.39 o
   6   9   2        953.12        923.55        40.44 o
   7   9   2       1170.92       1121.56        16.47 o
   8   9   2        258.06        228.76         8.08 o
   9   9   2        207.08        221.30        14.57 o
  10   9   2        928.96        915.69        46.56 o
  11   9   2        637.63        617.14        18.41 o
  12   9   2         84.77         75.81         6.16 o
  13   9   2        315.69        344.04        12.01 o
  14   9   2        437.12        426.50        29.83 o
  15   9   2        232.28        241.42         9.73 o
  16   9   2         48.45         46.42         7.93 o
  17   9   2         27.64         30.16         7.96 o
  18   9   2         28.56         30.77         7.72 o
  19   9   2        107.04        121.28        12.23 o
  20   9   2        226.17        214.34        13.30 o
   0  10   2        688.56        668.70        39.67 o
   1  10   2        632.65        690.98        34.31 o
   2  10   2        112.74        118.93         6.32 o
   3  10   2        199.33        192.80         6.78 o
   4  10   2        963.93       1013.31        27.33 o
   5  10   2       1324.88       1393.36        58.20 o
   6  10   2         45.45         42.18         4.82 o
   7  10   2         37.49         37.57         5.54 o
   8  10   2       1016.87        968.26        43.56 o
   9  10   2        177.05        174.21         7.41 o
  10  10   2        383.26        416.69        14.73 o
  11  10   2        414.01        402.80        19.59 o
  12  10   2        434.88        431.26        17.37 o
  13  10   2        252.34        242.99        11.01 o
  14  10   2        437.37        430.21        10.07 o
  15  10   2        582.29        578.78        17.78 o
  16  10   2         16.70         14.01         6.77 o
  17  10   2         95.63         99.01         8.70 o
  18  10   2        129.26        122.90         9.80 o
  19  10   2         17.81         12.80         6.23 o
  20  10   2          7.24         14.36         7.29 o
   1  11   2        314.98        322.33        13.88 o
   2  11   2         59.68         64.93         5.57 o
   3  11   2       2598.48       2792.16       130.74 o
   4  11   2        409.54        411.83        14.44 o
   5  11   2        318.32        332.14         7.25 o
   6  11   2        350.10        357.11        19.55 o
   7  11   2         13.72         18.74         5.25 o
   8  11   2        422.78        438.05        25.18 o
   9  11   2        404.78        378.64        15.68 o
  10  11   2         80.83         82.78         6.85 o
  11  11   2        180.49        186.42        12.14 o
  12  11   2          4.58          6.34         5.29 o
  13  11   2        113.53        112.98         7.22 o
  14  11   2        143.48        146.50        11.11 o
  15  11   2          7.89          6.06         6.07 o
  16  11   2          5.86         10.90         6.66 o
  17  11   2         47.79         48.64         6.88 o
  18  11   2        213.75        197.82        16.77 o
  19  11   2         51.42         48.20         7.06 o
   0  12   2       1143.18       1206.14        65.24 o
   1  12   2          8.42          7.89         5.98 o
   2  12   2        495.63        498.06        12.64 o
   3  12   2         13.54         14.48         5.71 o
   4  12   2         85.43         84.46         5.16 o
   5  12   2        472.74        495.44         9.05 o
   6  12   2         47.43         41.55         5.54 o
   7  12   2       1123.32       1062.26        55.79 o
   8  12   2        156.57        147.93         8.80 o
   9  12   2        120.60        123.31         6.65 o
  10  12   2         58.94         61.17         5.07 o
  11  12   2        122.84        122.69         5.87 o
  12  12   2        210.19        220.06        12.61 o
  13  12   2         33.76         29.76         6.02 o
  14  12   2        598.88        583.50        28.83 o
  15  12   2         80.31         82.92         7.13 o
  16  12   2        187.12        204.59        16.09 o
  17  12   2         55.88         51.22         6.32 o
  18  12   2          8.01          4.45         6.00 o
   1  13   2        522.30        488.89         8.92 o
   2  13   2        111.13        103.36         6.83 o
   3  13   2       1259.89       1248.39        54.44 o
   4  13   2        304.79        297.36         8.97 o
   5  13   2         29.17         28.60         6.03 o
   6  13   2       1479.61       1393.43        45.84 o
   7  13   2         37.23         36.19         5.32 o
   8  13   2        374.89        389.68        10.66 o
   9  13   2          0.41          6.48         5.07 o
  10  13   2         11.05         11.84         5.45 o
  11  13   2        149.53        137.97         8.72 o
  12  13   2        147.95        130.12         8.39 o
  13  13   2         20.38         25.82         4.56 o
  14  13   2          2.23         13.23         6.69 o
  15  13   2        161.78        175.08        12.31 o
  16  13   2         42.55         42.99         6.30 o
  17  13   2          4.85          9.60         5.91 o
   0  14   2         11.87         19.69         6.95 o
   1  14   2         59.48         61.86         6.22 o
   2  14   2        132.99        121.04         6.19 o
   3  14   2        604.61        582.05        25.54 o
   4  14   2         89.81         89.69         5.64 o
   5  14   2        422.38        402.65        13.34 o
   6  14   2          1.60          4.77         5.08 o
   7  14   2        498.92        500.16        13.34 o
   8  14   2        245.82        231.13         8.68 o
   9  14   2        153.15        127.15         8.54 o
  10  14   2        164.42        174.24        11.01 o
  11  14   2        225.96        250.84        13.17 o
  12  14   2        121.76        118.49         6.18 o
  13  14   2         62.98         60.64         5.08 o
  14  14   2        130.37        135.13         8.78 o
  15  14   2         33.97         31.04         6.57 o
  16  14   2         29.02         27.76         6.60 o
   1  15   2        283.23        257.98         8.60 o
   2  15   2         96.59         90.34         5.74 o
   3  15   2        373.74        343.99         7.49 o
   4  15   2        219.89        232.08         9.67 o
   5  15   2        375.33        342.42        16.12 o
   6  15   2        137.17        144.61         6.53 o
   7  15   2        293.67        283.85        12.55 o
   8  15   2        511.99        457.80        16.82 o
   9  15   2        168.70        173.85         6.96 o
  10  15   2         46.49         36.15         5.19 o
  11  15   2         21.90         15.01         6.01 o
  12  15   2         96.43         93.54         6.10 o
  13  15   2        113.25        109.36         8.58 o
  14  15   2         30.67         25.19         5.96 o
  15  15   2         52.68         45.17         6.57 o
   0  16   2        833.78        768.90        24.99 o
   1  16   2        234.63        224.09        10.03 o
   2  16   2         33.11         33.19         5.14 o
   3  16   2         43.49         39.74         5.92 o
   4  16   2        251.78        254.66         9.64 o
   5  16   2        211.96        222.92         6.77 o
   6  16   2        147.47        156.41         8.10 o
   7  16   2         61.80         56.34         5.06 o
   8  16   2         50.01         59.09         5.89 o
   9  16   2        176.65        174.58         7.88 o
  10  16   2        170.62        178.21         6.76 o
  11  16   2         25.52         24.87         5.23 o
  12  16   2        255.19        245.26        11.73 o
  13  16   2         72.48         79.77         6.96 o
  14  16   2         32.79         32.82         6.20 o
   1  17   2         14.44         20.39         5.95 o
   2  17   2        270.07        298.68        12.29 o
   3  17   2          2.00         -2.05         5.45 o
   4  17   2        182.58        200.16         9.95 o
   5  17   2          7.15         11.59         5.17 o
   6  17   2         11.81         14.10         4.86 o
   7  17   2        112.66        119.41         9.70 o
   8  17   2        286.68        268.45        10.47 o
   9  17   2         47.57         49.34         5.47 o
  10  17   2         65.27         64.35         5.51 o
  11  17   2        140.13        132.38         6.24 o
  12  17   2        528.00        500.89        36.36 o
  13  17   2          0.10         -1.77         8.27 o
   0  18   2        210.51        215.22        11.46 o
   1  18   2        451.85        420.80         9.40 o
   2  18   2         44.32         36.38         6.75 o
   3  18   2         40.39         40.67         6.06 o
   4  18   2         39.93         41.75         6.71 o
   5  18   2         21.66         14.42         4.83 o
   6  18   2         86.27         84.77         5.64 o
   7  18   2         60.25         54.41         6.34 o
   8  18   2         14.68         17.49         5.46 o
   9  18   2          0.21          1.04         5.01 o
  10  18   2         25.57         24.53         6.27 o
  11  18   2        155.52        160.70        11.52 o
   1  19   2         15.43         19.69         6.94 o
   2  19   2        313.34        263.73        12.46 o
   3  19   2         21.17         25.34         6.39 o
   4  19   2        165.04        140.31         8.03 o
   5  19   2         21.04         15.64         7.30 o
   6  19   2         91.20         91.39         5.98 o
   7  19   2        264.43        248.67        15.85 o
   8  19   2         66.91         68.86         6.01 o
   0  20   2         28.08         32.32         8.63 o
   1  20   2         10.38          6.30         6.81 o
   2  20   2          4.65          5.94         5.24 o
   3  20   2         28.17         20.36         7.33 o
   4  20   2        156.09        148.14         8.59 o
   5  20   2         42.41         20.09        15.95 o
   2   0   3       2139.53       2269.23        64.10 o
   4   0   3       6139.86       6193.30       197.86 o
   6   0   3         34.98         67.56        13.38 o
   8   0   3        425.39        454.40        15.38 o
  10   0   3        377.40        375.67        13.55 o
  12   0   3        113.88        116.09        13.16 o
  14   0   3        414.33        403.51        30.01 o
  16   0   3        294.87        261.86        21.92 o
  18   0   3        188.95        161.86         9.88 o
  20   0   3         12.37         13.51         8.64 o
   0   1   3        368.91        364.28        26.92 o
   1   1   3       2165.87       2091.69        48.44 o
   2   1   3        420.53        773.26        58.07 o
   3   1   3        814.56        882.25        22.57 o
   4   1   3       1157.22       1501.35       223.63 o
   5   1   3         38.28         60.50        10.82 o
   6   1   3        179.67        183.62        10.59 o
   7   1   3         42.14        193.35        68.57 o
   8   1   3        156.59        158.89        11.10 o
   9   1   3        863.49        873.88        13.54 o
  10   1   3        141.05        136.05         7.76 o
  11   1   3        356.28        395.57        11.89 o
  12   1   3        289.57        297.13        13.08 o
  13   1   3        644.87        635.59        25.84 o
  14   1   3        219.26        188.94         7.91 o
  15   1   3        168.46        153.08         7.09 o
  16   1   3        159.06        162.50         6.90 o
  17   1   3         47.08         48.02         5.78 o
  18   1   3         78.32         91.72         6.82 o
  19   1   3          9.98          5.66         6.01 o
  20   1   3         17.77         15.36         6.33 o
  21   1   3          7.43          7.61         5.50 o
   1   2   3         37.63        362.55       128.42 o
   2   2   3       1247.09       1330.70        58.24 o
   3   2   3        272.56        308.22        29.16 o
   4   2   3         97.61        155.07        33.41 o
   5   2   3        495.95        450.59        13.19 o
   6   2   3        128.69        118.16         9.09 o
   7   2   3       2248.59       2189.05        30.98 o
   8   2   3        358.31        349.19        10.65 o
   9   2   3        363.10        385.46        25.02 o
  10   2   3         21.95         27.10         7.78 o
  11   2   3         27.32         18.69         7.01 o
  12   2   3        142.75        148.28         8.17 o
  13   2   3         59.38         97.24        14.91 o
  14   2   3        167.64        160.71         6.64 o
  15   2   3         64.87         68.91         6.34 o
  16   2   3         45.29         49.16         6.42 o
  17   2   3        226.44        238.45        14.46 o
  18   2   3         14.95         14.85         5.69 o
  19   2   3        254.73        241.54        11.02 o
  20   2   3        114.30         91.12         6.47 o
  21   2   3         43.47         37.81         6.66 o
   0   3   3        939.66        903.62        55.54 o
   1   3   3        757.20        774.83        31.72 o
   2   3   3        198.24        234.58        37.19 o
   3   3   3         86.40         92.56        15.82 o
   4   3   3        708.27        675.69        14.09 o
   5   3   3       1150.63       1108.76        31.81 o
   6   3   3         72.04         79.49         8.11 o
   7   3   3        726.90        677.06        35.36 o
   8   3   3          4.15          8.17         6.98 o
   9   3   3        741.36        784.65        26.69 o
  10   3   3       1369.88       1349.56        40.36 o
  11   3   3        487.19        461.26        18.96 o
  12   3   3         40.00         46.77         6.29 o
  13   3   3        904.74        801.13        38.04 o
  14   3   3         25.31         28.46         6.06 o
  15   3   3          8.06         11.62         5.94 o
  16   3   3        266.82        254.23        14.00 o
  17   3   3        438.68        446.99        16.63 o
  18   3   3          1.94          7.12         6.14 o
  19   3   3         36.50         45.22         6.25 o
  20   3   3         15.40         20.41         6.15 o
  21   3   3         29.67         26.06         6.40 o
   1   4   3        543.91        579.40        14.87 o
   2   4   3        548.56        553.34        16.85 o
   3   4   3        637.39        604.54        13.33 o
   4   4   3       1050.49        947.24        14.68 o
   5   4   3        287.43        265.57        10.64 o
   6   4   3       1014.38        973.29        24.01 o
   7   4   3        386.20        321.00        14.20 o
   8   4   3        707.12        683.63        18.91 o
   9   4   3         84.74         93.70         8.24 o
  10   4   3         77.30         77.20         7.96 o
  11   4   3        275.73        279.81         9.01 o
  12   4   3        358.33        342.81        18.83 o
  13   4   3        149.85        143.08         6.87 o
  14   4   3        149.67        156.87         9.94 o
  15   4   3         73.29         76.72         6.13 o
  16   4   3          5.19          7.17         5.42 o
  17   4   3         90.95        104.80         7.73 o
  18   4   3         37.72         50.99         6.02 o
  19   4   3          2.93          7.02         5.49 o
  20   4   3        337.89        310.15        12.51 o
  21   4   3         25.10         17.49         6.89 o
   0   5   3       3801.36       3730.03        79.45 o
   1   5   3        345.19        344.57        11.96 o
   2   5   3        414.48        452.90        12.86 o
   3   5   3        744.92        771.44        15.10 o
   4   5   3        197.45        208.76         8.08 o
   5   5   3        773.20        788.53        11.84 o
   6   5   3        436.56        426.20        10.88 o
   7   5   3        639.48        687.80        19.03 o
   8   5   3        503.66        479.54        17.45 o
   9   5   3        146.56        136.02         9.01 o
  10   5   3         40.72         44.12         8.65 o
  11   5   3        875.83        896.52        21.66 o
  12   5   3        747.92        701.26        36.81 o
  13   5   3        523.30        487.18        18.00 o
  14   5   3        210.42        217.86         9.54 o
  15   5   3        346.62        325.44         7.82 o
  16   5   3        105.84        112.45         6.72 o
  17   5   3         74.15         72.93         6.10 o
  18   5   3         52.91         56.67         6.60 o
  19   5   3         10.15          8.97         6.50 o
  20   5   3         65.99         46.33         7.02 o
  21   5   3         62.63         52.23         8.35 o
   1   6   3       1176.32       1193.21        36.08 o
   2   6   3         83.88         92.29         8.26 o
   3   6   3        674.38        611.68        15.31 o
   4   6   3        135.43        141.91         7.04 o
   5   6   3        342.41        317.99        10.81 o
   6   6   3        105.82        109.00         6.62 o
   7   6   3        360.48        365.42         8.76 o
   8   6   3        969.74       1013.76        25.34 o
   9   6   3        230.35        230.06        14.26 o
  10   6   3        529.36        514.72        12.52 o
  11   6   3       1431.68       1351.79        70.89 o
  12   6   3        881.56        799.32        32.76 o
  13   6   3        158.28        162.01         7.73 o
  14   6   3        508.56        457.81        21.28 o
  15   6   3        287.92        279.36        17.42 o
  16   6   3        228.86        226.97         7.44 o
  17   6   3        140.74        147.22         7.64 o
  18   6   3         73.77         58.50         6.49 o
  19   6   3         61.65         55.89         6.71 o
  20   6   3         42.45         37.08         7.03 o
   0   7   3       1750.09       1758.31        70.48 o
   1   7   3        209.63        211.04         9.14 o
   2   7   3        749.33        758.36        22.15 o
   3   7   3        191.76        179.42         7.38 o
   4   7   3       1663.47       1659.39        35.45 o
   5   7   3        278.24        263.85         7.84 o
   6   7   3         18.38         16.70         5.85 o
   7   7   3        698.31        689.18        16.25 o
   8   7   3       1213.94       1199.56        25.06 o
   9   7   3        800.81        785.79        44.55 o
  10   7   3         83.05         83.61         8.85 o
  11   7   3        904.33        856.70        37.87 o
  12   7   3        289.87        286.87        14.97 o
  13   7   3         91.17         89.47         7.54 o
  14   7   3        323.14        347.82        12.31 o
  15   7   3        313.15        284.12        11.85 o
  16   7   3         45.42         41.98         6.32 o
  17   7   3        109.53        114.88         7.36 o
  18   7   3          3.41          2.37         5.46 o
  19   7   3         47.30         49.66         6.94 o
  20   7   3          1.37          3.12         6.88 o
   1   8   3        283.39        264.25         9.40 o
   2   8   3        108.43        103.86         7.76 o
   3   8   3        384.27        381.32        12.21 o
   4   8   3        167.57        150.11         7.09 o
   5   8   3       1035.56        982.55        15.61 o
   6   8   3        624.96        586.94        13.77 o
   7   8   3        941.50        943.59        24.50 o
   8   8   3       2216.22       1952.35        15.04 o
   9   8   3       1560.42       1587.45        45.49 o
  10   8   3        393.30        353.73        31.16 o
  11   8   3        276.37        258.21        15.48 o
  12   8   3        149.17        138.66         7.85 o
  13   8   3        205.85        197.32        13.12 o
  14   8   3         70.35         72.00         7.88 o
  15   8   3        128.30        127.59        10.92 o
  16   8   3         17.96         27.46         7.42 o
  17   8   3         69.56         66.23        10.59 o
  18   8   3        120.36        125.24        12.79 o
  19   8   3         30.29         32.92         7.09 o
   0   9   3        325.91        303.06        17.41 o
   1   9   3         14.25         17.93         6.49 o
   2   9   3        163.32        158.52         8.15 o
   3   9   3        282.46        281.67         7.59 o
   4   9   3       1536.46       1558.97        31.48 o
   5   9   3        351.60        353.61        11.15 o
   6   9   3         10.93         14.26         5.65 o
   7   9   3        466.55        441.53        12.31 o
   8   9   3        715.88        721.90        30.73 o
   9   9   3        751.98        768.38        29.64 o
  10   9   3         73.47         74.62         6.14 o
  11   9   3          1.45          2.94         6.17 o
  12   9   3        129.68        147.98        10.66 o
  13   9   3        720.59        689.51        53.21 o
  14   9   3         25.94         22.91         7.71 o
  15   9   3         73.86         85.48         9.72 o
  16   9   3        119.29        113.65         7.81 o
  17   9   3        205.67        235.83        29.11 o
  18   9   3         67.71         57.71         8.29 o
  19   9   3         36.03         25.24         7.40 o
   1  10   3        297.38        326.41        12.86 o
   2  10   3        567.87        550.55        10.36 o
   3  10   3        257.89        254.99         8.66 o
   4  10   3        191.67        190.29         7.13 o
   5  10   3        475.85        472.86        14.48 o
   6  10   3        979.54        967.71        29.60 o
   7  10   3        112.97        114.12         5.90 o
   8  10   3        319.20        324.15         7.74 o
   9  10   3        512.13        498.36        17.59 o
  10  10   3        665.47        657.28        34.52 o
  11  10   3         16.29         15.12         5.31 o
  12  10   3        490.32        500.69        29.51 o
  13  10   3         32.99         27.69         6.54 o
  14  10   3        229.21        228.51        14.16 o
  15  10   3         31.28         24.78         7.73 o
  16  10   3         74.44         74.19        17.23 o
  17  10   3         25.45         25.12         6.78 o
  18  10   3          6.69          6.08         6.98 o
   0  11   3         11.71         13.90         9.17 o
   1  11   3       1083.10       1059.58        51.30 o
   2  11   3        407.61        416.54         9.72 o
   3  11   3        175.62        181.42         9.38 o
   4  11   3          5.92         10.09         5.40 o
   5  11   3        964.40        991.45        38.70 o
   6  11   3        202.83        209.08         8.12 o
   7  11   3        282.28        290.73         9.12 o
   8  11   3        101.25         99.75         6.69 o
   9  11   3        105.58        108.53         5.92 o
  10  11   3        255.62        242.98         8.23 o
  11  11   3         54.08         62.67         5.53 o
  12  11   3         61.46         55.22         6.21 o
  13  11   3        429.61        403.55        29.54 o
  14  11   3         33.35         30.12         6.20 o
  15  11   3         17.04         20.24         7.41 o
  16  11   3         98.60        102.00         9.81 o
  17  11   3         15.51         15.68         7.14 o
   1  12   3        263.85        269.75         8.17 o
   2  12   3        627.63        572.32        12.88 o
   3  12   3         67.60         75.50         6.95 o
   4  12   3         47.13         51.05         5.26 o
   5  12   3         16.62         15.71         5.66 o
   6  12   3        122.21        130.92         6.26 o
   7  12   3          2.05          4.50         5.12 o
   8  12   3        121.46        119.44         6.24 o
   9  12   3        240.74        233.03         9.95 o
  10  12   3        576.83        578.13        25.36 o
  11  12   3        238.84        228.42        15.68 o
  12  12   3         51.42         38.80         7.13 o
  13  12   3          4.91          8.82         5.40 o
  14  12   3         33.98         43.61         6.15 o
  15  12   3         26.83         35.59         7.23 o
  16  12   3        110.71        117.06        12.90 o
  17  12   3          9.59         12.70         7.58 o
   0  13   3        338.46        344.09        12.27 o
   1  13   3        804.77        869.39        39.55 o
   2  13   3        189.11        201.36         8.28 o
   3  13   3         97.55         93.51         7.49 o
   4  13   3        110.91        117.82         5.97 o
   5  13   3        251.78        243.25         8.08 o
   6  13   3         83.57         91.37         6.09 o
   7  13   3         63.26         58.39         5.65 o
   8  13   3        332.44        339.88        14.27 o
   9  13   3          5.95          9.83         4.87 o
  10  13   3        125.66        127.37         7.63 o
  11  13   3        132.73        137.60         7.31 o
  12  13   3          3.79          6.07         5.90 o
  13  13   3        225.09        242.71        16.45 o
  14  13   3         62.85         58.20         5.82 o
  15  13   3         46.12         55.58         5.60 o
  16  13   3         35.10         32.94         6.07 o
   1  14   3          7.11         11.03         6.44 o
   2  14   3          2.82          1.40         5.76 o
   3  14   3        193.97        172.84         7.92 o
   4  14   3         13.09          9.38         6.55 o
   5  14   3        394.30        425.24        17.05 o
   6  14   3        158.00        173.49         7.56 o
   7  14   3        453.01        440.60        23.22 o
   8  14   3         65.31         56.93         5.74 o
   9  14   3        231.48        234.46        16.25 o
  10  14   3          0.03          1.59         5.72 o
  11  14   3         94.38         99.84         6.60 o
  12  14   3         32.55         34.90         5.24 o
  13  14   3          2.03          7.11         6.12 o
  14  14   3          6.34          2.29         6.23 o
   0  15   3         92.76         93.58        10.30 o
   1  15   3         76.24         76.99         6.99 o
   2  15   3         50.92         60.61         7.02 o
   3  15   3        420.89        401.97         9.35 o
   4  15   3        127.47        125.35         7.51 o
   5  15   3         69.45         73.62         5.79 o
   6  15   3         23.38         25.36         5.33 o
   7  15   3         41.90         55.47         5.37 o
   8  15   3         55.98         58.38         6.26 o
   9  15   3        116.10        118.36         7.13 o
  10  15   3        206.27        201.99         7.35 o
  11  15   3         35.97         37.16         5.34 o
  12  15   3         12.76         16.97         5.78 o
  13  15   3         32.36         29.27         5.96 o
   1  16   3         75.94         81.04         6.96 o
   2  16   3        132.35        121.06         7.43 o
   3  16   3        391.58        401.63        16.36 o
   4  16   3         46.40         47.43         6.22 o
   5  16   3          8.65          7.78         6.23 o
   6  16   3        264.85        285.64        12.66 o
   7  16   3        104.03        100.79         6.13 o
   8  16   3        100.76        102.71         5.92 o
   9  16   3          5.42          7.15         6.13 o
  10  16   3         31.13         23.76         5.22 o
  11  16   3         96.14         95.47         6.30 o
  12  16   3         28.10         25.43         6.62 o
   0  17   3        268.40        285.97        14.49 o
   1  17   3         20.41         21.92         7.07 o
   2  17   3         97.46         99.22         7.13 o
   3  17   3         45.16         50.90         6.75 o
   4  17   3        102.41         94.61         7.28 o
   5  17   3          1.38          7.06         6.69 o
   6  17   3          0.77          9.86         4.90 o
   7  17   3         16.79         17.99         5.91 o
   8  17   3          9.10          9.30         5.93 o
   9  17   3         23.94         23.86         5.90 o
  10  17   3         20.76         17.67         6.33 o
   1  18   3         46.87         45.91         6.99 o
   2  18   3          8.80          1.37         6.48 o
   3  18   3        120.28        106.69         7.47 o
   4  18   3         47.68         42.84         7.25 o
   5  18   3         73.30         77.96         9.68 o
   6  18   3         36.06         39.23         8.72 o
   7  18   3         74.79         69.13         6.71 o
   0  19   3        339.53        295.04        26.45 o
   1  19   3         12.96         12.60         6.55 o
   2  19   3         33.83         22.42         5.82 o
   3  19   3        197.26        180.32        13.91 o
   0   0   4       4340.98       3957.19        70.31 o
   2   0   4        981.94       1001.22        31.10 o
   4   0   4         62.80         68.55        21.83 o
   6   0   4        188.85        164.34        21.31 o
   8   0   4         15.38         32.96        14.00 o
  10   0   4          6.87         26.26        12.61 o
  12   0   4        480.68        480.38        22.85 o
  14   0   4        407.94        417.07        15.38 o
  16   0   4        127.40        111.62         9.90 o
  18   0   4         30.72         30.10         9.23 o
   1   1   4        582.89        586.61        18.20 o
   2   1   4          5.35         51.97        33.34 o
   3   1   4        384.62        359.46        17.99 o
   4   1   4        112.50        120.13        13.31 o
   5   1   4        194.17        196.44        15.99 o
   6   1   4        112.81        114.91        14.21 o
   7   1   4         23.26         17.62         9.91 o
   8   1   4        214.08        200.22        10.92 o
   9   1   4        143.70        142.97         9.25 o
  10   1   4        356.38        315.23        11.71 o
  11   1   4        539.30        561.46        17.20 o
  12   1   4        320.61        318.90        12.97 o
  13   1   4         65.87         66.47         7.91 o
  14   1   4        176.60        159.40         8.63 o
  15   1   4        136.78        135.77         7.37 o
  16   1   4         78.16         70.19         6.60 o
  17   1   4         44.36         36.05         6.60 o
  18   1   4          0.59          6.23         5.70 o
  19   1   4         17.43         15.96         6.25 o
   0   2   4        485.54        514.40        24.90 o
   1   2   4        236.27        242.39        16.02 o
   2   2   4        177.71        171.45        16.84 o
   3   2   4        559.65        536.33        22.43 o
   4   2   4        152.73        147.57        16.19 o
   5   2   4        121.52        112.80        14.36 o
   6   2   4        226.83        237.53        12.84 o
   7   2   4        127.52        106.67        10.66 o
   8   2   4         40.66         51.02         8.92 o
   9   2   4        318.89        327.50        10.64 o
  10   2   4         24.32         34.36         7.80 o
  11   2   4        751.12        680.39        24.86 o
  12   2   4          4.63         12.34         7.17 o
  13   2   4         15.23         15.95         7.85 o
  14   2   4         20.41         22.12         6.76 o
  15   2   4        208.69        212.83         9.35 o
  16   2   4         44.70         35.31         6.00 o
  17   2   4        131.11        113.23         6.71 o
  18   2   4          0.72          9.86         6.26 o
  19   2   4         50.84         47.18         6.17 o
   1   3   4        164.06        172.89        13.12 o
   2   3   4        580.41        606.61        18.10 o
   3   3   4        228.12        203.44        14.38 o
   4   3   4        126.64        138.64        14.47 o
   5   3   4        713.32        708.17        31.10 o
   6   3   4        647.63        670.37        15.14 o
   7   3   4       1248.99       1248.71        20.41 o
   8   3   4         78.32         71.93         9.50 o
   9   3   4        114.31        125.16         9.67 o
  10   3   4        194.78        192.22         9.02 o
  11   3   4         96.03         92.26         9.53 o
  12   3   4         37.61         33.00         7.57 o
  13   3   4          4.74          5.03         8.29 o
  14   3   4         16.61         17.57         6.60 o
  15   3   4        196.35        176.15        14.44 o
  16   3   4          7.94          3.29         5.67 o
  17   3   4         36.24         23.02         6.10 o
  18   3   4        102.44         88.27         6.71 o
  19   3   4        126.51        112.44         7.19 o
   0   4   4        219.06        172.40        22.63 o
   1   4   4        446.10        470.61        15.98 o
   2   4   4        411.68        428.85        17.74 o
   3   4   4        103.63        106.03        15.56 o
   4   4   4        591.12        610.86        19.29 o
   5   4   4       1535.05       1632.34        53.21 o
   6   4   4        127.96        120.54        11.17 o
   7   4   4        515.22        533.68        12.78 o
   8   4   4        398.75        406.22        11.29 o
   9   4   4         96.96         92.55         9.55 o
  10   4   4        106.31        107.70         8.36 o
  11   4   4         35.49         33.67         7.78 o
  12   4   4        237.50        254.67        10.53 o
  13   4   4         56.52         65.30         7.40 o
  14   4   4        382.96        360.02        21.51 o
  15   4   4         31.80         35.48         5.96 o
  16   4   4          1.68          5.91         5.83 o
  17   4   4         28.59         27.03         6.14 o
  18   4   4        164.30        153.17         7.84 o
  19   4   4         18.21         11.15         7.34 o
   1   5   4         72.77         84.60        13.25 o
   2   5   4        208.59        201.10        15.61 o
   3   5   4         30.21         30.41        13.58 o
   4   5   4       1271.38       1255.34        73.63 o
   5   5   4        249.63        270.84        14.92 o
   6   5   4        173.13        180.06        10.49 o
   7   5   4        485.34        480.78        11.38 o
   8   5   4        477.32        478.62        11.12 o
   9   5   4        578.38        550.44        16.61 o
  10   5   4        325.37        328.96        10.28 o
  11   5   4         83.42         85.75         7.92 o
  12   5   4        111.29        105.97         8.07 o
  13   5   4         48.54         53.48         8.07 o
  14   5   4         19.64         24.12         6.11 o
  15   5   4         17.07         12.60         5.77 o
  16   5   4        141.84        128.86         6.46 o
  17   5   4        105.96         94.46         7.17 o
  18   5   4        135.08        117.02         7.39 o
   0   6   4         76.57         72.97        19.15 o
   1   6   4        264.74        272.74        16.29 o
   2   6   4          5.64          4.34         9.92 o
   3   6   4        815.29        753.77        18.88 o
   4   6   4        126.18        118.58        13.44 o
   5   6   4        398.74        442.90        15.58 o
   6   6   4        292.65        301.52         9.98 o
   7   6   4        248.04        238.06        13.19 o
   8   6   4        198.79        190.74         8.71 o
   9   6   4         12.29         14.32         6.83 o
  10   6   4         47.98         46.43         7.57 o
  11   6   4         58.39         64.24         8.07 o
  12   6   4         49.53         49.02         7.19 o
  13   6   4        319.19        325.98        15.12 o
  14   6   4        164.65        143.71         7.80 o
  15   6   4        709.66        649.24        33.33 o
  16   6   4         16.29         14.02         6.05 o
  17   6   4         25.06         20.13         6.25 o
  18   6   4        230.90        198.28        10.49 o
   1   7   4         12.11         17.21         8.84 o
   2   7   4       1695.44       1729.27        40.25 o
   3   7   4         61.08         56.62         9.26 o
   4   7   4         33.25         28.96        10.17 o
   5   7   4        162.75        166.84        12.26 o
   6   7   4        833.41        812.75        15.98 o
   7   7   4        573.05        583.48        11.78 o
   8   7   4        226.22        219.57         8.82 o
   9   7   4        167.37        173.82         8.51 o
  10   7   4        455.64        451.57        26.67 o
  11   7   4         26.79         24.16         7.38 o
  12   7   4         21.32         29.85         7.60 o
  13   7   4        158.72        132.45         7.31 o
  14   7   4         25.97         32.35         6.50 o
  15   7   4         30.18         27.51         6.38 o
  16   7   4        113.07        109.15         7.38 o
  17   7   4         94.62         96.39        10.27 o
   0   8   4        116.56        121.29        12.84 o
   1   8   4         16.28         14.87         8.50 o
   2   8   4        129.79        138.13         9.33 o
   3   8   4        198.08        195.48        10.17 o
   4   8   4        605.75        610.55        11.90 o
   5   8   4        309.62        321.95        10.35 o
   6   8   4        126.53        131.11         7.13 o
   7   8   4        685.21        651.04        11.66 o
   8   8   4        265.46        289.30        17.23 o
   9   8   4         51.11         55.25         7.67 o
  10   8   4        150.25        161.04         8.55 o
  11   8   4        155.68        163.67         8.67 o
  12   8   4         64.92         67.41         7.52 o
  13   8   4         22.95         20.40         7.30 o
  14   8   4        184.69        180.80         8.18 o
  15   8   4          5.24          8.15         6.63 o
  16   8   4         85.27         66.28         7.19 o
  17   8   4         56.47         48.66         6.86 o
   1   9   4         16.97         15.64         7.90 o
   2   9   4        938.32        956.28        16.47 o
   3   9   4         31.78         41.92         8.28 o
   4   9   4        397.72        419.28        10.71 o
   5   9   4        105.92        109.33         9.36 o
   6   9   4       1382.31       1333.71        51.18 o
   7   9   4        309.21        318.41         8.99 o
   8   9   4        121.24        119.27         7.30 o
   9   9   4         92.71         98.61         8.32 o
  10   9   4        178.07        184.27         9.37 o
  11   9   4         31.58         34.87         7.61 o
  12   9   4         16.59         21.18         6.01 o
  13   9   4        243.41        219.12         8.62 o
  14   9   4        193.39        177.33        12.81 o
  15   9   4        224.54        196.92        11.56 o
  16   9   4         16.99         19.95         9.76 o
   0  10   4        105.69        108.55        11.72 o
   1  10   4        288.07        300.78         9.78 o
   2  10   4         12.60          9.87         7.47 o
   3  10   4        943.94        936.51        14.93 o
   4  10   4         72.87         84.93         8.30 o
   5  10   4        109.34        117.55         8.43 o
   6  10   4        142.62        145.31         7.24 o
   7  10   4         76.35         73.10         7.13 o
   8  10   4        123.56        122.01         7.34 o
   9  10   4         74.17         84.13         7.06 o
  10  10   4         19.30         16.78         6.88 o
  11  10   4        146.50        136.02         9.85 o
  12  10   4         90.67         90.80         7.13 o
  13  10   4         55.71         60.11         6.84 o
  14  10   4         56.07         49.01         6.68 o
  15  10   4         38.42         36.58         7.35 o
  16  10   4         45.88         24.81        16.54 o
   1  11   4        516.08        529.28        27.79 o
   2  11   4        173.27        176.27         8.29 o
   3  11   4        662.97        679.47        26.61 o
   4  11   4        198.45        199.53         9.22 o
   5  11   4        315.40        303.70         9.85 o
   6  11   4        247.72        247.26         7.96 o
   7  11   4         87.91         78.27         7.98 o
   8  11   4        137.30        132.21         7.27 o
   9  11   4         58.33         55.20         6.58 o
  10  11   4         27.46         31.19         6.45 o
  11  11   4        463.78        468.11        20.09 o
  12  11   4         17.69         17.63         6.18 o
  13  11   4         14.36         11.98         6.50 o
  14  11   4          2.33          4.63         6.03 o
  15  11   4        287.46        218.97        22.46 o
   0  12   4        862.66        784.99        41.73 o
   1  12   4         64.79         63.40         7.99 o
   2  12   4        125.14        144.19         8.63 o
   3  12   4        466.60        486.13        25.58 o
   4  12   4         10.66          9.50         7.59 o
   5  12   4         30.81         30.82         7.54 o
   6  12   4         35.88         35.38         6.92 o
   7  12   4         25.19         30.15         6.39 o
   8  12   4         54.53         56.20         6.63 o
   9  12   4          6.81          9.77         6.24 o
  10  12   4         47.71         38.18         6.26 o
  11  12   4         13.54          8.20         6.35 o
  12  12   4        162.15        136.65        11.84 o
  13  12   4         47.39         36.19         6.27 o
  14  12   4        139.78        137.65        12.11 o
   1  13   4         48.28         47.75         7.00 o
   2  13   4         30.43         30.16         7.82 o
   3  13   4        223.86        225.11         9.03 o
   4  13   4         85.88         82.90         7.82 o
   5  13   4         70.23         78.92         7.69 o
   6  13   4        106.35        113.27         7.81 o
   7  13   4         12.64         15.45         6.13 o
   8  13   4        241.67        248.40        13.17 o
   9  13   4        107.78        105.11         6.69 o
  10  13   4         97.08         88.67         6.76 o
  11  13   4         44.51         46.49         6.25 o
  12  13   4         52.42         50.46         6.71 o
   0  14   4        136.67        139.77        11.83 o
   1  14   4        117.93        117.85         8.45 o
   2  14   4          5.70         12.04         7.79 o
   3  14   4        141.90        164.43         8.50 o
   4  14   4        107.90        130.99        11.23 o
   5  14   4        202.23        201.38        12.86 o
   6  14   4         13.75         13.71         7.38 o
   7  14   4          4.04          9.40         7.19 o
   8  14   4         78.96         73.36         6.21 o
   9  14   4         23.36         21.67         5.78 o
  10  14   4         10.80          7.71         8.79 o
  11  14   4         50.47         43.21         7.16 o
   1  15   4        176.44        164.79         8.49 o
   2  15   4         13.40         24.28         7.75 o
   3  15   4         12.76         15.80         7.58 o
   4  15   4         34.97         33.33         7.77 o
   5  15   4         45.20         44.36         7.50 o
   6  15   4        157.96        160.67        11.67 o
   7  15   4        147.82        130.68         8.26 o
   8  15   4         45.39         49.78         6.19 o
   9  15   4         85.24         77.34         7.48 o
   0  16   4         62.95         56.89        10.67 o
   1  16   4        134.79        139.93         8.36 o
   2  16   4        134.70        137.18         8.41 o
   3  16   4          7.44         11.50         6.64 o
   4  16   4         65.59         75.63         8.23 o
   5  16   4         92.94         97.44         7.58 o
   6  16   4         20.24         21.77         6.88 o
   7  16   4          1.68          5.79         7.14 o
   1  17   4          7.76         12.63         7.22 o
   2  17   4         67.56         76.05         7.74 o
   3  17   4          6.94          6.94         7.30 o
   2   0   5         21.51         38.81        19.22 o
   4   0   5        173.75        136.90        22.80 o
   6   0   5        314.46        310.34        20.13 o
   8   0   5        237.85        190.12        22.71 o
  10   0   5        301.42        310.78        23.35 o
  12   0   5        116.94        123.59        15.78 o
  14   0   5         58.28         59.06        14.44 o
  16   0   5        164.51        137.07        11.85 o
   0   1   5         80.06         70.73        28.95 o
   1   1   5        419.45        412.25        17.48 o
   2   1   5         32.20         31.32        14.36 o
   3   1   5        387.05        372.46        16.94 o
   4   1   5         13.25         30.38        14.00 o
   5   1   5         82.73         70.32        15.45 o
   6   1   5         17.79         11.91        12.82 o
   7   1   5        450.55        439.18        16.69 o
   8   1   5          2.39          2.22        12.77 o
   9   1   5        124.77        137.47        16.40 o
  10   1   5         21.72         53.17        13.36 o
  11   1   5        133.67        138.15        12.94 o
  12   1   5        315.98        297.11        12.65 o
  13   1   5        191.36        205.40         9.94 o
  14   1   5         40.59         32.84         9.11 o
  15   1   5         31.29         35.17         9.03 o
  16   1   5          7.64         -0.01         6.78 o
   1   2   5         62.28         67.53        13.55 o
   2   2   5        311.42        305.79        15.85 o
   3   2   5        245.35        258.19        13.57 o
   4   2   5         71.36         59.32        12.04 o
   5   2   5        313.01        335.75        16.33 o
   6   2   5         85.60         79.66        15.72 o
   7   2   5        274.12        246.26        16.43 o
   8   2   5         71.93         72.70        12.79 o
   9   2   5        373.19        356.19        25.31 o
  10   2   5         46.33         58.69        12.37 o
  11   2   5         18.20         25.65         9.84 o
  12   2   5         36.94         41.42         9.54 o
  13   2   5         30.02         29.60         8.54 o
  14   2   5         14.71         14.80         8.63 o
  15   2   5         44.03         35.01         8.89 o
  16   2   5          1.12          1.56         7.03 o
   0   3   5       1082.35       1129.86        28.79 o
   1   3   5        104.24         99.68        15.40 o
   2   3   5        143.69        147.57        16.85 o
   3   3   5        669.14        689.57        27.83 o
   4   3   5        299.96        314.80        14.71 o
   5   3   5         78.80         73.23        13.84 o
   6   3   5        196.29        210.26        12.99 o
   7   3   5         11.73          8.53        14.79 o
   8   3   5         50.78         33.49        13.52 o
   9   3   5        498.88        465.52        20.98 o
  10   3   5        211.61        197.30        11.99 o
  11   3   5          1.40          5.06        10.44 o
  12   3   5          0.72         10.29         8.58 o
  13   3   5         15.33         20.60         9.45 o
  14   3   5         17.07         14.49         8.78 o
  15   3   5         65.19         66.00         9.44 o
  16   3   5         29.43         13.87        12.32 o
   1   4   5        967.40        995.88        20.53 o
   2   4   5        313.72        335.45        17.54 o
   3   4   5        350.70        364.18        17.84 o
   4   4   5        152.67        169.40        14.58 o
   5   4   5         83.10         82.13        13.66 o
   6   4   5        533.49        540.70        27.63 o
   7   4   5        186.04        197.49        14.76 o
   8   4   5         92.94         83.26        12.03 o
   9   4   5         69.61         80.78        15.12 o
  10   4   5        222.22        203.92        11.74 o
  11   4   5         73.70         64.94        11.21 o
  12   4   5         24.19         20.67         8.82 o
  13   4   5         45.83         41.30         8.90 o
  14   4   5          1.22          7.35         8.22 o
  15   4   5         54.73         33.01         8.63 o
   0   5   5       1101.77       1060.81        29.92 o
   1   5   5        127.13        128.52        13.57 o
   2   5   5        542.72        500.96        26.28 o
   3   5   5         79.59         82.72        15.28 o
   4   5   5        150.93        143.57        14.93 o
   5   5   5         27.93         52.01        15.10 o
   6   5   5        290.24        285.88        14.04 o
   7   5   5          6.68          8.45        14.18 o
   8   5   5         19.83         15.39        12.52 o
   9   5   5          7.69         24.72        14.67 o
  10   5   5         64.05         59.46        11.05 o
  11   5   5        298.78        294.70        14.29 o
  12   5   5         52.91         55.12         8.78 o
  13   5   5         19.53         17.30         8.29 o
  14   5   5        106.59        104.41        10.74 o
  15   5   5          3.38          9.03         7.17 o
   1   6   5         47.69         44.24        13.40 o
   2   6   5         36.01         32.26        12.49 o
   3   6   5         51.02         44.65        13.16 o
   4   6   5         18.11         16.61        12.74 o
   5   6   5        152.90        164.14        14.89 o
   6   6   5         90.74         92.81        13.53 o
   7   6   5         48.78         61.90        15.08 o
   8   6   5         98.51        100.58        15.37 o
   9   6   5        109.07        114.37        11.84 o
  10   6   5         15.62         20.35        10.41 o
  11   6   5         46.90         62.47        10.80 o
  12   6   5        125.46        115.84         9.56 o
  13   6   5         34.14         29.05         8.41 o
  14   6   5         73.24         81.89         8.89 o
   0   7   5        654.64        613.04        34.86 o
   1   7   5         27.97         29.89        13.09 o
   2   7   5         24.00         25.47        11.38 o
   3   7   5         54.24         68.46        12.91 o
   4   7   5         79.81         77.17        13.11 o
   5   7   5         17.79         17.59        13.33 o
   6   7   5         41.90         22.61        12.11 o
   7   7   5         67.64         45.86        15.24 o
   8   7   5        124.54        140.24        15.26 o
   9   7   5         17.17         29.86        14.94 o
  10   7   5         14.91         17.44         9.11 o
  11   7   5         39.15         42.34         8.58 o
  12   7   5        324.70        327.35        19.09 o
  13   7   5        152.78        144.80         9.44 o
  14   7   5        145.24        148.80         9.81 o
   1   8   5        109.77        112.74        13.49 o
   2   8   5          7.72          0.86        13.84 o
   3   8   5        218.60        210.34        13.91 o
   4   8   5        123.91        132.56        13.39 o
   5   8   5         55.29         48.37        14.51 o
   6   8   5        222.82        250.48        15.15 o
   7   8   5        115.79        116.28        15.25 o
   8   8   5         90.64         98.53        13.32 o
   9   8   5         44.09         43.37        13.44 o
  10   8   5         19.82          9.46         7.99 o
  11   8   5         18.48         18.47         9.13 o
  12   8   5         17.87         15.84         7.76 o
  13   8   5         70.49         57.50         8.96 o
   0   9   5        129.40        142.35        19.30 o
   1   9   5        120.95        139.92        14.48 o
   2   9   5         57.80         65.23        13.14 o
   3   9   5         66.58         77.48        13.58 o
   4   9   5        307.31        322.81        16.27 o
   5   9   5         69.75         73.30        12.48 o
   6   9   5         44.38         52.12        14.46 o
   7   9   5         53.83         39.03        14.87 o
   8   9   5         90.44         94.45        10.66 o
   9   9   5        119.57        105.45        12.03 o
  10   9   5        102.06         93.91         8.75 o
  11   9   5         89.80         78.01         9.45 o
  12   9   5         17.47         10.75         7.57 o
   1  10   5        333.29        306.86        12.47 o
   2  10   5        104.76        113.95        11.82 o
   3  10   5         94.84         89.80        12.09 o
   4  10   5         16.05         17.24        11.08 o
   5  10   5        223.11        218.23        13.11 o
   6  10   5         53.73         47.08        12.18 o
   7  10   5        212.41        205.39        13.89 o
   8  10   5         11.54         12.16         9.78 o
   9  10   5        113.57         97.40        12.27 o
  10  10   5        169.91        165.28         9.52 o
  11  10   5         34.59         37.23         7.93 o
   0  11   5        597.58        581.77        19.75 o
   1  11   5        977.56        983.03        29.05 o
   2  11   5         23.83         21.60         8.61 o
   3  11   5         68.80         60.23         9.84 o
   4  11   5        100.71         98.22        10.17 o
   5  11   5         90.80         92.87        12.05 o
   6  11   5          4.86         13.01        10.69 o
   7  11   5         17.81         18.86         9.70 o
   8  11   5          8.89         10.21         9.83 o
   9  11   5          5.22          2.19        10.19 o
  10  11   5         13.28         21.19         8.13 o
   1  12   5        221.93        201.56        10.16 o
   2  12   5        245.26        278.29        20.92 o
   3  12   5          2.61          4.95         8.62 o
   4  12   5        194.54        182.49        13.19 o
   5  12   5         23.31         19.22         9.34 o
   6  12   5        160.57        183.76        17.40 o
   7  12   5         68.63         57.78        10.14 o
   8  12   5         87.04         80.19        10.39 o
   9  12   5         22.82         26.87         9.37 o
   0  13   5         73.04         67.96        12.83 o
   1  13   5         12.05          5.69         8.91 o
   2  13   5         18.61         21.40         9.17 o
   3  13   5         20.07         17.13         9.28 o
   4  13   5         40.45         30.65         8.43 o
   5  13   5         86.40         92.04         9.71 o
   6  13   5         56.40         68.13         9.26 o
   7  13   5          0.70          3.39        10.86 o
   1  14   5          9.35         14.18         8.94 o
   2  14   5        202.77        188.72         9.75 o
   3  14   5         80.28         70.80         9.03 o
   0   0   6        328.82        331.44        41.36 o
   2   0   6        210.55        163.50        26.33 o
   4   0   6        653.80        640.66        25.56 o
   6   0   6        281.03        212.66        26.29 o
   8   0   6        189.02        164.69        38.40 o
  10   0   6         38.41         43.36        22.61 o
   1   1   6         18.57         21.76        14.26 o
   2   1   6         11.21         22.90        12.95 o
   3   1   6        272.17        255.42        17.31 o
   4   1   6         18.23         22.46        17.02 o
   5   1   6        103.61        110.32        16.86 o
   6   1   6         90.43         85.15        13.92 o
   7   1   6         48.51         55.05        14.51 o
   8   1   6        210.61        193.02        18.33 o
   9   1   6        168.27        144.52        17.42 o
  10   1   6         30.44         24.57        16.06 o
  11   1   6         47.31         53.31        14.23 o
   0   2   6        284.74        252.56        20.18 o
   1   2   6         79.25         85.78        16.12 o
   2   2   6        127.51        134.93        18.05 o
   3   2   6         90.40         84.27        14.90 o
   4   2   6        148.89        137.62        17.51 o
   5   2   6         96.98         84.47        16.76 o
   6   2   6         91.51         84.48        15.66 o
   7   2   6         67.49         52.44        16.14 o
   8   2   6          0.13         -0.29        14.34 o
   9   2   6         33.69         12.41        12.88 o
  10   2   6          7.63          4.69        14.01 o
   1   3   6        239.96        241.42        16.81 o
   2   3   6        334.10        318.32        18.47 o
   3   3   6        242.73        224.13        19.61 o
   4   3   6         35.17         44.23        16.47 o
   5   3   6        450.23        417.53        22.64 o
   6   3   6        166.87        165.06        15.28 o
   7   3   6        103.93         95.41        15.15 o
   8   3   6         66.89         61.25        14.88 o
   9   3   6         16.66         23.50        14.18 o
  10   3   6         31.28         37.81        13.45 o
   0   4   6         48.21         34.49        20.00 o
   1   4   6         38.30         36.67        14.97 o
   2   4   6        335.94        301.22        20.81 o
   3   4   6         79.94         76.55        14.29 o
   4   4   6         73.18         62.78        13.29 o
   5   4   6          8.42         10.16        14.23 o
   6   4   6         81.22         48.49        14.89 o
   7   4   6         10.79         16.84        12.14 o
   8   4   6         33.88         31.04        16.22 o
   9   4   6         88.12         95.21        16.89 o
  10   4   6         64.92         73.70        16.27 o
   1   5   6         52.13         67.61        16.63 o
   2   5   6        210.11        211.44        17.32 o
   3   5   6         91.94        108.09        16.43 o
   4   5   6         28.48         24.09        16.41 o
   5   5   6         62.75         25.78        14.69 o
   6   5   6         63.71         75.10        14.04 o
   7   5   6         15.38         29.08        15.87 o
   8   5   6         14.50          7.53        15.06 o
   9   5   6         80.52         78.19        12.66 o
   0   6   6          0.48         12.60        22.14 o
   1   6   6        165.12        136.55        15.42 o
   2   6   6         17.35         17.57        16.36 o
   3   6   6         17.81         28.55        16.30 o
   4   6   6         15.15         11.81        14.98 o
   5   6   6         49.85         52.00        13.71 o
   6   6   6          7.94          2.95        13.13 o
   7   6   6         39.85         34.38        15.42 o
   8   6   6          7.14          8.60        16.01 o
   1   7   6         11.09         28.50        15.60 o
   2   7   6         47.04         43.79        13.05 o
   3   7   6          3.03         15.53        12.56 o
   4   7   6         30.68         37.54        15.82 o
   5   7   6         43.53         40.31        13.11 o
   6   7   6         31.68         39.73        16.80 o
   7   7   6         11.96         20.06        15.38 o
   8   7   6         11.83         20.09        37.22 o
   0   8   6         44.40         39.02        15.83 o
   1   8   6         23.09         10.73        12.29 o
   2   8   6         63.63         82.14        26.10 o
   3   8   6          5.60          9.47        14.13 o
   4   8   6         61.18         39.72        14.84 o
   5   8   6        181.71        153.11        13.74 o
   6   8   6         23.78         23.46        14.42 o
   1   9   6         24.33         27.98        13.82 o
   2   9   6          4.37          7.94        14.95 o
   3   9   6         75.28         59.42        15.55 o
   4   9   6         22.44         10.02        13.29 o
                                                
